# Supplementary material for: Comparative analysis, diversification, and functional validation of plant nucleotide-binding site domain genes
Source: Sci Rep. 2024 May 24;14:11930. doi: 10.1038/s41598-024-62876-5 (PMC11126693; doi:10.1038/s41598-024-62876-5)
Supplement: Supplementary file 2 — Supplementary Tables. [file 41598_2024_62876_MOESM2_ESM.xlsx]

## Sheet: Table S1
Table S1 List of plant species and their families						Table S1 List of plant species, genome size, and number of identified NBS genes
Species Name	Monocot/Dicot		No. of NBS	Genome size	Genome resources	Species Name	Genome size MBs	No. of NBS	Plant Family level
Medicago truncatula	Dicot	Mtr	1206	~430 Mb	Uniprot	Coccomyxa subellipsodiea	1.5	0	1
Hordeum vulgare	monocot	Hvu	891	~5.3 Gb	Plaza	Volvox Carteri	138	0	2
Populus trichocarpa	monocot	Ptr	867	500 Mb	www.prgdb.org	Micomonas pusilla	0.026	0	3
Oryza sativa	monocot	Osa	794	430 Mb	Plaza	Klebsomidium Flaccidium	130	0	4
Gossypium hirsutum	Dicot	Ghi	708	2.25–2.43 Gb	www.cottongen.org	Marchentia polymorpha	290	54	5
Solanum tuberosum	Dicot	Stu	636	844 Mb	www.prgdb.org	Physcomitrella Patens	500	0	6
Gossypium barbedence	Dicot	Gba	622	2.30 Gb	www.cottongen.org	Selaginella moellendorffii	100	17	7
Prunus persica	Dicot	Ppe	613	265Mb	www.prgdb.org	Ginko bibola	10600	11	8
Pices abies	monocot	Pab	577	20 Gb	Plaza	Pices abies	20000	577	8
Brachypodium distachyon	monocot	Bdi	574	~355 Mb	Plaza	Amborella trichopoda	870	107	9
Sorghum bicolor	monocot	Sbi	536	~800 Mbp	www.prgdb.org	Spirodela polyrhiza	158	82	9
Zea mays	Dicot	Zmy	482	2.4 Gb	Plaza	Zea mays	2400	482	10
Citrus clementina	Dicot	Ccl	431	370 Mb	www.prgdb.org	Sorghum bicolor	800	536	11
Gossypium raimondii	Dicot	Gra	365	775.2 Mb	cottengen	Oryza sativa	430	794	12
Theobroma cacao	Dicot	Tca	347	411 Mb to 494 Mb	Plaza	Brachypodium distachyon	355	574	13
Gossypium arboreum	Dicot	Gar	323	1,746 Mb	www.cottongen.org	Hordeum vulgare	5300	891	14
Vitis vinifera	monocot	Vvi	312	~500 Mb	www.prgdb.org	A.coreluea	291.7	222	15
Solanum melongena	Dicot	Sme	301	~1.1 Gb	planttfdb.gao-lab.org	Nelumbo nuifera	804	134	16
Gossypium herbaceum	Dicot	Ghe	260		www.cottongen.org	Solanum lycopersicum	950	250	16
Solanum lycopersicum	Dicot	Sly	250	950Mb	www.prgdb.org	Solanum melongena	1100	301	17
Aquilegia coerulea	Dicot	Aco	222		Phytozome	Solanum tuberosum	844	636	18
Gossypium turneri	Dicot	Gtu	212	910 Mb	www.cottongen.org	Citrus clementina	370	431	19
Arabidopsis thaliana	monocot	Ath	210	~135 Mb	TAIR	Vitis vinifera	500	312	19
Arabidopsi lyrata	Dicot	Aly	209	207Mb	Phytozome	Theobroma cacao	411	347	20
Capsella rubella	Dicot	Cru	139		Phytozome	Gossypium arboreum	1746	323	21
Betula pendula	Dicot	Bpe	137	440Mb	Plaza	Gossypium barbedence	2300	622	22
Nelumbo nuifera	Dicot	Nnu	134	804 Mb	Plaza	Gossypium herbaceum	1637	260	23
Gossypium thurberi	Dicot	Gth	124		www.cottongen.org	Gossypium hirsutum	2430	708	24
Amborella trichopoda	Dicot	Atr	107	870Mb	Phytozome	Gossypium raimondii	775.2	365	25
Spirodela polyrhiza	monocot	Spo	82	158 Mb	www.prgdb.org	Gossypium thurberi	779.6	124	25
Cucumis sativus	Dicot	Csa	69	367 Mbp	www.prgdb.org	Gossypium turneri	910	212	27
Marchentia polymorpha	monocot	Mpo	54	290MB	Plaza	Capsella rubella	224	139	28
selaginella moellendorffii	monocot	Smo	17	~100Mbp	Plaza	A.thaliana	135	210	29
Ginko bibola	Gymnosperms	Gbi	11	~10.6Gb	Plaza	A.lyrata	207	209	30
Coccomyxa subellipsodiea	Green algae	Csu	0		NCBI	Prunus persica	265	613	31
Klebsomidium Flaccidium	Green algae	Kfl	0	117.1 ± 21.8 Mb	NCBI	Populus trichocarpa	500	867	32
Micomonas pusilla	Green algae	Mpu	0	25,563 bp	NCBI	Medicago truncatula	430	1206	33
Physcomitrella Patens	Moss	Ppa	0	~500Mb	NCBI	Betula pendula	440	137	34
Volvox Carteri	Green algae	Vca	0	138Mb	NCBI	Cucumis sativus	367	69	35

## Sheet: Table S2
Table S2 List of genes, domain architecture and protein sequences
Plant gene_IDs	Domain archtecture	Seq
Bpev01.c0286.g0040.m0001	AAA_assoc--AAA--NB-ARC--	MNSVLHSFTSSVKSIPTASSWFEAYVALSTSMMLLQTATNQFIPPNVRSYVFSTLKRFFFGAVAGSFSHITINEMWENMGRNELYDAVKEYLHSKISRANKNLRVGKLGGGKKIAMAIGGGESIVDVFDDIKLTWRYSLQQDQQQQQQPSTNSPRQKRDGSPQSDARPMYVLSFDENDLEKVMDSYLPHILDKYKAMKEGEKVLKHYTRMDGPWQASELGHPATFDTLAMEPELKKAIVDDLDRFLRRKNYYKKVGKAWKRGYLLYGPPGTGKTSLIAAMANYLKFDVYDLELSSVYSNAELMRSLRNTSNRSILVVEDIDCNREVRDRSEEEEADDRRGKLPRIKKFTLSGLLNSIDGLWTSSAEERIIVFTTNHKDQIDPALLRPGRMDMHINLSFC…
Zm00001d000027_P028	ABC_trans_N--NB-ARC--	MYGGMYLMTDNERGNFYKQELAVGVIPFPNPCDAFGRSVREEDDDEALRWAAIEQLPIYDRMRKGILTGAAAGVEEVDIQGLGMQERKNLIERLVRTAEEDNERFLLKLRDRMERVGIDNPTIEVRFENLNIDAEAYVGNRGVPTMTNFFSNKVMDVLSAMHIVSSGKRPVSIVHDISGVIRPGSFSPVAAPQQLAFFSGVAMERVSSAPEMDEAASTDQSSRLTKRRAKVWDYVDTEVVDGKEKAVCKYCKVHLSSAAGKALKYKAALNRYAVEQHHECPTEEDWSKAEALHGFLQEFSDATKAFSADRHPIAHLFLKMLLMMRNMIGKFEAGKTLTLNQLTLYLSRLRSSLVLPVTSERKSINSESVTCLLSFQEGRKKPTLKPDPDVDVYMKAISV…
Zm00001d009588_P001	ABC_trans_N--NB-ARC--	MRKGILTGAAAGVEEVDIQGLGMQERKNLIERLVRTAEEDNERFLLKLRDRMERVGIDNPTIEVRFENLNIDAEAYVGNRGVPTMTNFFSNKVMDVLSAMHIVSSGKRPVSIVHDISGVIRPGSLLLALAGKLDSNLKVSGRVTYNGHDMDEFVPQRTSAYIRRHDVHVGEMTTCLLSFQEGRKKPTLKPDPDVDVYMKAISVEGQESVVTDYILKIADSGSGDLCGYNGWRLYDQRYLRRTKEACHNRHNLTKRIEHIENVLNDLKKSHLLNQQSSSSSSKKERSSRHEDIEYLYRSIERKVIGRDKEREKLIRSGKSTLAQYVCDYEKAEGQHFDPVMFIHVSQTFREERAILLNVLDAGQSGSRVLVTAQKKDVAAAIGAEEQIPIPDMEEKQYFS…
Zm00001d025455_P001	ABC_trans_N--NB-ARC--	MRKGILTGAAAGVEEVDIQGLGMQERKNLIERLVRTAEEDNERFLLKLRDRMERVGIDNPTIEVRFENLNIDAEAYVGNRGVPTMTNFFSNKVMDVLSAMHIVSSGKRPVSIVHDISGVIRPGSLLLALAGKLDSNLKVSGRVTYNGHDMDEFVPQRTSAYIRRHDVHVGEMTTCLLSFQEGRKKPTLKPDPDVDVYMKAISVEGQESVVTDYILKIADSGSGDLCGYNGWRLYDQRYLRRTKEACHNRHNLTKRIEHIENVLNDLKISHLLNQQSSSSSSKKERSSRHEDIEYLYRSIERKVIGRDKEREKLIRSGKSTLAQYVCDYEKAEGQHFDPVMFIHVSQTFREERAILLNVLDAGQSGSRVLVTAQKKDVAAAIGAEEQIPIPDMEEKQYFS…
Bradi2g09434.1	AP2--NB-ARC--	MGSSSGEDSPAARFKAPAKEKQVAVAGRQEVPSYHGVRKRPSGRYAAEIRNPYKKTPLIPLRLGTYDTPEEAARAYDRASWEFRGKSARLNFPDEVTAAAAPATEDLSGKLPNERRGKSSRLNFPDEVTSAAALATERRSGKLKLPNKIATQWSSSDGGSGSESESDTEALDFADEPRLPSQGKGSAEENFIDLLDGFVFLAPACEVSLSEESSLVSTQTLGNPEGTAEIEKDSSSFWAYPPIQNPERTVLRPRWPTRRRRRRTRSAVTLSSEQSAQGSYYFQETTAAEMLLGLSTVGSPRLNFPEEITTTLAPSSEGTLSPNWLPDWLAPLNIPVPGEECLDFCTELALSSCEGGGSRSDALQVQAAGTMDVPPQGAASIIQNNATEDCPQLPLQPGG…
GSVIVT01001399001	B_lectin--S_locus_glycop--B_lectin--Pkinase--B_lectin--B_lectin--NB-ARC--	MICNSNSMPMAFPILHARLLLLFVLPSWPLVFSQANREIHLGSSLVASDNSSPWRSPSGEFAFGFYQLGNQNLFLLAIWFDKIPEKTLAWYANGDNPAPEGSKVELTSDGQLILNDPKGDEIWRPQTTLNGVTHAYMLDAGNFALVNGDQNSTHVWESFKNPADTVLPTQVLEIGGTVSSRQAESNYSKGRFQLRLLPNGNLVLNTFDLQTNTAYDAYYWSNTYDAANRSNSGERVIFDESGRLYVVLQSGENVILKSGSAESTGGYYYRATLDFDGVFRIYTRSKLQNNGSWVQSWHVPKDICSEIRGELGGGSCGFNSYCVYDKNGRPTCECLPGFFPVDPDNKLDGCKHNLTQKCEAGGSNPEDLYQKREVSNLFWPYSANFEKKDSLNEDVCWKS…
AL6G46820.t1	Calmodulin_bind--TIR--NB-ARC--	MEPVEMEKFFRRIIRREIEELVQPVTTSTKTPLLKLRFINSPPRNIFTGSRIEAEDGSPVTIELVETATNTRVTLDSLSFSRLEIVPLNGDFARESWTSDEFNRNILRSREGKRPLLVGDLTVTLKDGVGVIGGDVTFTHNSSWMRSRKFRLGAKATEGGVVEAISEAFTCRDQRGESYRKHNLPYPGSEVWRLEYIAKDGLTESCLCQAGIHTVKDLRRHLTINSNALPRDLEGRISKKRWNSIVSHSTLCVLDESEYYVYNSKAHGASLLFNSVYEVMKVSFDGITVLNTTELTSTQEALLDNLKREAYENTNSFVAVNGADFVSFPPGSSKNLQDAEQTIGFQGSQSMFVDRAFSDTSDVFGPLRTCARFSASEDYDVVIRYRRGDQINDDFISHL…
Gothu.00014188-RA	Cpn60_TCP1--NB-ARC--	MAIAAQAPDILGERQSGQDVRTQNVMACQAVANIVKSSLGPVGLDKMLVDDIGDVTITNDGATILKMLEVEHPAAKVLVELAELQDREVGDGTTSVVIVAAEFLKRANDLVRNKIHPTSIISGFRLAMREACKYVEEKLAVKVEKLGKDSLVNCAKTSMSSKLIAGDSDFFANLVVEAVLAVKMTNARGEVRYPIKGINVLKAHGKSARDSYLLNGYALNTGRAAQGMPLRVSPAKIACLDFNLQKTKMQLGVQVLVTDPRELEKIRQREADMTKERIEKLLKAGANVVLTTKGIDDMALKATIAVRRVRKEDMRHVAKATGATMVSTFADMEGEETFDSSLLGFADEVVEERIADDDVVMIKGTKSTSAVSMILRGANDYMLDEMERALHDALSIVKR…
Gothu.00035813-RA	DBD_Tnp_Mut--NB-ARC--Mlo--	RDDVLPTTSSDDGTSNPGDGGVENVKGTESDVDPIYLGEDAEEDLWFRAYSPPIHMHNVDLVAEYALERLDHAGSSLDSGDLKVGNEFSSKDDFVAAVKRYNIKNRVNFHVIKSRSDKFKVKCAMPDNRCISQDHPKLDSEMIADIILPIVKANLRVVMPVLILNIRSQFNYTPLYRKVWIARQKKLEKMHNGWDASYNDLWQWSRVLERSLNDACVLQRPVTPWMPSVPSFFLDFQAMSTNILVCKSLVQIDSTFMHGRYTYRLLLAVAKNDNRKILSIAFAIMPGEILRQMLEHFVDENIPINQSNKNSMLKMLEKKLKGKNVEKWEDLKPCLAGVNKSKGNQIIVTTRSEVVALKVQVLPQQGLQLQRIEHDDCWSIIKEKAFNAMPVSDHGKMYI…
Sme2.5_02209.1_g00008.1	Dimerisation--Methyltransf_2--NB-ARC--	MSKEEEDVLSVMQLPIGLALNMVLKVTMELGIFDLLSSDTQLSSSQIASKIPTKNPQAPIMIEKILSFLASQSLLKFNLSKEDENGPFYSLTPLSRNLVTNKDGVSIVPTFLLINDQAMVNSWFYLKDAILEGEIPFNKAHGMGVFEYHEKSSRFAKVTNKSTQTLNKITITKILESYNGFQEVKRLVDVGGALGSTMASIVSKYPHIKGVNFDLPHVIKDAPTYPGVEHVGGDMFQSVPQGDVIFMKHVIHDWDDNDCIKILKNCWKSLPDYGKVVLVEHIKPDNPETNDFFSKTAFFLDVFLMVLTPGGKERTKEEFEILAKKSGFSGFKVVNSAYLTWIMELYKWTLPLIDEDSQLSELAEDDQTYAAAQLSEHEEEDQNDRESRLFKLAHLLLKI…
Sme2.5_02745.1_g00003.1	DOG1--NB-ARC--	MNSSTYTQFVASRRMGICEPIHQIGMWDDFNPSTSATMILEVEKCLDDQIPIMEKRLVNETEGTFHGTVGTSNRYEGETSKPIEKICRQYAFEGNIMEMYRTANPGVPVPFLVILLSEMRRQKYKLSVAIKFMSKPDMQAYVQQLENSKLKLIQLEQELERARKQGLYVGGGLDASQLSYSGTASSGTAAFDTEYGQWVEGQNRHTNDLRNALHNSQISEAELRNIVDGCLNHYFDLFRVKATAAKDDVLYIMSGMWKTSAERFFMWIGGFRPSELLKADHLRQETLQQMSHVWDDIRRIFPDYNNGSRILLTTRETEVAMYANTCSPHEMSLLSLENGWRLLCDNVFGPKHEHPPELEEIGKEIVEKCQGLPLTISVIAGHLSKVAKTLQGWKDVARN…
Sme2.5_02745.1_g00006.1	DOG1--NB-ARC--	MSKPDMQVLGRLAQNREAARKSRLRKKGLYVGGGLDASELSYSGTASSATAAKDDVLYIMSGMWKTSAERFFMWIGGFRPSELLKVLTPHLEFLTEQQLREVCNLTQSCQQAEDALSQGMVKLHQILAEAVAAGRLGEGNYSLPQMGPAIEKLEALVRFVNQQTNDFKIYGLTSYTAVISLLQTLQLFDIHTSQPFRSLYATAQYFQHVLENISGFDTEKIKSLEEKLRDAASEAEDVVELKISQIIRASGWRFGTRKLQHQDLLPVVQKMDKIKNQVMEIVSHDAHDQVLELSRDSSIGTTSASYPTLEDDIVRGLDDDLEIIVERLKGFPRDLDVVTISGMGGIGKTTLARKAYHHQRIRYHFDVLAWVTISQEFRFRNVLLELLHCISKKTDTVNS…
Zm00001d023326_P004	DUF1084--NB-ARC--	MFLLMVHHAPSPQISQKRFLSETRSLMLYLKNLLDIQRSIFGMVKVGMQLLCCEVVENTDAVVYRGKAFHHAKIFPIESKGRQQKLREVGRVATICFCCFSARCIMMCFNAFDEEADLDVLDHPVLNLFYYLLVEILPSSLVLYILRRIPAKLRLSQYHPVKFRQGRDGFMRKFEGERTVASFHDRLAAHGLLPDKHGDYHMMLRFLKARKFKADKAMLMWSKMLKWRKEFRTDTILELLMVDGNGLLHARVDPYFFACRRKEQEQVRREATEDLAEDLSEGEKGDTIDEFAPVETTKKKFQRNFSDLTVWSDDNKEKKLYIVLISMHGLVRGENMELGRDSDTGGQVNIIVRGSTNYSNFMADLALVGLRWAASPIVKELLTKASAYLSVDMVREIER…
Zm00001d023327_P004	DUF1084--NB-ARC--	MPPPPQILPALALPTTTYHPPDKQKQGVKITLDVVVLKHPSVENSIRGMQLLCCEVVENTDAVVYRGKMCFNAFDEEADLDVLDHPVLNLFYYLLVEILPSSLVLYILRRIPAKLRLSQYHPGERTVASFHDRLAAHGLLPDKHGDYHMMLRFLKARKFKADKAMLMWSKMLKWRKEFRTDTILELLMVDGNGLLHARVDPYFFACRRKEQEQVRREATEDLAEDLSEGEKGDTIDEFAPVETTKKKFQRNFSDLTVWSDDNKEKKLYIVLISMHGLVRGENMELGRDSDTGGQVNIIVRGSTNYSNFMADLALVGLRWAASPIVKELLTKASAYLSVDMVREIERLQDTVLPQFELVIQAAQKSPHRGKLESWLRRLKEAFYDAEDLLDEHEYNVLKA…
Sme2.5_05234.1_g00002.1	E1_dh--E1_dh--NB-ARC--	MAASASSFSATKILQPLNSTRSIDSNNKTPLGNQLKGSSFFLGSAKKLYKNKPFSFQSLQRRSKGVLAVSEVVKDKKLSIDSSLSNLLITKDEGLELYEDMVLGRAFEDIDCSQEVMKEADCDHVTMAFFGDGTCNNGQFYECLNMAALWKLPIIFVVENNLWAIGMSHLRSTSDPEIWKKGPAFGMPGVHVDGMDVLKVREVAKEAVARARRGDGPTLVECETYRFRGHSLADPDELRDPGETSNPLWSLFYLCFPNPVSFISFSTAATAEKNHYAARDPISALKKYMFENNLASEAEVKAIDKKIDELVEEAVEFADESPHPVRSQLLENVFADPKGFGIGPDGSHFHAVRYCAFSVQKPPNMAYAAITCLIRTIHQSMQLTVCDHLRPFYEKLEYL…
Potri.003G084200.1	EF-hand_5--EF-hand_5--TIR--NB-ARC--	MGCFSSKVARQFPGHEDPVALASQTAFSVSEVEALFELYKSISSSVVDDGLISKIFELFDVKHKGVIDFSDFVRSLNVFHPNASQEDKIDFSFKLYDLDNTGFIERQEVKQMLIALLCESEMKLADETVEIILDKTFLDADVNRDGKIDKSEWENFVCRNPSLLKIMTLPYLRHLPSPTSARSMATRKNSDPSFSSSSSAPQWKYDVFLSFRGEDTRKKFTDHLYTALIHAGIHTFRDNDELPRGEDISSIISRPIQESRIAIVVFSKGYASSTWCLGELSEILACKSAIGQLAVPIFYDIDPSDVRKQTASFAEAFKRHEERFKENIEMVNKWRKVLVEAANLSGWHLQEMENGHEAKFIEKMVEDVLHKLNCKYLTVASYPVGIDSRVKDVVSMLSV…
PGSC0003DMT400009703	F-box--NB-ARC--	MFESTERLEWKVQKRDEELITEFSSKTGVEEQVPKACMNNYMTIRRETADILPECVIRKILCFLSFKEAAQLSILSKTWLQAWLTHPNLNVTVDYHGNNLDIVDNIMKRYRDGIIPIEKFELSHFDSSSQGFPLIDKWFDIALQNGVKDLAFNVPKYSSYRLPIFKILATKSLKELVMWGCHLKRASLSSGVVNCNSLRLLSLSYVTLGEKMLQTLLNSCPLIVSFVCDYCDGLEKIELVNLQNIKSISIWKGRNQRVKIQAPTLEHLSYFSVLKESSMLDMLDVPNLVSLEYKGDQIPETFVDANFQWSCYPKRLILESTSKTIASFMDRLMYMKSLSHSTPNGSKSLHSQLKDVKVYKLDLSGQLVEFRSEERATRILKEGEKFYFTLECQVTGFKI…
PGSC0003DMT400009715	F-box--NB-ARC--	MADILPECLIQKILCFLSYTEATRMRILSKTWLQAWSTLPNLDFTIDCWEGNTMSDYSQLVDTIIERYRKGKIPIERFELLENINDSHKDFYFPLIDKWLDIALQNGVKDLFLEFTSYPTPILTILAGKSLRELVLCYCTLMPVSLSSGVVNCNSLRKLSLSHVTLDENTFDTLFNSCPLIVSFILEYCSGLTMTLRKIKSDSLKVLKIHQLYAIEEIDAPNLVSLDYMGNQIPELKMARESSQLEHSKITLLCRSSNAAWFCKLKKLLSNSSSSSKVTLQFFNCTEISMTDLQMDHIDLYDKPIESTSSSFVEVTVGHEGDKARMIDQLLDEHESKLDVISIVGMPGLGKTTLAKKVYNNTLVASHFNVRAWCIISQKYNKSKVLREILQQVTGSEGK…
Sme2.5_09206.1_g00006.1	gag_pre-integrs--RVT_2--NB-ARC--	MNTVSKELLSSIVYATDAAMVWADLKERFEKVDGSRGYQLHKEICTISQVYAHARRQILRISPLPSVGKAYAMIMADEGQRLTASSHVGNNMPVQIALYAGKGNFSRKFQPRKKNWDQVCDYWPSANLMQNGKHQNAMNHVAAKNEMELGDSFASVAPMMKGNNIESGSVLSTQLTFTPSQYNKILHMLEREEAGSSSSKTSDNLVNIAGMIITPNALSVSNENTQVKIKKGEGNWIVDSGATCHMTYKLDKLSHASSCVNKMVHLPNGEAAQVSHTGCCSTGDRRVSDNVLVVPAFKHNLLSVSKLTRQLNCSVNFFPEFFVLQDLFNGKVKGIGKGIDGLYYLPVALQCEESKENQTVLITQCSSDKLLWHNRLGHPSIKVLQHLFIDKHFSDNDEC…
Sme2.5_00108.1_g00009.1	Gal-bind_lectin--Galactosyl_T--NB-ARC--	MMKRLKNEASSMRRFKLSYVLLGLAAFYLVLICVKFPEFLENATVLSGDDTDVAIDVEDDSGESTSGFHNSVREYARAKLQEEDNEDEASPNKKPPKLHYGRITAAILKRQNMERNLSILDRMADEAWNLGSKAWEELDKYEEEGIEMNSILEGKPESCPSWVSSSGAEIAKTDQMMFLPCGLAAGSSITVIGTPHYAHHEYVPQLAKTRVGDALVLVSQFMIELQGLKSVVGEDPPKILHLNPRIRGDWSRRPVIEHNTCYRMQWGTAHRCDGLPSKYEDDMLVDGYLRCEKWMRNDIVDTRGSKIFSWFDRFIGRAKKPEVTWPFPFVEGRMFVLTIRAGIDGYHINVGGRHVTSFPYRTGFTLEDATGLAIGGDVDIHSVYATSLPTSHPSFSPQR…
PAB00000111.1	Glyco_hydro_16--NB-ARC--	MGIRIVIVMAIFLVSSFSAARSSSWPLLKDQNRTTTSDDFDQNYDITWGNQLVKFLDNRRSVELHMEQSSGSGFASRNRYLSGYFSTRIKLIPGDSSGTVTAFYLSTQQTSRHDEVDFEFLGNKRGKPHYLHTNFFINDVGNRESRIRLCDEGELVAEAARQVQKKVTKAPLHMAKHPTGLDEKLQEFERTVSLEEQQHRGRGNHPFGDYGFWWSGENQPGKRILQQKQITLPTLLFFLDALFFPVKDVLPSGSLILVTSRDKGVLRKSKGIEESSIYNMTGLSWESSRDLFCSHAFHEHVGYEELVSKFFLACQGFPLSLKVSGALLHSESPEYWEDQLHKLSPSASHGNTK
TCA.XM_007040741.1	Glyco_hydro_35--Gal_Lectin--NB-ARC--	MWNSWILVAGLALLCTSSAMQVDHDANAMIIDGERKLIFSGAIHYPRSTPEMWPDLIKKAKDGGLNAIETYIFWNAHEPRPRQYNFSGNLDFIKFFKLVHEAGLYGILRIGPYVCAEWNYGGFPVWLHNIDGIELRTNNEIYKKEMQIFTTKIVEMCKEANLFAPQGGPIILSQIENEYGNIMDKYKEKGKEYVKWCAEMAVAQNVGVPWIMCQQGDAPQPMINTCNGFYCDQFKPNNQKSPKMFTENWTGWFKKWGQKDPYRTAEDLAYSVARFFQLGGVLINYYMYHGGTNFGRTSGGPYITTSYDYNAPLDEYGNLNQPKWGHLKQLHEALRVGEKFLTNGTSETKDSGDGIQLTTFTDGQTGERFCFLSNTNNNKDVNVDLKDDGMHFVPAWSVS…
Sobic.005G046250.1	GRAS--NB-ARC--	METISYPCSPLLFFPAHEESTCSLWSPQLTLHENAAIPANPSPVVREDCEFFDTIAIDSSDSHDQHAFDVDVFTHCDERFLCQESANLSAIQDELMEENSLSDLLLTGADAVEAGDSSLALAVLSKLNSLLADTCENAATSSFGRLAYHFAQGLQSRMSGTCSPCYPPADPVQSGIMSAHQMIQELSPYVKFAHFTANQAILDATISDMDIHVVDFNLGDGIQWPSLMSDLARLGGKSFHLTAIITDAGYSDDTHQAAARRLSEFAESLNLPFQYSSLCIRHEEDLEDFSRNCGGSVVVSCDTTNLCYRSGSKLQMLLLGCVRKLQPKSVVVIEEELVRIGKEACLSQASFVEFFFEALHHFTMVFESLSSCFSSNRACLRLVEKEMMGPKIQDFVGQY…
Sme2.5_05296.1_g00004.1	HD-ZIP_N--2--HALZ--NB-ARC--LRR--	MLENQDLKLSLSLNFPENKTTNNPLLLNSWIGSFPSSDKNLEKCKTFFKGIDVNIAPTITEEEEEGEEIGVSSPNSSISSLSGNKRNERGEIINCSEELEMEIERECSRSISDEEDGETSRKKLRLSKDQTVVLEESFKEHNTLNPKQKQALAKRLGLRPRQVEVWFQNRRARTKLKQTEVDFELLKRCCENLTEENKRLQKEVQELKALKLSPQFYMQMTPPTTLTMCPSCERVASPPALSVLGPVCIISVGGVGKTTLMKNLYSVPRPENPARSKVTITSRSLGVCKKMRTDTEMMAYTLDKDECWQLFVKSAGAVAKLEHIQPLAKEIVRVWWFTFVKGFLGEHDTYEEAHSRRITTVQSLKDACLLETLSLKMHDVAREIALRMADPSVFLAGGG…
Sme2.5_00179.1_g00023.1	HLH--NB-ARC--	MYPSSTSSSSQTSMSHSSNTAGGGGSLTRYGSAPGSFLTTAVESVVNGNHEFASHGSHHSHLGPSRYFPSNLASTSLNSESTSKPKEQSNLQRSIGFNDLTIGGGAVSGGGDGGALPATSTTPLVRHSSSPARFLNQLATAAGDTGFSVSMGRGSYNSKGGGDSGRGITRLNSQLSFTRQEALSQIAEENEDIEGASIDNGHRKSTHSYASASSFAMGSWEDNNSIMFSVTPSKRAKHISNDIVNGLDDGETQFQFGLSQTALEMASMDRLLHIPEDSVPCKIRAKRGCATHPRSIAERERRTRISGKLKKLQDLVPNMDKQTSYADMLDLAVQHIRTLQDQVQGRTINLAYEAEVSTDSILAQYNVFWHIFCSLPINIKEIKQINAEVTEMCEVALMP…
XP_013451043.1	HMA--TIR--NB-ARC--	MDKLKAKEEPASFVLKVPLHCEGCVTKIKKLVYKKKGVERVEYDLSGNRLKVFGKADPEKVRDELQTQLKRKLGLSLENRLYEVFLSFRGKDTRASFTSHLYAALQNAGLNVFRDDDSLERGDQIPTSLLHSIEESRISVIVFSRNYADSRWCLNELVKVMECQLTIGQIVLPVFYDVDPSEVRHQKGKFGKAFQNLLNRISKEVDESLSQEEKDELLHRKLSWIEALQRATNIAGFVVLDSKNQNKVIKDIVEKITHLLDKTDLFIADNPVGVGSRVQDVIELLDIQHSNDVLLLGMWGMGGIGKTTIAKAIYNEIGRNFEGRSFLANVREVWDENAGKVNLQEQLLFDIYKDMTIKIQSIESGKIILKDRLCHKRVLILLDDVNTLDQLNALCGSHK…
XP_013451066.1	HMA--TIR--NB-ARC--	MGKKNDEPAASSSSSSASVVLQLDMHCHGCTKKILRTVHRFDGVQEVTHISYNKLKIVGNVDPEIVRDKLQRKINKVVYLVKENKLHEVFLSFRGKDTRVSFTSHLYAALQNAGITVFRDDDSLQRGDQISTSLLRTIELTQISVIVFSSNYSDSKWCLDELVRIMKCRRTTGQVVLPIFYDVDPSEIRHQTGEFGKAFQNLLNRIRISNEIDDSMNLVPLWIEALREVAGLAGFVVLNSRNESEAIKDIVEKVTRLLNKTDLFVVDNPAGVESRLQDMIQLLDIQQSNDILLLGMWGMGGIGKTTIVKAIYNKLGHNFEGRSFLANIREVWEQPDGQLHLQERLLFDICKETTTKIQNIESGKVILKDRLCHKKILLVLDDVNSLDQLKALCGERNWF…
XP_024641161.1	HMA--TIR--NB-ARC--	MNKLIAKLFKRGAKEKPASFVLKVVMHCDGCAKKIERMVLKFDGVESVESDCSSNTLKVIGKADPDKVRDKLEQKSKRKVVLSMENKLYEVFLSFRGKDTRASFTSHLYASLQNAGINVFRDDDSLQRGDQISSLLQLIEESRISVIVFSRNYADSRWCLDELVKIMECQRTIGQIVVPVFYDVDPSEVRHQKGEFGKAFQNLLNRISKDEDESLSEEEKDELLHCKLSWIEALRGATNIAGFVVLDSKNENKAIKDIVEKITHLLDKTDLFIADKPVGVGSRVQDVIELLDIQQSNDVLLLGMWGMGGIGKTTIAKAIYNEIGRNFEGRSFLANVREVWDENAGKVNLQEQLLFDICKDMTIKIQSIESGKIILKDRLCRKRVLILLDDVNTLDQLNA…
PAB00061361.1	HMA--TIR--NB-ARC--LRR--	MQKIVIKASLDSEKCKRKAMKALAAIEGCYSIAFDLKNHTITVVGEAYAVCLVACLRKFGFAELLSVGTSKDRAAQFNFASPSHHTSLSTSASTSASTASGSYVYDVFISHRGPDTKKGFASHLYRALIRHNYRVFLDNEEMQRGENLMPQIEGAIQTASVHIAVFSPRYADSEWCLKELVLMLESRSQRRSTILPVFHGVRPSDLRWAGGQKGIYGRALNELEQKKRFDLNTINIWKMALHEVANISGFELESCNRDERQLIEKVVQRVLEIVSKTSLPGAKFPTGLDDKVKDFESAMSLQQQIRETRVIGIAGLGGVVLMVLDDVDNVNQLDALFEPVKNILQSGSLILITSRDKDVLKNAGIVESSSYMVKGLNQQHSLELFCWHAFGQRNPLDGF…
PGSC0003DMT400045553	Homoserine_dh--NB-ARC--	MSKLPIYKEKNRLVDVMDDVFGRCKIFNISICEVGIQEVPKDSALAGKIRGSDNVVEIYRRCYEKQPLVIQGAGVGNDTTAAEMEVGLAVGGAFLSSALNVFFDRLSPHGDLLNMFRKHKDHVQLLHKLEDILLGLQIVLSDAENKQASNRHVSQWFNKLQSAVDGAENLIEQVNYEALRVKVEGHHKKMGGLGKTTLAKAVYNDEKVKDHFGLQAWFCVSEAYDAFRITKGLLQEIGSFDLKADDNLNQLKVKLKESLKGKKFLIVLDDVWNENYNEWDDLRNVFVQGDIGSKIIVTTRKASVALMMGSEAINVGTLSDEASWDLYKRHSLENRDPKEHP
Sme2.5_14308.1_g00001.1	LOB--LOB--NB-ARC--	MEYSLCSEMGIIATSSLSSSYSSSGSPSSSSSPSPSTNYPLSPPAEVTSSPPSSSAVSSSSSSPNSSPTDLPPEATSLPSSSRAVLPPVTVVGISSCAACKFLGQICTENCVLATCFPPDDLINFTTVHRVFGASNIIKLLQELPESQRADAVISMVNKANARLRDPVYGCAGSICHLQKQVGDLQVQLAKAKTETISSSSPRLVSPSSSSSPPPVSMPIVVVSPCAACKILRRRCTEKCVLAPYFPPSDPFKFTAAHRVFGASNIIKLLQISEMEIGLAVGGAFLSSALNVLFDRISPQGDLFKMFQKHKHHVRLLKTLRMTLLGLQAVLSDGQNKLTSNPYMSQWLNEIQDAVDCAENLIEDVNSEALRLKVEGQHQNFAKTVSNQQVSDCNLCLSD…
Sobic.005G197600.1	LRR--NB-ARC--LRR--	MKLANMPSKLRALRFSDSGGLLDIPSGAFSFAKCLRTLDFSECSGIMLPASIGRMKQLRCLIAPRMQNDSLPECITELSKLQYLSLNGSTQISALPESIGKLERLRYICFSGCSGISELPKSFGDLKSMVRLDMSGCSGIRELPESFGDLKSMVHLDMSGCSGIRELPESFGDLKSMVHLDMSGCSGIRELPESFGDLNSMVHLDMSGCSGLTELPDSIGNLTHLRHLQLSGCSSLPELPDTLGKLTNLQHLELSGCSSVKAIPEPLCGLRQLQCFNMSRCEQIRELPETLMKLENLLHLDLSRCSSLQHLGGVRDLTALQHLDLSRSWKIGLQDLSGILANLTNLKYLGLSRVIISRKIGRIVSHWIGGMTNLEHLDLSWNVGLECLPASIGNLQRLQ…
TCA.XM_007021437.1	LRR--NB-ARC--LRR--	MQSPKCQKLTTLLLSNNSFKEIPESFFEHMPNLKILDLSLNYISNLPHSISNLENLTALLLRECCKLENDLCQNLALKKLNLERTSITKFPLGLEMLTNLRYLNLGFTFELEEIPDGLLSKLYHLQHLIIHPASSRAEEIKSLKKLEVFEGCFTNVHDLSMYAGQRKGPNKYHIWVSHKLIEHWVYNSYRSITFDRGYSRLVAICGCNMNAEDPIILPSDIRQLQLYHCKGRGSTLNGVFRTDLKECTIESCHELESIFTSWCTSLLTLEVLELSGLRNLKVIVGESVPPTPGTFSSLKVIYLTSCGKLKNLLPAKWVLQDLQNLEEIEVRSCKGMEEIIASKEEGMSTNNNVMFTLPKLRKLKLHDMPELKSICKTNEVMVCDSLQRIEITYCPKLKR…
TURN.05g145930.m01.polypeptide	Lycopene_cycl--NB-ARC--LRR--	MECVGARNFAAMAVPTRAFWKANLMRTKTAIPSHNRLISLKVRASGARSESCVAVKEDFADEEDFIKAGGSEILFVQMQQNKEMDKQSKLADKLPPISTGENVLDLVVIGCGPAGLALAAESAKLGLNVGLIGPDLPFTNNYGVWEDEFKDLGLERCIEHVWRDTIVYLDDDKPIMIGRAYGRVSRYLLHEELLRRCIESGVMYLNSKVETIVEATDGHNLVVCEHNRVVPCWLATVASGAASGKLLQYEVGGPRVSVQTAYGVEVEVENNPYDPSLMVFMDYRDYAKQEVQSLEAQYPTFLYAMPMSSTRVFFEETCLASKDAMPFDLLKKKLMSRLESMGIRILKVYEEEWSYIPVGGSLPNTEQKNLAFGAAASMVHPATGYSVVSSLSEAPNYAS…
PGSC0003DMT400059161	Metallophos--NB-ARC--	MTTDTLIDDLDNIDAVFLIGDLPYANGYISQWDYCASRVNNIEGIASGNHERTWENSGSIHNGLDSGGECGVPAETLYYVPAENRAKFSYAADYGMFHFCIADTEHDWREGSEQYKFIEQCFASANRHKQPWLIFAAHRVLGYSSNEWYAKEGPFEEPIGREHLQKLWQKYKVDMAFYRHVHNYERVCPIYQNQCVNKETSHYSGVVNGTIHVVVGGGGAHLNRFTTINTTWSVFKDYDLLDDIVEFTDEKHIEQLAEMLYKRLRFNRYLIVLDDVWTTDHIERCLSDDKNGSQILLTTRLMNVAKSNSPPYCLRFLDSEESWELLRHRVFGRKYDHPELGRRLQNNAKDYL
Sme2.5_02412.1_g00001.1	Methyltransf_11--NB-ARC--	MANSILISGTQSFSRVSPNGLGFVGSDFNGKQFPNLGLPRTSRKIKTLAPICSISASRPASQPRFIQHKQEAFWFYRFLSIVYDHVINPGHWTEDMRDDALEPADLSDRNLTVVDVGGGTGFTTLGIVQHVDAKNVTILDQSPHQLAKAKEKEPLKECKIIEGDAEDLPFSTDYADRYVSAGSIEYWPDPQRGIREAYRVLKPGGKACLIGPVHPTFWLSRFFADVWMLFPKEEEYLEWFKKAGFKDVQLKRIGPKWYRGVRRHGLIMGCSVTGVKATPGDSPLQQLAEVSKNFDGIYVYRRDHDRDGATSMSMGSTEPNSWPKSRGCDKTCKSGIVQHVDAKNVTILDQSPHQLAKAKEKEPLKECKIIEGDAEDLPFSTDPEGEPLHKFNDIMKKAR…
TCA.XM_007009133.1	Mur_ligase_M--NB-ARC--	MAQGGSMESAAARYESTLDALSSLITKRSRADKSNKGDRFDLLFDYLKILELEEAISEMKIIHVAGTKGKGSTCTFAESILRNCGFRTGLFTSPHLIDVRERFRLDGVEICEEKFLEYFWWCYDRLKEKTNEDVPMPTYFRFLALLAFKIFAAEQVDVAILEVGLGGKFDATNVVQTPIVCGISSLGYDHMEILGNTLGEIAGEKAGIFKQGIPAFTVAQPDEAMHVLEEKASKLNVQLQVAHPLDASLLNGLKLSLKGEHQYLNAGLAVALCSTWLQRTGHPITNSNQTGSLPEQFIKGLTTASLQGRAQIVCDQFTDIESPGDLVFYLDGAHSPESMEACGRWFSLCIKEGNQQANLNYQTQDYTESSSEVAQQQTDERYKKDTAQILLFNCMSVRD…
Bradi1g51961.1	Myb_DNA-binding--Myb_DNA-binding--NB-ARC--	MGRSPAAPRYDGDSFKKGPWTPEEDKLLIDYIGAHGSCRWNSIARLAGLNRTGKSCRLRWLNCLQPDIKRVHFTDDEEKLLINLHSSLGNKWSEIGTHMPGRTDNEIKNYWNTHLSKKLPAGIVKASCGAGSSSYIQAHPGPSQLFDFSTSFDVGHGSGSSIQAGPARFLDFSTSSDFGAGSSSFIQGFQADPDLSIFDFSSAGKHTDLLSDVNPHAILEDPPDLDKFYFSPFSGSSSLSIKADPAQPPSSSFSTASGIVLDESACVSSSDISALFDDSVSSSSGAMRPLVGKLSMLLEGSVSISKRVKDGMHLLKDDVEDITSYLDELSRLEDPPPMAKCWMNEVRDLSYDMEDYIDTLLFERPDHLNKNKMKNKKNKLTSHVKIPKRLKCCNCKQTK…
Bradi1g51961.2	Myb_DNA-binding--Myb_DNA-binding--NB-ARC--	MGRSPAAPRYDGDSFKKGPWTPEEDKLLIDYIGAHGSCRWNSIARLAGLNRTGKSCRLRWLNCLQPDIKRVHFTDDEEKLLINLHSSLGNKWSEIGTHMPGRTDNEIKNYWNTHLSKKLPAGIVKASCGAGSSSYIQAHPGPSQLFDFSTSFDVGHGSGSSIQAGPARFLDFSTSSDFGAGSSSFIQGFQADPDLSIFDFSSAGKHTDLLSDVNPHAILEDPPDLDKFYFSPFSGSSSLSIKADPAQPPSSSFSTASGIVLDESACVSSSDISALFDDSVSSSSGAMRPLVGKLSMLLEGSVSISKRVKDGMHLLKDDVEDITSYLDELSRLEDPPPMAKCWMNEVRDLSYDMEDYIDTLLFERPDHLNKNKMKNKKNKLTSHVKIPKRLKCCNCKQTK…
Bradi1g51961.4	Myb_DNA-binding--Myb_DNA-binding--NB-ARC--	MGRSPAAPRYDGDSFKKGPWTPEEDKLLIDYIGAHGSCRWNSIARLAGLNRTGKSCRLRWLNCLQPDIKRVHFTDDEEKLLINLHSSLGNKWSEIGTHMPGRTDNEIKNYWNTHLSKKLPAGIVKASCGAGSSSYIQAHPGPSQLFDFSTSFDVGHGSGSSIQAGPARFLDFSTSSDFGAGSSSFIQGFQADPDLSIFDFSSAGKHTDLLSDVNPHAILEDPPDLDKFYFSPFSGSSSLSIKADPAQPPSSSFSTASGIVLDESACVSSSDISALFDDSVSSSSGAMRPLVGKLSMLLEGSVSISKRVKDGMHLLKDDVEDITSYLDELSRLEDPPPMAKCWMNEVRDLSYDMEDYIDTLLFERPDHLNKNKMKNKKNKLTSHVKIPKRLKCCNCKQTK…
Bradi1g51961.5	Myb_DNA-binding--Myb_DNA-binding--NB-ARC--	MGRSPAAPRYDGDSFKKGPWTPEEDKLLIDYIGAHGSCRWNSIARLAGLNRTGKSCRLRWLNCLQPDIKRVHFTDDEEKLLINLHSSLGNKWSEIGTHMPGRTDNEIKNYWNTHLSKKLPAGIVKASCGAGSSSYIQAHPGPSQLFDFSTSFDVGHGSGSSIQAGPARFLDFSTSSDFGAGSSSFIQGFQADPDLSIFDFSSAGKHTDLLSDVNPHAILEDPPDLDKFYFSPFSGSSSLSIKADPAQPPSSSFSTASGIVLDESACVSSSDISALFDDSVSSSSGAMRPLVGKLSMLLEGSVSISKRVKDGMHLLKDDVEDITSYLDELSRLEDPPPMAKCWMNEVRDLSYDMEDYIDTLLFERPDHLNKNKMKNKKNKLTSHVKIPKRLKCCNCKQTK…
Bradi1g51961.6	Myb_DNA-binding--Myb_DNA-binding--NB-ARC--	MGRSPAAPRYDGDSFKKGPWTPEEDKLLIDYIGAHGSCRWNSIARLAGLNRTGKSCRLRWLNCLQPDIKRVHFTDDEEKLLINLHSSLGNKWSEIGTHMPGRTDNEIKNYWNTHLSKKLPAGIVKASCGAGSSSYIQAHPGPSQLFDFSTSFDVGHGSGSSIQAGPARFLDFSTSSDFGAGSSSFIQGFQADPDLSIFDFSSAGKHTDLLSDVNPHAILEDPPDLDKFYFSPFSGSSSLSIKADPAQPPSSSFSTASGIVLDESACVSSSDISALFDDSVSSSSGAMRPLVGKLSMLLEGSVSISKRVKDGMHLLKDDVEDITSYLDELSRLEDPPPMAKCWMNEVRDLSYDMEDYIDTLLFERPDHLNKNKMKNKKNKLTSHVKIPKRLKCCNCKQTK…
Bradi1g51961.7	Myb_DNA-binding--Myb_DNA-binding--NB-ARC--	MGRSPAAPRYDGDSFKKGPWTPEEDKLLIDYIGAHGSCRWNSIARLAGLNRTGKSCRLRWLNCLQPDIKRVHFTDDEEKLLINLHSSLGNKWSEIGTHMPGRTDNEIKNYWNTHLSKKLPAGIVKASCGAGSSSYIQAHPGPSQLFDFSTSFDVGHGSGSSIQAGPARFLDFSTSSDFGAGSSSFIQGFQADPDLSIFDFSSAGKHTDLLSDVNPHAILEDPPDLDKFYFSPFSGSSSLSIKADPAQPPSSSFSTASGIVLDESACVSSSDISALFDDSVSSSSGAMRPLVGKLSMLLEGSVSISKRVKDGMHLLKDDVEDITSYLDELSRLEDPPPMAKCWMNEVRDLSYDMEDYIDTLLFERPDHLNKNKMKNKKNKLTSHVKIPKRLKCCNCKQTK…
Zm00001d037650_P001	NAD_binding_2--NB-ARC--	MVGNPGDVRAVVLDPAAGALAGLRRGGVLVDCTSSSPSLAREVAAAAAAAGCHAVDAPVSGGVLRTARAPPRPSPLQSSLQDDDGAKIVEISPAESSRQAQEREKRSIDVATKKATRVPSFYTKSSIDEPMDQLINMLSVVDDEAYTKNIKILSIVRSEGLGKTTLAQKAFEELHSQFDRGAFVLLGQNPDLRRVFADILRGLDKQRYIDFPVAILDLVDLIWLVRKSLINKRFFIVFDDICDVKAWEIIKCALIENNNHSVVLTTSRNTGITEIIGGSKQLQPLSATISKNLLCKRLFGSAGKCPSELVNICDNLVEECGGILSVIDETVTLLASIPPTVENWEAVYARRMLDRSYPGLTDSLKNCLLYFTMFRRGHEISGEHLICAWIAEGFVHGQE…
AL1G21900.t1	NB-ARC	MAEGVVLFGVQKLWELLNRESSRLNGIDEQVEGLKRQLGRLQSLLKDADARKHESERVRNFLEDVKDIVYDAEDVIESFLLKKFRGKEKGIMRHAERLACFLVDRREFASDIEGITKRISEVIEGMQRLGIQQIIDGGRSLCIQDRQREQREIRQTFPNNTESDLVGVEQSVEELVSHLVENDNTQVVSISGMGGIGKTTLARQVFHHDMVRCHFDGFAWVCVSQEFTRKHVWQRILQELRPHDGSILQMDEYTLQGQLFELMETGRYIVVLDDVWKEEDWDLIKPVFPQKRGWKMLLTSRNESVGLHADPTCFAFRPRILTPQESWKLCERIVFPRRDETEFRVDDEMEAMGKKMVAYCGGLPLAVKVLGGLLAKKRKVPEWKRVCDNIGTQIVGKSG…
AL1G57800.t1	NB-ARC	MAEAIVSVTVQKLGELLLEEPLFLFGIGDQVKQLQDELKRLKCFLKDADEKQYKSERVRNWVAGIREASYDAEDIIEACFLKAESRKQKGMKRVLRRLACILNEAVSLHSVGSEIREITSKLSKIAASMLDYGIIEAMGREGLSLSDSQREQRQSFPFVVEHNLVGLEQSLEKLVNDLVSGGEKLRVTAICVMGGLGKTTLAKQIFHHGKVRRHFDRFAWVYVSQDCRRTHIWQEIFLNLSYKDENQRILSLRDEQLGEELHKFLKRNKCLIVLDDIWGKDAWDCLKHVFPHETGSEIILTTRNKEVALYADPRGVLHEPQLLTCEESWELLEKISLSGREDIEPMLVKKLEEIGKQIVVRCGGLPLAITVLGGLLAMKSTWNEWQRVYENIKSYVSNG…
AL1G60930.t1	NB-ARC	MGKDFKSLVTRCIYVGKMNDNAKKLKIATEELKDLGSNVMKRVKICEEQQQMKRLDKVQSWLRQADTVIKEAEEYFLMSSSSSSSGLISSSHKMEKKICKKLKEVQEIKSRGMFEVVAESIGGIGGGGGDGLTVKDSDEQTIGLEAVSGLVWRCLTMENTGIIGLYGVEGVGKTTVLTQVNNRLLQQKANGFDFVLWVFVSKNLNLEKIQDTIREKIGFLDRTWTSKSEEEKAAKIFEILSKRRFALFLDDVWEKVDLVKAGVPPPDAQNRSKIVFTTCSEEVCKEMSAQTKIKVEKLAWERAWDLFKKNVGEDTVKSHPDIAKVAQEVAARCDGLPLALVTIGRAMASKKTPQEWRDALYILSNSPPNFSVLKLLDRN
AL1G61840.t1	NB-ARC	MAVAVVSFGVEKLWELLSRESARLNGIDEQVDGLKRQLGRLQSLLKDADAKKNETERVRNFLEDVKDIVYDADDIIESFLLNELRGKEKGIKKQSLGIQHINDGGGRSLSLQERQREIRQTFSKNSESDLVGLDQSVEELVDHLVENDNIQMVSVSGMGGIGKTTLARQVFHHDIVRRHFDGFSWVCVSQQFTRKDVWQRILQDLRPYDEDIVQMDEYTLQGELFELLETGRFLLVLDDVWKEEDWDRIKAVFPHKRGWKMLITSRNEGLGLHADPTCFAFRPRSLTPEESWKLFERIVSSRRDETEFRVDEAMGKEMVTYCGGLPLAVKVLGGLLAKKHTVLEWKRVYSNIGTQIVGKSGVNDDNPNSVYRVLSLSYEDLPMQLKHCFLYMAHFPEDY…
AL1G61840.t2	NB-ARC	MAVAVVSFGVEKLWELLSRESARLNGIDEQVDGLKRQLGRLQSLLKDADAKKNETERVRNFLEDVKDIVYDADDIIESFLLNELRGKEKGIKKQVRRLACFLVDRRKFAYDIEGITKRISEVIVEMQSLGIQHINDGGGRSLSLQERQREIRQTFSKNSESDLVGLDQSVEELVDHLVENDNIQMVSVSGMGGIGKTTLARQVFHHDIVRRHFDGFSWVCVSQQFTRKDVWQRILQDLRPYDEDIVQMDEYTLQGELFELLETGRFLLVLDDVWKEEDWDRIKAVFPHKRGWKMLITSRNEGLGLHADPTCFAFRPRSLTPEESWKLFERIVSSRRDETEFRVDEAMGKEMVTYCGGLPLAVKVLGGLLAKKHTVLEWKRVYSNIGTQIVGKSGVNDDN…
AL1G65650.t1	NB-ARC	MALELVSFGIQKLWDLLSQEYEKFEGVDDQVIELKRELNLLSSFLKDAYAKKHTSAVVRNCVEEIKEIVYDAEDIIETYIIKEELGKTSGIKKSIRRIACIVSDRRENALDIGGIRKRISNVIRDMQSFGVQQIIADGGYMLHVHDRLREMRQTFPRDYESDLVGLEESVQKLVTYLVEEDDIQVVSITGMGGVGKTTLARQIFNHGTVKHKFDGIAWVCISQEFTRLHVWQAILQNLRPREGKDGILHMQEAILQGELFRLLETSKSLIVLDDIWKEEDWDRIKPIFPPGKGWKVLLTSRNESVAVRGDATYINFKPQCLTVEESWKLFQKIAFPRKDLFGLRPLVISR
AL1G65670.t1	NB-ARC	MVDKEMEEMGKQMINHCGGLPLAVKVLGGLLSTKYTLHDWKRLSKNITSHIVGKTDFNDNNDSSVYYVLSLSFEELPIYLKHCFLYLAHFPEDYPINVEKLSYYWAAEGIPKPRYYDGATIRDVADGYIEELVTRNVVIAERDIRTLRFVTFHLHDMMREVCLAKAREENFLQLSVDSSPMAHSQSPCRSRRLVFHGPTKLHITRDIKNPKLRSLLVMSGIRFPHSPVMQETRCMLSSLSFTRLQLLRLLDLSKSKFEGGKLPSSIGNLIHLRYLSLENSMVSHLPYSLRNLKLLIYLNLDVKWDSVIYMPDFFMGMRELRYLSLPWALSKKTKLDLSNLVNLETLKNFLTRNCSFGDLHGMTNFKTLEISFYHGMSVETISSSVGGLRNLENLTIIDH…
AL293U10010.t1	NB-ARC	MAEGFVSFGVEKLWDLLSRESERLQGLDDQVDGLKRQLTRLQSLLKDADAKKHGSERVRNFLEDVKDLVYDAEDILESYVLNKSRGKEKGIKKHVRRLACFLTDRRKVASDIEGITKRISEVIGDMQSLGIQQVIDGGRSMSLQDRQREQREIRQTYANSPEHDLVGVEQSVEELVGHLVENDKHQVVSISGMGGIGKSTLARQVFHHDIVRRHFDGFAWVCVSQQFTQKHVWQRILQELQPHDGEILQMDEYALQGKLFQLLQTGRYLVVLDDVWKKEDWDRIKAVFPQQRGWKMLLTSRNEGVGIHVDPTCFTFKARILNPNESWKLCERIVFSRRDETEIRLGEEMEAMGKEMVKHCGGLPLAVKVLGGLLVNKHTVHEWKRVSDNIGDQIVGKLC…
AL2G16980.t1	NB-ARC	MGSIGKTTLARQVFNHEIVKNHFDGVAWVCISQQFTRKYVWHTILQKLSAQHDEYRDSNMTEDELQDKLFRQLEISNSLIVLDDIWKEEDWDIIKPVFPSKTGWKVLLTSRNERVALHADPTCAAFKPKCLTIENSWILFRRIAFPIKDDTTKFKVNAEMEEMGKQMIKHCGGLPLAVKVLGGLLAAQCTFHEWKRINENIRAHIVGGTTFNDINISSVYHVLNLSFEELPVYLKHCFLYLAHFPEDYAIDVGNLSYYWGGEGIQRPRYYDGATIREVADEYVKELVKRNMVIANIDARTARFETCHLHDMMREVCLLKAEEENFVHIVDKRLPTKSQSPCKSRRIAVHQLDETYHPKGEMNPKLRSLLFFSLVEGWMSSDLLFTRLQLLRALDLSRTQ…
AL2G17070.t1	NB-ARC	MVDAIVSFGVEKLWELVSEDYQRFRGVEEQITQLKSDLKMLMSFLSDADARKQTTELARNCVDDVKEITYDAQDIIETYLLKRERSESSGIKNHMRSLACIQSGRRKTALEITSISKRISKVIQVMRDFGIQSNIIEGGYSQALHDRKREMRHTFSNESESNLVGLEKNVERLVKELVGNDDSSHGVSITGLGGLGKTTLARQVFNHDTVKRHFDGLVWVCVSQDFTRKDVWQTILRDLSPGEKDSNLREDDIQKKLVQLLETKKALIVFDNLWKKEDWDRIKPMFPERKGDLFYLVHI
AL2G17080.t1	NB-ARC	MVEMAKEMIKHCGGLPLAVKVLGGLLAAQHTPRQWKMISENIKSHIVGGGISSYDDDSSSVNHVLSLSFEGLPSYLKHCLLYLASFPEDHKIELERLSYVWAAEGITNPRHYEGASIRDVADLYIEELVKRNLVISERNMLTSRFGICQLHDLMREICLLKAREESFIKIDSDPANSSSVYSQASSRSRRLVVYCTIPFIYGEREMKNSKLRSLLFIPVGYDWIMMRSNFMELPLLRVLDLRWAKFEGGKLPSSIGKLIHLKYLSLEWTGVTHLPSSLRNLKSLLYLNLNIRSHLTDVPNVFKEMLELRYLWLPSQTTSRTKLELGNLLKLETLENFSTEYSSATDLHRMTRLRSLHILIRGEGWRMETLSSTLSKLGHYTISLEFRSSQTPDNAYVGR…
AL2G17100.t1	NB-ARC	MVDAIVSFGVEKLWELVSENYERFQGVEEQITELKSDMKMLMSFLSDADARKQTTALARNCVDEVKEITYDAEDIIEAYLLKRERSKSSGIKNHMSSLACIQSGHRKTALEITSISTRISKVIQVMQTLGIQSNIIEGGYLQALQDRKREMRHTFPIESETNLVGLEKNVEKLVEELVGNDSSLGVSITGLGGLGKTTLARQVFNHDKVKGHFDGLAWVCVSQEFTRKHVWETILKNLSHGDYVADMKEDKLQQSLSPADEVSDRNISQRKKISDMNEDELQEKLIQLLETKKALIVFDDVWKSTDWDTIKRMFPERKAGWKVLLTSRNNDVHPQCVTFKPEGLTLDECWKLLQMIAFPKNGTTGYIIDKDMVEMAKEMIKHCGGLPLAVKVLGGLLAA…
AL2G17250.t1	NB-ARC	MAETLLSFGVEKLWDLLVRESERFQGVKEQFNRLKSDLNMLRCFLEDADAKKHTSAMVRNTVKEIKEIVYDAEDIIETFLLKQELGKTNGMIRNSVRRFSKRMGLAFDIRAISERISKVIRDMQSLGVQQVIVNERDTKSLQERQREMRQTFSSDDEDHLVGLEKSVEQLIGYLVEEDSSQVVSITGMGGIGKTTLARQVFNHETVKSHFAELAWVCVSQQLSRKYVWQSILRKLGPEYKVLKMTEDELQEKLIEVLETQNTLIVLDDIWREEDWDIIKPMFPRKKGWKVLLTSRNEGVGLRADPKCFTAKPNCLALEQCWTIFQRIVFPRENSTEYKVDEEMEEMGKQMIKHCGGLPLAVKVLGGLLSAQYTFHEWKRVYENIKSHIVGGTSFDDRNI…
AL2G17390.t1	NB-ARC	MLRCFLEDADAKKHTSAMVRNTVIEIKEIVYDAEDIIETFLLKEELGKSSGMIRNSVRRFSKRIGLSFDMKAISRRIAKVIRDMQSLGTQQVIVNDGYMQSLQERQREMRQTFSTDNESFLVGVEENVKKLVIHLVEEESSQVVSITGMGGIGKTTLARQVFNHEIVKSHFAGLVWVCVSQQFTRNHVWQMILRKLRPKYKVLDMPEDELQEKIFQVLETQKALIVLDDIWKEEDWDRIKPFFPRVKGWKVLLTSRNEGVALRADPNCFTFKPSCLTLKESWTIFQRIAFPREKTIEYKVDEEMEEVGKQMVKHCGGLPLAVMVLGGMLAGQYTLREWKRIYENIRSHIVGGTTFNDRNMSSVYHVLYLSFEELPIYLKHCFLYLAHFPEDYVIDVGNL…
AL2G17420.t1	NB-ARC	MAETFLSFGVEKLWNLLVRESERFQGVKEQFNVLKSDLNMLRCFLKDADAKKHTSAMVRNTVNEIKEIVYDAEDIIETFLLKQELGKTSSIKKRIRQFPFVIADRRGLAFDMEALSKRIAKVIRDMQILGVQQVIVNEYDTQSLQERQRVMRQTFSSDYEDHLVGLEKNVEQLVGYLVEEDSSQVVSITGMGGIGKTTLARQVFNHEMVKHHFDGVAWVCISQQFTRKFVWQTIFQKLSSKQDEPRDSNMSEMELQDKLFQLLETSNSLIVLDDMWKEEDWDIIKPVFPSKKGWKILLTSRNENVAIRADPLCVIFQPECLTPDESWTLFRRIAFCRENATQSKVDVEMEEMGEQMIKHCGGLPLAVKVLGGLLTAQHTLNEYLKILNLTSVEGLASMT…
AL2G17420.t2	NB-ARC	MAETFLSFGVEKLWNLLVRESERFQGVKEQFNVLKSDLNMLRCFLKDADAKKHTSAMVRNTVNEIKEIVYDAEDIIETFLLKQELGKTSSIKKRIRQFPFVIADRRGLAFDMEALSKRIAKVIRDMQILGVQQVIVNEYDTQSLQERQRVMRQTFSSDYEDHLVGLEKNVEQLVGYLVEEDSSQVVSITGMGGIGKTTLARQVFNHEMVKHHFDGVAWVCISQQFTRKFVWQTIFQKLSSKQDEPRDSNMSEMELQDKLFQLLETSNSLIVLDDMWKEEDWDIIKPVFPSKKGWKILLTSRNENVAIRADPLCVIFQPECLTPDESWTLFRRIAFCRENATQSKVDVEMEEMGEQMIKHCGGLPLAVKKIIQCLFGICPFTGQQKEYQGQGITMERQFK…
AL2G17430.t1	NB-ARC	MAETILSVGVEKLWDLLVRESDRFQGVKEQFNVLKSDLNMLRCFLEDADVKKHKSAMVSNTVKEVKEIVYDTEDIIETFLRKEELGRTSGIKKRIKQFACVIPDRRKIAIDMEGLSNRISKVISDMQSLGVQQVIVNDGYMKSLQERQRNMRQTFSNNNESVLVGLEENVKKLVGHLVEENSSQVVSITGMGGIGKTTLARQVFNHETVKSHFARLAWVCVSQQFTRKYVWQTILRKVGPEYIESEMTEDELQEKLFRVLGTQKALIVLDDIWREEDWDMIEPIFPLGKGWKVLLTSRNEGVALRANPNGFTFKPDCLTLEESWTIFQRIVFPGENTTEYKVDEKMEELGKQMIKHCGGLPLALKVLGGLLVVQFTLDEWKRIYGNIKSHIVGGTSFND…
AL2G17650.t1	NB-ARC	MEEVIAGELVSLGIQKLWDLLSRECERIQGVEDQVTGLKRDLNWLSSFLKDAYAKKHTSEVVKICVEEIKEIICDGEDTIETFLLKQKLGKTSGIKMRTKRLACIVPDRRESSLDIAGIRTRISDVIQDMQKFGVQQMIIDGGYMQPLRDRQKERRETFPKENESDDFVALEANVKKLVGYFVEDANVQVVSITGMGGLGKTTLARQVFNHEDVKRQFDGFAWVCVSQDFTRKNVWQKILGDLKPKEEEKKISEKTEPRLQDELIRLLETSKSLIVLDDIWKKEDWDLIKPIFPQTKGWKVLLTSRNESIVVPRSTTYINLKLECLTTKDSWTLFQRIALPIKDASEFKIDEEMEEIGKEMIKHCGGLPLAIKVLGGLLAAKYTLHDWKRLSKNIGSHL…
AL2G17810.t1	NB-ARC	MVGDQIIAFGVQKLLELLSQEYEKFQGVNDQVTDLKRDLSLLSSFLKDADAKKHTSAVVKTCVHDINEIIYDAEDIIETFLLNEEIGKTSFGKRVRKFAFTIVDRGKVASNIGGISKRISKVIRTMKSFGVHEMIVDGSRYSHTLQERQREMRQEFARGYESNFVGLETKVKKLVGYFVEEDNIQVVSITGMGGVGKTTLARQVFHHEMVKHKFDGLAWVPVSQEFTRKHLWQTILRELKPHVEKNKILEMTESMLQDELFRFLESSKSLIVLDDIWKEEDWDRIKQIFPPGKGWKVLLTSRNESVAVRGDTTFINFKSQCLSTEESWTLLQLIAFPKKDASEFMVDEEMEEMGKEMIKHCGGLPLAIKVLGGFLAAKYTIHDWKRVFKDIGSGSMGRT…
AL2G17820.t1	NB-ARC	MVPHWERLSTNIRSHNVIRRTSANNNSIDNVLSLSFEELPSYLKHYFLYLAHFPEDYAIVVEDLAYYWAAEGIPRPRYYDGATIRQVADGYIEELVKRNMVISKRDARTSRFETCQLHDVMREVCLLKVKEGNSIHTVEIRASTATSQSLCKSCKIALHQLDRSYDPKWEMRNPKLKSLLLIKKKSWEKNRMTSRLCFTRLQLMRVLDLSYAVFKGGKLPSSIAMLIHLRYLSLSEAIVTHLPSSMWNLKQLLDLNLDVKGRLPTHMPDFMKEMRELTYLCSI
AL2G17830.t1	NB-ARC	MAGELVSFGIKKLWDLLSQESERFQGVEDQVTGLKRDLLGSFLKDADAKKHTTAVVRNCVEEIQEIVFDAEDIIETYLLKESLRKTSGIKKSIRRLAFIIPDRRRYALDIGGIRMRISDVIRDMQSFGVQQAIADGGYMQPHGDRQREMRQTFSKDYKSDFVGLDANVKKLVGYLVEEENVQVVSITGMGGLGKTTLARQVFNHEDVKHQFERRAWVCVSQEFTQRSVWQTILQNLTSKENKDEILKMKEAELQDELFRLLETTKSLIVFDDIWKEEDWDLIKPIFPPKKGWKVLLTSRNESVAVRGDTTYLSFKPECLAIEDSWTLFQRIAFPKNDASEFEVDKEMGDMGKQMIKHCGGLPLAIKVLGGLLAAKYTMRDWKRLSINIGSHIVGRNSSN…
AL2G32530.t1	NB-ARC	MESTVLNSLVGMEAHMVKMNLIFNMGSENQVLFIGIWGMGGIGKTTIANCLYDRFSSQFSARYFIEDIKNICKDKSPAYLQERFLSRICGGLDIGFRSHEARSQEIIARLGHQKILIVLDGVDKAEQVDALAKDTSWFGPGSRIIITTRDRGLLNSCGVNNVYEVKCLDDKDALQVFKISALRGSPPPSDGFEQLFIRASRLAHGLPSALVTYATYLRQNTTIKKWEEELGLLETSPHKNVKEILRNSYDDLDEQDKTAFLYVACLLNGYPFNHVTSLLDDGRPRMNHLTAKALISISMDGCINMHFLVVQTGKAIVRQESRNRPSRQRFLWDHKEIYDVLDNNIGTDEIEGVTLHMCEMPDKLPMSITVFNIMHSIKFLKFFKHLGDAESNVQLSEDG…
AL3G14170.t1	NB-ARC	MLLLRGALNVSTASSDFSSLVGMEAHMKKLELMLYLDLNDVRMIGIWGPPGIGKTSIARVLFSKHSDSFDLSVFMENVKGRYTRPGCSDEHSLKLHLHQQFLSQIFNQKDIEVPHLGVIQDRLRDKRVLVVLDDVDQPAQLEAMAKENKWFGPESRIIVTTQGRRLLEGHGIKDMYKVDFPPPREAFQIFCMDAFGQASPKHGFEELAWEATYVSGIHPSGIRSMGSYFRGMSKLEWADALLRLRTNNPDSGSVRTYKKVGIRIRNEKQKIVSRMMSSIRRKQIAAAEERAASVYERTMKEVDSSPVSSTRGLAEGLAKKLIELKNHFEGHET
AL3G18260.t1	NB-ARC	MASATVDFGIGRILSVLENETLLLSGVHQQQLKSSKLLWQTREIEDILDEFGYHIHGYRSCAKLWRAFHFPRYMWARHSIAQKLGVVNVMIQSISDSMKRYYHSENYQAAILSPTDDGDAKWVNNISESSLFFSENSLVGIDAPKGKLIGRLLSPEPQRIVVAVVGMGGSGKTTLSANIFKSQSVRRHFECYAWVTISKSYEIEDVFRTMIKEFYKEAETQIPAELYSLGYRELVEKLVEYLQSKRYIVVLDDVWTTGLWREISIALPDGIYGSRVMMTTRDMNVASFPYGIGSGKHEIELLKEDEAWVLFSNKAFPGSLEQCRTQNLEPIARKLLERCQGLPLAIASLGSMMSTKKFESEWKKVYSTLNWELNNNLELKIVRSILLLSFNDLPYPLKR…
AL3G26840.t1	NB-ARC	MANSYLSNCANVMVERINTSQELVELCKGKSSSALLKRLKVALVTANPVLADAEQRAEHVREIKHWLTGIKDAFFQAEDVLDELLTEALRRRVVAEAGGLGGLFQNLMAGRETIQKKIEPKMEKVVRLLEHHVKHIEVIGLKEYSETREPQWRQASRSRPDDLPQGRVVGRVEDKLALVNLLLSDDEISTGKPTVISVVGMPGVGKTTLTEIVFNDNRVTEHFDVKMWISAGINFNVFTVTKAVLQDITSSAVNTEDLPSLQIQLKKTLSGKRFLLVLDDFWSESDSEWESFQVAFTDAEEGSKIVLTTRSEIVSTVAKAEKIYQMKLMTNEECWELISRFAFGNISVGSINQELEGIGKRIAEQCKGLPLAARAIASHLRSKPNPDDWYAVSKNFSSY…
AL3G28370.t1	NB-ARC	MGKDFKSMVTRCIYVGKENDNVKKLKTATEELKDLRNNVMKRVKMYEDQQKLKRLEKVQVWLRQADVAIKEAEEILIAMMSSSSSNGSSMMSCHKMDKKLCKKLKEVNEIKSRGTFDVVVENSGIGGSMMISTVDRDDQTVGLEAVSGLVWRCMTVDNTGIIGLYGVEGVGKTTVLTQVNNRLLQHKLNGFDFVIWVFVSKNLNLERIQDTIREKIGFLDRLWTNKTEEEKAGKIFEILSKRRFALFLDDVWEKVDLVKAGVPPPDGQNGSKIVFTTCSDEVCREMGAQTKIKMEKLPWERAWDLFKKNAGEDTVKSHPDITKVAQEVAAKCDGLPLALVTIGRAMASKKTPQEWRDALYILSNSPPNFSVLKLLDRN
AL43U10010.t1	NB-ARC	MSRCFPFPPPGYEKKIRTEEADSLIKDKYKEKKHKKDKEKKEGKEKKSKDRSKDKQKERKEKKDKHKDRKEKEKDKEKSKPLEEKKAEVLTNIGHRENLVTDTVQNNSNGESKYVQDLARRIRYDEEATGSQSEQKIDHPNQKNVGITGKAFVNSPIEETSHRVDANKRINTQKNFTAAKSSENAVSRVSFGADQKRAEVMGKPMETRDQMRQTESAEKIHCKESVTKSDKPREEGVKKSEAKDKDRNKEKKEEKTESIKKTRQEKPKLIGGPKLEEREKDSLDIRNCKLPEVSRASVKNLITEGNLGKRKDHMTNGFLYGELFSDPILCLVNEECSCHINHQNGTTPHKLQKLSASVPSVENGRIIGAPRTPPMPTSELQGMTCKPQVKEVRINGFAV…
AL5G25680.t1	NB-ARC	MLDVTRKREMYGIGNFSEHRAVASNSRVMELRCPRSDDQEERVVDLEDDAKVLLTKLLDDDGDNKTYMISIFGMGGLQNTALARKLYNSSYVKESFEYRVWTYLSRECKTGDILKRIIRSLEETSEVELEKMAEEELEVYHNDILQGKKYRVVVDDIWEKEACESLREHYLAIMKEAESSSLHKAFRDIVKVDQELQKIGKEMVRKCGGLPLTTVVLAGLMSRKRPDEWKDVWENLRVKDYNIHVSTVFDLSFKEMLNELKLCFLYLSVFPEDYEIDVEKLIQLLVAEGFIQNDKEMMMEDVARYYIEELIDISLVEVVKRKRGKLMSFRIHDLIRELAIKKAKELNFVTVYNEQHSSTTSRREVVHHLMDNNYLCDRQQTNTIVLVLRPWSLPDVIGG…
AL5G25700.t1	NB-ARC	MVDAITGFVLKKIGGYLINEVSMLIGVKDDLEELKTELTCIHGYLKDVEAREREEEVSKEWTKLVLDIAYDIEDVLDTYFLKVEERSQRRGLSRMTNKIGKTKDAYSIGCDIRNLKRRILDITRKRETYGIGGFKEPQGGGNISSLRVRQLGRARSVDHEELVIGLEDDAKILLVKLLGDNKEDKRHIISIFGMGGLGKTALARKLYNSGDVKRRFDCRAWTYVSQEYKTGDILMRIIRSLGMTSGEELEKIRKFAEEELEVYLHGLLEGKKYLVVVDDIWEQEAWESLKRALPYNHGGSRVIITTRIRALAEGVDGTVYAHKLRFLTFEESWTLFEQKAFRNIEKIDEDLRRTGKEMVQKCGGLPLAIVVLSGILSRKRTNEWHEVCASLWRRLKDDS…
AL5G25710.t1	NB-ARC	MVDAIAGFLVGKIGNYIIEEASMLMAVKDDLEVLKTELTCIQGYLKDVQARDREDEVSKEWTKLVLDIAYDIEDVLDTYHMKLEERSQRQGFKRWANKLGRKMDSSSIVDDIRTLKGRILDVTRKRKTYGIGNLNEPRGGENNLSSWVRELPHARFVDQEELIVGLEDDAKILLEKILDYKENKRYIISIFGMGGLGKTALARKLSNSCDVKNNFEYRAWTYVSQEYKTKDMLMGIISSLGVISGEELEKIRMFAAEDLEVYLHSLLEGKKYLVVVDDIWEIEAWESLKRALPENHRGSRVIITTRIKAVAEGMDERVYAHNLRFLTFEESWKLFEKKAFRNRQWVDEDLQKIGKEMIKKCGGLPLAIVVLGGFLSRKRPRDWNEACGNLWRRLKDNSN…
AL5G31350.t1	NB-ARC	MVDAVVTVCLEKAMNILEEKGRTVSDYRKQLEDLQRELQYMQSFLKDAERQKRTNEMLRNLVTDLRELVYEAEDILVDCQLADGDADDDGNEQRSSNAWLSRFNPPRVSLQYKKSKRLKEINERISKIKSQVEPYFKFRTPSNVGRDNGTDRWSSPVYNHTQVVGLEGDKRKIKEWLFRSNESELLIMAFVGMGGLGKTTIAQEVFNDKEIEHRFERRIWVSVSQTFTEEQIMRSILRNLGDASVGDDLGTLLRKIQQYLLGKRYLIVMDDVWDKNLSWWDKIYQGLPRGQGGSVIVTTRSESVAVRVQARDKTHRPQLLSSDNSWLLFCKVAFAANDGTCERPELEDVGKEIVTKCKGLPLTIKAVGGLLLCKDHVYHEWRRIADHFQDELRGNTSET…
AL625U10020.t1	NB-ARC	MAEAFVSFGVEKLWDLLSRESERLQGIDEQVEGLKRQLRSLESLLKDADAKKHGSERVRNFLEDVKDLVYDAEDILESYVLNKSRAKEKGIKKHSLGIQQIIDGGRSLSLQDRQREQREIRQTFAKSPDHDLVGVEQSVEELVGHLVENDKHQVVSISGMGGIGKTTLARQVFHHDIVRRHFDGFAWVCVSQQVYAERCLAE
AL6G33840.t1	NB-ARC	MAEAVVAFGLQKLWELLIRESYRLKGVHEQATELQSDLRRLKSFVKDAETKKSKSERVKNCVDEIVEIVYDAEDIIESFLIKEEKCGRESGIKKHLKSVSCITFSHQEFGSQIRSIISRISKVIDNMERFGVREIIDKEEEIMGPLVEIRQSFPSVSESSIVGVERSVEELVSHLVGEDCVQVVSICGMGGIGKTTLARQVFHHEMVRRHFHGGLAWVFVSQDCRQKHVWRVILQSLRPKNEEQRIVEMTVSGLQDELFKLLETEKCLIVLDDLWSSAAWELIKPAFPHSSGSKILLTSRNEGVGLHPDLKSVIFRPRFLSHEESWEVFQKIALFERNNIEFHVDDLMEEIQQMLKHCGGLPLAVKTLGGLLATKRTSSEWRKVHNNIGSHIAGEIGES…
AL786U10010.t1	NB-ARC	FLFEQYSNSFQLRAIMVNIKESYRQLGLDEKSAQLKLQSHMLSEMLNQKDIMVPNLGVAQERLKDKEIFLVLDDVDRLEQLDALAKETRWFGPRSRIIITTQDLRVLEAHGINHIYKVDFPSTHEAFQMVCIYAFGQKNPEYDFTELVWEVANLASQLPLGLKVMGSHFKRKSKQEWKNALPSLKNRLHADIVSVLK
AL7G25610.t1	NB-ARC	MECLAPVIGETLRLMYVSTFSRVANAIKFKSNVKALNDSLERLTKLKGNMSEDHETLLTKDKPLRLKLMRWQREAEEVISKARLKLEERVSCGMSLRSRMSRKLVKILDEVKMLEKDGREFVDMLSVESTPERVEHVRGIGVWGMGGVGKTTLVRTLNNKLREEAATQPFGLVIFVIVSKEFDPKGVQKQIAERLDIDTQMEESEEKLARRIYVGLMKERNFLLILDDVWKPIDLDLLGIPRREENKGSKVILTSRFLEVCRSMRTDLDVRVDCLLEEDAWELFCRNAGDVVKSDHVRSIAKAVSLECGGLPLAIITVGTAMRGSKNVKLWNHVLSKLSKSVPWIKSIEEKIFQPLKLSYDFLEGKAKFCFLLCALFPEDYSIEVSELVRYWMAEGFME…
AL7G25610.t2	NB-ARC	MECLAPVIGETLRLMYVSTFSRVANAIKFKSNVKALNDSLERLTKLKGNMSEDHETLLTKDKPLRLKLMRWQREAEEVISKARLKLEERVSCGMSLRSRMSRKLVKILDEVKMLEKDGREFVDMLSVESTPERVEHVRGIGVWGMGGVGKTTLVRTLNNKLREEAATQPFGLVIFVIVSKEFDPKGVQKQIAERLDIDTQMEESEEKLARRIYVGLMKERNFLLILDDVWKPIDLDLLGIPRREENKGSKVILTSRFLEVCRSMRTDLDVRVDCLLEEDAWELFCRNAGDVVKSDHVRSIAKAVSLECGGLPLAIITVGTAMRGSKNVKLWNHVLSKLSKSVPWIKSIEEKIFQPLKLSYDFLEGKAKFCFLLCALFPEDYSIEVSELVRYWMAEGFME…
AL7G35040.t1	NB-ARC	MELAKKFISEIDEKLEPKSEIDKELEKIKSSFNEEYEKWSCGKQSGSSSKHGNQSTDGDSSPTRNSSKKGRPKANRVETSSELPDHPIHGFINEKLFLKNFFLKQKESEEFKTRAIVGKYGVGKTTLCQDVFNDEDVKQVYFPRIWVSMYSKETKDPKIDVVKRILRLLGVEDEMFEHIKTEAEEEKRIKDEAGEGGEETVKQKELARLLYALHLHLIGKKYLIVLDDVWEDNEWDQRLDDEKQQEKSHLSCGFPKGFGGRVIITSRDERLAKEIVGEEENLQRLFPRSDAESLWKIYIDAVPTKVDDATATNAGDAAATNAGDAAATNVGDAAATNAGDAAATNAGDAVAPKVNPRYPGRYKQELMDKSCGIPLAARMLAKIEPVKVDEIGNIDRKQS
AL7G35050.t1	NB-ARC	MDNKQEKQDQIGRDEILKKIRDSLGQDGVPSKTVLVGEAGIGKTWLAKQVAQEKSSSYNVLWLHLNKRIEDEKSLYENLAAQLSIIYEFEEGEEPEEFDYSLESLKEKITDWMIKNKKDNLLLILDDEGSMTTEKHVMEEIYLQEFSTPGTKKINLQDFLKGYSTVKTLVTRRDEREEKESTTIKVGPLTEKESLKLLHDAEGLLASASFTTEDWSVLLQRLCDNGEIKESSLMSCILSKSKGLPAAIVVLVKSLKSIKSLSAKQRKIFEELILSSKSLDAAAASKNAKDCSRYNPVYNPVYNPVLRLCYELLKPDETVKRPVIACFWHILDFYKYSGCAYYRDLIVHWMLEGYFDPVKSVEKAYQEGHSILMDFMDRGILKIQEDNMVVPEFSMNNLL…
AL7G39090.t1	NB-ARC	MAEGVILFGIEKLWDLVNRESEQFQGVHEQVSELKRQLGRLRSLLKDADAKKHESERVRNFLEDVKDIVYDAEDIIETFLLKERSRKEKGIKKRVTRLASVLVDHRKIVSDTKRITKRISDVIEGMQSFGILQIIDGGRSLSLQDRQREVRQTYPNNSESDLVGVDQSVEDLVGQLVGNDNIQVVSISGMGGIGKTTLARQVFHHDIVRRHFDGFAWICVSQQFTQKYVWQRILQELRPDDGEILQMDEFTRQGKLFQLLETDRYLIVLDDIWKAEDWDRIKEVFPQKRGWKMLLTSRNESVGLHAHPTCFSFRPKSLTPEQSWTLCQRLAFPRRGEAEYRVDDELEVMGKEMVSHCGGLPLAVKVLGGLLATKHTVSEWKRVYENIGPHIVGESGLNF…
AL7G42460.t1	NB-ARC	MCLLEEITRAALKTTSHSVTRNCDVVKARFGHRKVLLIVDDVNHIGQLNDISLIASWFGPRSRLIFVTQDKSLLLDSGIRHLYEVESLKYDEALQLFSQFAFKQIHVPRGFDRFSARAVFITGHIPLALKVFGSFLYGKNNKEWEYELLRLEASQENWISVVSSYIGGDFYRRQPTNLDPYIGGEDDDGEEFPSYYFALG
AL7G44810.t1	NB-ARC	MADWLLLIPWNKIFTAACGCFLSDRNYIHLMESNLDALETTMDELKNRRDDLLGRVAIEEDKGLQRLAQVNGWLSRVKSVESQFNDMLAARSTETGRLCLFGYCSNDCVSSYNYGQKAEKKHIQTTIGLDTMVGNVWESLMNDEIRTLGLYGMGGVGKTTLLACINNKFVELESEFDVVIWVVVSKEFQFEGIQDQILGRIRLDKEWERETENKKASLINNNLKRKKFVLLLDDIWSKVDLYKIGVPPPTRENGSKIVFTRRSKEVCKYMKADEQIKVDCLSPVEAWELFRITIGDIILSSHQDIPALARIVAAKCHGLPLALNVIGETMACKDTIQEWRHAINVLNSPGHKFPVGFFRVMPKLVVLDLSTNMSLIELPEEISNLCSLQYLNLSSTRIK…
AL7G46780.t1	NB-ARC	MVEMAKEMIKHCGGLPLAVKVLGGLLAAQHTSRQWKMISENIKAHIVEGRISSNDDDSSTVNHVLSLSYEGLPSHLKHCLLYLASFPEDHKIKIDRLSYVWAAEGITNPRHYDGASIRHNADLNIKELVKRNMVISERDVFISRFEYCQLHDLMREICLLKAKEESFIKIVSDPASRSRRLVVFCTDTFNGERDIENSKLRSLLFILVSYRFAMRSDFMMLPLLRVLDLSRAKFEGGKLPSSIGKLIHLKYLSLYMAYVTHLPSSLRNLKSLLYFNLEIYNPRGDAHYVPNVFKEMLELRYFSLPRRTTSRTKLELGNLIKLETLKNFSTENSNVTDLHCMRRLRSLQILISGEEWRMETLSSTLSKLGHLERLLIKSPKNSVHLKHPKLIYRPMLPDV…
AL7G49920.t1	NB-ARC	MSSSPSSSASLLLIGTEMLGDEIRTNCSTDLRTLKALEESRVAIVMTSATKPCSVGFLEELLVILEFQQKGMDQSDRLNQIVHDISLVVFYSASNDSNALVAMDRHMKVVYDLLALEVNKEVRTIGIWGSAGVGKTTLARYIYSEIFVNFRTNVFLDNVENMKDKLLKFEGEEDPTVIISSYDGHEITEARRKHRKVLLIADDVNNIKQGKWIIEYANWFAPGSRVILISQNKHLLVDAGVSHVYEVRSLRYDEALQVFSHFAFKQSYPPSDFEKLAVRAVHLAGFLPLGLRLLGSFLSGKGREEWVAALLKLKAKQGGNIMEVWKLMEPSDDKGQEEWETAADIVEGKELSQDKGQEEREVAAGKTEGKESSQ
AL7G52290.t1	NB-ARC	MTEKIATDVSNMLNRYSPSRDFDGFIGMGAHMNEMESLLCLDSDEVRMIGIWGPSGIGKTTIARVLYSQFSENFELSIFMENIKELMYTRPVCSDEYSAKIQLQQQFLSQIINHKDMELPHLGVAQDRLNDKRVLIVLDSIDQSIQLDAIAKETRWFGHGSRIIITTQDQRLLKAHGINHIYKVEFPSAYEAYQIFCMYAFGQNFPKDGFEELAWQVTKLLGNLPLGLRVMGSHFRGMSRHEWVNALPRLKIRLDASIQSILKFSYDALCDEDKDLFLHIACLFNNEEMVKVEDYLALSFLDVRQGLHLLAEKSLIAIEILSTNHTRIKMHNLLVQLGRDIVRHKPGHQSIREPGKRQFLVDARDIREVLTDNTGNRNVIGIRFDVYNLSGKLNISERA…
AL7G52380.t2	NB-ARC	MLNRYSPSRDFDGFIGMGAHMNEMESLLCLDSDEVRMIGIWGPSGIGKTTIARVLYSQFSESFELSIFMENIKELMYTRPVCSDEYSAKIQLQQQFLSQIINHKDMELPHLGVAQDRLNDKRVLIVLDSIDQSIQLDAIAKETRWFGHGSRIIITTQDQRLLKAHGINHIYKVEFPSAYEAYQIFCMYAFGQNFPKDGFEELAWQVTKLLGNLPLGLRVMGSHFRGMPRHEWVNALPRLKIRLDASIQSILKFSYDALCDEDKDLFLHIACLFNNEEMVKVEDYLALSFLDVRQGLHLLAEKSLIAIEILSTNHTSIKVHNLLVQLGRDIVRHKPGHQCIREPGKRQFLVDARDICEVLTDNTGSRNVIGILLEVENLSGQLNISERGFEGMSNHKFLR…
AL8G13230.t1	NB-ARC	MPSKTTQQAVLTNEFTTTFNKNCEDWLKINGLAVGTLEKKRDENEEEERLKTDSKLPDHDIHGFDNEIKSLQHFLLDQKVKREFKSLVIVGEYGVGKTALCQKIFNDEAVKSVYAPRVWVSMASNESTEELNGKICVLKKILTGLGVKDSILETISADAKQEFKDNAEVASNQEAGEIDRETEKEKELSALLYALHLNLRWKKYLIVFDDVREIDNWDEKLDVKLNDDEKWGKFLSDGFPKGSGGRVIYTTRDENLAKKLVSRKHEIHRLWPLSDHQSVWKIYDAVVQKREKESPRNDKKCIDELMNKSRGLPLAARLLAELDPVFVDDEVVTGGSIHGQPDASNSQTANQTSS
AL8G13280.t1	NB-ARC	MTQEDSSRGLTSVGRNDFTHRFADRYKEWLRTTGEETKQEEDRVETNSELPAYEIYGFENEIKSLQHFLLDQKVYKEFKSLVIVGEHGVGKTALCQKIFNDYDVKSVYAPWIWVSMLSNESKEGLDGKICVLKKILKALGVEDSMFESIPKEKELSALLYALHLNLRWKKYMIVFDDVREEDNWNEVLQDGEEKQWGKYLSDGFPTGSGGRVIYTTRDENLAKKLVAEKHEIHCLWPLSDSYSVWKIYEAMILKREKEPPRNDKKCIDELMNKSRGLPLAARLLAKLDPVLLENEKADQNGSNYSVNNPTSEENKTTQPL
AL8G13330.t1	NB-ARC	MFEFIRSEVVEEASKRREAGEIDGETAKEKEFSVLLYALHLNLRWKKYLIVFDDVRDEDNWDEKLDVKFKEGEKWGKHLSDGFPKESGGRVIYTTREKKLAQKLVAEEHEIHRLWPLTDTESVWNIYKEALEENEEEPPRNDKKCSVELMNKSRGLPLAARQLATLLPVFLYVEKADQKGYTHEPANSANNPTS
AL8G13340.t1	NB-ARC	MASRAEMPETACREILKSFEDDNVSRVMLVGEAGMGKTWMARKIFQEDHAKAGSCYIALWLSLNKDFDEVSLYENIASQLSIFLDKEESEEDDSDEDDSEDDEDQLNRDLMSLKDKIHLKLSEIKLMGEGRKYLLLVLDDEGSVTSEKKVMKDLHLVDFLAPYRPLKILLTRRKGEEDAIYKMKPHATADELHAYSDGKIQSHTLESQILRDTFAGYYLEDLFETLIKYDLLESLGNADYQGFIHRIVEMSMGLPAAVVVIAKSLNYIALRGMRPFALSLKQDEVLKLAVLSSFPSVSDPTIERATSSHNPILHLVYELLKTDDTVKSSIVDCFWHSLNFFEHCGSVYYWELIAHWILEGYFDPVRSVTKAYMDAHAILMELINRGILKIQEDNVVMPE…
AL8G13770.t1	NB-ARC	MTESEQIVYISCLEEVRYSFVSHIFEALCLKRINDVFVDSDDLLSKEAQAKVERARVSVMILPGNHTVRLDKLVKVLECQRTNDQVVVPVLYGNRTVEAEWLSALDSKGFSSVHQSRKECSDAKLVEEIVKDVYEKLFYTGRIGIYSKLLEIENMVNKQPIGIRCVGIWGMPGIGKTTLAKAVFDQMSSVFDASCFIEDYDKSIHEKGLYCLLEEQFLKEKPGADGTTTKLSLLRKKLHNKRVLVVLDDVRNPLAAEPFLGGFDWFGPKSLIIITSRDKQVFRLCRVTQIYDVQGLNEKEALRLFSLCASIDDMAEQNLHEVSMKVIKHANGHPLALSLYGRELKGKKRPPEMETAFLELKERPPAVFVDAIKSCYDTLNDREKNIFLDIACFFQGENV…
AL8G13860.t1	NB-ARC	MHKLRRRHEYDSKRSETEFLDEIARDVFERLYPTEEIGIQSPVEEIENLLCEQPWGVRTIGIFGEPGVGKTTLARAVFRQMSGGYDDSCFIKDFHTEYNEKSLKNLSPEYLSETPMEKFDRNSSDSEPCHRKKRVIVSLDNVRNAEDANSFLGGFERFGPGSLIIITSGETQILKDCHMNEIYELKGLNDQDALKLFTRCAFGRDVTEEILLDRSMKVIECCNGNPSNLRSYAKEFKGMDAEEMEPELPEGCEVYITGHNVSRDIVKDTYMHTIPYEENDELQEIEAFQSDDHAVLASTDARTAEFQTYSKKHPGNRLYRRFNQIYFSSGKAGIEYLRRKQNYLQQGLTTQLHKISQSISNTCAQIDQPVLLDLEQPVVLNFFYLPPGVFKKVEPEERE…
AL8G13870.t1	NB-ARC	MLDIVKNVKFALTKELTQREENPELEGEKSDAKEGVNKDPNRTEPGEQRLKQLGEKLDVECNDNETRIVAVVGMGGIGKTFLAKKLLEKLKRKIGSHVFIESVRETSKAHGFDKLKLQKTLVDGLLPNEDIICDNENPLEVWKDHLLKKKVAVVLDDVHGKEQVNALLGNCDWIKKGSRIIITTRDKSLLKGVEMVSDIYEVPGFNDSDSLELFSTYAFDDKSCKFMELSRKFVDYTGGNPLALKALGEELLGKDKGHWEARLVTLTQRSNEKIRKELILSYDELNEHQKDVFLDIACFFRSQDENYIKTLLHCSFDAESGEAGKEVRELSDKFLIRISEDRVEMNDLIYTLGRELAISCVETIAGKYRLLPSNREEFINALKNKEERDKIRGIFLDMS…
AL8G13940.t1	NB-ARC	MATPFGIEHRIKQVEEKLDFAHCDETRIVGIVGIPGIGKTTLAMELYKKSRQRFVRCLAFMKIRDKWTDYGAERVRKMFLEDLLQITNISDDEATHSCLESKLLSNKVFVVLDDVSSARQIEVLLGDRNWIKKGSRIVITTRDRAFIAELDPNPYVVPRLNLGDGLMYFSFYAFEDHVCNPGMGDYLRMSREFVDYARGNPLALRVLGRDLRGKDEAQWRKRRDTLAKSPNKSIQDLLKISYGELSEQEKDMFLDIACFFRSEDVYYARSLLDSGDTESFRAPREITDLSHKFFISISGGRVEMHDLLHTFAMELCSLTACGVNQEKLRLWNEKSIIAALHGEMETKTVRGISLDMSEVPNMPLDRLVFTKMCNLRYLKLYSSACPLECEGDCKLNFPD…
AL8G13960.t2	NB-ARC	MVVKKVMQSLSDVPSLEGEKPEMAPLFGIEHRVKQVKEKLDFDRCDETRIVGIVGMPGIGKTSLATELFNKYKYKFCRCVNFQNIREKWARSGAERVRKMFLEELLEITNISDDEATHGCLESKLLLNKVFVVLDDVSSARHLQVLLGNRNWIKEGSRIVIITRDRTLITELDPNPYVVPRLNLVDGLMYFSFYAFEARICDPEMESYMQMSREFVDYARGNPLALQMLGMDLRGKGEAQWKAWLDTSAKCPNKIIQNLFKISYDELSEQEKDAFLDIACFFRSEDEYYARSLLDSGDHESFQAAREITHLVHKFFISISGGCVEMHDLLHTFAMEICSLASCGVNQVKSRLRNGNYIIAALQGKMETKTVRGISLDMSELTNMPLERSAFTNMCNLRY…
AL8G16430.t1	NB-ARC	MADLLLLIPWNKIFTFACGCFLSDRNYIHLMESNLDALETTMEELKNRRDDLLGRVSVEEDKGLQRLAQVNGWLSRVEIVESQFNDLLEARSTETGRLCLFGYCSEDCISSYNYGEKVSKMLEEVEELLSKKDFVEVAQKIIRKAEKKHIQTTVGLDTLVEMAWESVMNDEIRTLGLYGMGGVGKTTLLACINNKFVELESEFDVVIWVVVSNDFQYEGIQDQILGRLRLDKEWKQETEKEKALCIDNILNRKKFVLLLDDLWSEMDLNKIGVPPPTRANGSKIVFTTRSKEVCKDMKADKQIEVDCLSPDKAWELFRITVGDVIFSGHQDIPALARRVAAKCHGLPLALNVIGKAMACKETLQEWYLAINVLNSLGHEFPGMKERILGVLKFSYDSLK…
AL8G16550.t1	NB-ARC	MLAARSTETGRLCLFGYCSEDCISSYNYGEKVSKMLEEVEELLSKKDFVEVAQKIIRKAEKKHIQTTVGLDTLVEMAWESVMNDEIRTLGLYGMGGVGKTTLLACINNKFVELESEFDVVIWVVVSNDFQYEGIQDQILGRLRLDKEWKQETEKEKALCIDNILNRKKFVLLLDDLWSEMDLNKIGVPPPTRANGSKIVFTTRSKEVCKHMKVDKQIEVDCLSPDKAWELFRITVGDVIFSGHQDIPALARRVAAKCHGLPLALNVIGKAMACKETLQEWYLAINVLNSLGHEFPGMKERILGVLKFSYDSLKNGEIKSCFLYCSLFPEDFEIKKEELIEYWICEGFINPNRYEDGGTNQGYDIIGLLVRAHLLIDCGVKVKMHDVIREMALWINSDFG…
AL8G21640.t1	NB-ARC	MAEAFVSFGVEKLWDLLSRESERLQGIDEQVDGLKRQLGRLQSLLKDADAKKHGSERVRNFLEDVTDLVYDAEDILESYVLNKSRGKEKGIKKHVRRLACFLTDRRKVASDIEGITKRISEVIGDMQSLGIQQVIDGGRSMSLQDRQREQREIRQTYAKSPEHDLVGVEQSVEELVGHLVENDKHQVVSISGMGGIGKTTLARQVFHHDIVRRHFDGFAWVCVSQQFTQKDVWQRILQELQPHDGEILQMDEYALQRKLFQLLETGRYLVVLDDVWKKEDWDRIKAVFPQQRGWKMLLTSRNEGVGIHADPTCFTFKAKILNPDESWKLFERIVFARRDETEVRLGEEMEAMGKEMVKHCGGLPLAVKVLGGLLVNKHTVHEWKRVSDNIGDQIVGKLC…
AL8G31850.t1	NB-ARC	MKGIEEEAEASLVGLTIRTSSPASSSSKKGKDLLQTNNNASDSSPSIKNSPFNSPSLVSPPSSAFVSALQSPYISPRATTPITTHKPSPPLSYKGSQSEDVPSSSYTPPSDQYEFSDEQPSDRKLKLSACTPDPAPPRISFSFPVPRVSLAKVSVSSPATNTKLRSSDVFIGFHGQNPNLVRFCKWLKSELELQGIACFVADRANLLNYLSLEEVRFFAQKKNLIPIFYGTGPSEIMGLLNCNAIDKECKEAIDGLIKSHEFKLEANESNWRSCVGKTATILRAKLGRKSVADKEIVEGIDELPFPRNRYFLGREKEIIEMEMALFGNGEYLESTTPSTRGEASGQSEGLADEESDVVSTRNGKFISLELGKCSEPRSEAWSDPNGGKNSLKRLLKSKK…
Aquca_001_00012.1	NB-ARC	MAEALVSVVLEHLVNPAIEQVTEEVRLVRSVGNEIKSLVEELGKIKSLLEDAEKKQIHDKSVKAWFEELKDIAYDVDDVLDEWHTRILQQIATSDDSSTSKQNKKKVFACFSSPFNRSQSVLVRYRIAHRIKDLRQQLDANAKIIPGLHLIASQASHQHEDLPSRQIISSFVDPSKIHGRDHEKAEIMSWLRSQQEAKVSVMSVVGTPGFGKTALVQLVFHQENDKNTFDPTMWVCVSKPVDLQRLAKEIIESATGKKPEVDGLEALLRHLSDTVTGKMFMLILDDVWPKYLEHWWEQLKSSLDNGAQGSKIIITTRYQKVADVVESSCIILLRELQDEDCWSLFKRIAFSRRSANNHHNLEGIGEEIVKKCKGVPLAIKTIAGLMQYKQTIHEWESVR…
Aquca_001_00019.1	NB-ARC	MAEALISAVLEQLVSFGFQQAEQEVRLLVGVDDEINSLKTTFDILKGLLEDAEEKQSINKGVKAWLENVKDIAYLADDVLDEWRTKILQGTAIIESSTSTKKNKVFPCLSSSCFCFHRVVVRHDIGHRIKEIKKLLDENVHRSYQLKLIPKEHSHHQKDLHLERRTTSFVDVSSILGRDGDKEAIMKWLLNESNQQQPQVHVPDVASIVGAGGFGKTSLAQLVFHQEDVKTAFESRIWVCVSEPVDLQRIAKEIIELITKIKPNVDGLEALLQCLCESVKGKRFLLILDDVWPKSLKPWWDQLKNPLCNGASNSKIIVTTRYQKVATMMRSNCIYNLNQLSDDDCWLVFQQIAFSATPELRQFERIGRDIARKCKGVPLATKTIASLMQFKQTIHDWQI…
Aquca_001_00139.1	NB-ARC	MADALISLVLEQSTLFLQQKVKLVVGAPKEIESLNRQLVTMRDLLRDAEKKQINEDALKSWLENLKDIVYSADDVLDEWNTKIYQSQLQEIEDDAVQLGIGKKLLSYISWPLYCCRSAVMQYDIGSKLKVIREDLKELAGSTDIIRPLQNQINQQAEPADHQNQTSSISNGAIMYGRDEEKKKIMSMLLAGDTGHQQEQTFVPIIAIVGTVGLGKTTLAKSLLIEAAVEQTFEKKMWVSVGKPCNLLGVVKAIIEETKEIVPMFPTVNEWQGLLRCLCNCLQGKRYLLVLDNVCTEVQKFEKIGRQIVEKCNGVPKVVRTLATIMHLKRSKQDWIQVLRSEISEIPEIDEDFFPTVAMSYNTLSSELKQCLLYCAIFPKEMKLYKDELVKLWMAQGYLG…
Aquca_001_00141.1	NB-ARC	QVYNIRMAGALVSTVLEQLHSLIMEVEVEVEIDVKKVVNRLIKSLIIVQGVLEDAENKQMKNEAVRNWLEELKDVLYETDDVVDEWITKRRPISQIRGTETVVVDELGIGKKVLSSYLYSCFCFNPVIVGDFRHKILKIEERMDMIVRWKYRFNLNPHRSQRNEIILGRDLDKEVIVSRLLSESSHGEMNFQVISIIGTGGFGKTTLAKLVFNEVSEFFDYRIWVCVSDPFDLKEIANAIIREAKQYVPLIVGWEALHQCLCESLKGKRFLLVLDDVWNIHSEEWISLKHPLNGGASGSRVIVTSRTNIVAKVMDSSYIHWLGQLSTEDCWLLFKNLAFCGRQAEENEMFDDIGKEIAKKCKGVPLAVKILGSVMYFERTIQDWRNILVTDIWDTLEFG…
Aquca_001_00495.1	NB-ARC	MAESVVSFLLEKLVALAEQEVELLKDVQDEIEEMKREFQSIKAFLKDADAKVDIDQGVKEWVEQVRDVAYEIEDVLDDYLFCHYIKEVDNDVGERHGSCIGSIAGISQRVIDFFKYLKSQHEIGYQIQDISMRIQAITNRRRRFNINNSVDQGPTLASTTKRDPREDALFLEEFQLVGIENAKAKLVGHLLETETRLGVVAVYGQGGLGKTTLVKKVYDNPKVKGQFPYRAWITVSQIYDAKSLLKSLMKQLLPTLGGAETMEAIELKQMLNNNLRQKRYVVVLDDMWELDAWKDLKNAFPNDNENGSRIMVTTRSKNIADTCLEEYGYMYPLQPLDPEDSWKLFYKKAFKQNVLNMNVSSEQVLRDRSAKFLKKCNGLPLAIVAIGGLLSVKQPSEWD…
Aquca_002_00186.1	NB-ARC	MEIAAAAGGEATKCAFAHLEREIGYLIHFRRKTRNLQNHVTLLASARTDVQGKVERATNNNEVIRETVRTWLTDVDVLQTDVTKLIDEVGQITGWFKGWFCSRFRLGRIAHKRFADVQGLLDSRNAFGDTVSDPKPLQSIERVCADDFEDLVSREPLTNEIMKALLNDTICLVGVFGMPGIGKTKLMEALSKRVKEEKLFDEVVMVTISENPDVKAIQNNVAMELGMQLEDSENISYRARRLHDRLKQAQDKKILIVLDDLWNELNLKEVGIPKKSASKCYKIVITTRVAHVCRQMETDLDREVPVLSKHDSWTLFRKKVGDVVDSRELETIAREVVNECAGLPLAIVTLAKALRKMTVASVWADTLRRLRKSINGDLMRVVESSIKLSYDLLPNELQK…
Aquca_002_00235.1	NB-ARC	MTALLNDTICLLGVFGMAGIGKTKLMEALSKRVKQEKLFDEVVMVTISENPDVKAIQNNVAKELGMRLDDSESISCRARRLHDRLNQTEDKRILIVLDDLWNELNLEVVGIPKKSRCKSYKIVITTRFQQVCARMGTDLEWAVPILSKQDSWILFRKNVGDVVDSCQLETIAREVVDECAGLPLAIVALGRALRKKTVPSVWADALRRLKMSINGDLMRVVGCSIKLSYDFLPNEVEKRCFLFCSLFPEDYIINVKEELLVYVVGEKLLEDGEDYFNSLEETKGRLDSIVEDLISSSLLLGGYDIEYIKMHDVVRDVAKMIAFKDEELKQRVEAGMDLKRWPEQLESCKRLSLMGTNIMCNLPRQVEAPQLLTLILNDCNGFSELPFDFFKKMKKLKNL…
Aquca_002_00235.2	NB-ARC	MTALLNDTICLLGVFGMAGIGKTKLMEALSKRVKQEKLFDEVVMVTISENPDVKAIQNNVAKELGMRLDDSESISCRARRLHDRLNQTEDKRILIVLDDLWNELNLEVVGIPKKSRCKSYKIVITTRFQQVCARMGTDLEWAVPILSKQDSWILFRKNVGDVVDSCQLETIAREVVDECAGLPLAIVALGRALRKKTVPSVWADALRRLKMSINGDLMRVVGCSIKLSYDFLPNEVEKRCFLFCSLFPEDYIINVKEELLVYVVGEKLLEDGEDYFNSLEETKGRLDSIVEDLISSSLLLGGYDIEYIKMHDVVRDVAKMIAFKDEELKQRVEAGMDLKRWPEQLESCKRLSLMGTNIMCNLPRQVEAPQLLTLILNDCNGFSELPFDFFKKMKKLKNL…
Aquca_002_00235.3	NB-ARC	MTALLNDTICLLGVFGMAGIGKTKLMEALSKRVKQEKLFDEVVMVTISENPDVKAIQNNVAKELGMRLDDSESISCRARRLHDRLNQTEDKRILIVLDDLWNELNLEVVGIPKKSRCKSYKIVITTRFQQVCARMGTDLEWAVPILSKQDSWILFRKNVGDVVDSCQLETIAREVVDECAGLPLAIVALGRALRKKTVPSVWADALRRLKMSINGDLMRVVGCSIKLSYDFLPNEVEKRCFLFCSLFPEDYIINVKEELLVYVVGEKLLEDGEDYFNSLEETKGRLDSIVEDLISSSLLLGGYDIEYIKMHDVVRDVAKMIAFKDEELKQRVEAGMDLKRWPEQLESCKRLSLMGTNIMCNLPRQVEAPQLLTLILNDCNGFSELPFDFFKKMKKLKNL…
Aquca_002_00767.1	NB-ARC	MAESIVSSFVDKLSFLIAEEANFLLGVEGQLMYLRDELEWIRHFLKDAEKKRRKFQLVEVWVTQIRDLAFEAEDVIDSYMLHVEHRRTLKFMNRHKVTNSWKKLKTLHRIGNQIEQINTRAERISACKSKYNLDVSELIQELGPWIPEDMESRRKRILTAEEFDVVGFKKELAQVANWLKDEVPQRLILSIIGMGGLGKTTLAKAIYTNTDISSQFHARAWISVTQVYQVRDLLLSISKQMTDENYHSLLEKMDTTELKEQLCEKLENKRYLLIIDDIWKVEAWNAICKAFPDNEKGSRVILTTRNKEVAVHADPLSRNHIELRLLNEDESWELFGKKVFSGRNCPLELVKLGKEIVNKCGGLPLGIVVIGGLLMGKERTPSAWSKVLDSATWQLSQHS…
Aquca_002_00768.1	NB-ARC	MAEGAVSFFLNKLAFLIEEEAKLLRGVEEQVVSLRNELEWIRYFLKDAEKKQKDFQMVEVWVRQIRDLAYDAEDVIDAFILHVEQQHNKNIFFKIFGYQSQLMNRHRIGKWIEQINRRTKEISSCRSKYNLDVTESRQDSGHLTDDLARKRRNILTVEELDIMRFQKEAAEVAKWLMNENETQRQVFSIIGTGGLGKTTLTRMIYNRTDVKKHFEVRAWINVSQEYQLKDILLSAIRQVRGAGNDESLSNLTIGDLEAELKKHLEDKRYLVVIDDVWKTEAWDQIGASFPQNQKGSRLMLTTRKKDVATHAGPSTHHHELQYLTDEDSWELFRKKVFTSRTCPDELVKVAHEVLKKCNGLPLAIVVIGGLLIGKEQTHDAWSKVLANWQLTQDSNPCRE…
Aquca_002_00769.1	NB-ARC	MAEGAVSFFINKLGFLLEEEAKLLHGVEEQAVFLRDELEWIRHFLKDAEEKRKRIQMVDVWVRQVRNLAYDAEDVIDAFILHVEREHNKSLFFKIIGYWSQLKNRRRIGKWIEQINRRTKEISACRSKYDLDVSGSRQDSGHFIEDLSRKRRNILTVEELDIMRFQKEAAEVAKRLMNESETQRQVFSIIGAAGLGKATLTRMIYNRTDIKNHFEVRAWIYVSQEYQLKDLLLRALQQVRGPGSDESPLEVTIDNLEGELRKNLQDKRYLVVIADIWKTEAWDQISASFPQNQKGSRIVLTTRNKDVATHAGPSTYHHELQYLKEEDSWELFCKKVFPSGTCPNELVEVAREVVKKCNGLPLAIVVIGGLLIGKERTHDAWSKTLPNVNLQLTQDSICR…
Aquca_002_01426.1	NB-ARC	MVKEVGLLWNANDGFKKLERTLLRVQAMLEDVENKEISHRAWKAWVKDLKDAAYEADDLLDEIAITSTMSSSQEVNMSSFPSIKPHKIDTFQKKVDEIAREMEYLYMSKLVGSAQIKTKERLPTSSLLMEDEHCFFGREADKTKMIDVILSESLGGNDNVTVVSVVGMAGIGKTTFAQVVYNDERVCKHFESRMWVSVNNDFDVKKITKSIIVSASNKVIDLMDLDPLQVTLRHYLTNKRFFLVLDDVWSENYNDWDILQAPLRVGAPGSKILITSRSQTVSKIMMASHVLSLQRLSDDDCWLLFQKRALGNMNSRDVPLNLKTIGMEIVRKCEGLPLAAKTLGSLLHAVTNENEWNTILMSEIWNFEEDRSNILPALMLSFQYLPSHLRQCFAYCAIF…
Aquca_002_01427.1	NB-ARC	MLIQQTSTQKAKYMIILQSSKKIKMERTLLTIRIVVDDIYREKKELRMWKIQHRYLKDLLCEFDDILDDIAARAPQLKQLFQSQQVSQPPYLTDKLVQMQNLIQELDTIAIEIKSEVLPEFNTRQRNPPGPKVHNRRSIGMTSHAPSVGTWILPSGGENYDQAGIPTVDVTPMLDKVVIIDKLSHHAVKHPEEFNVKPDDFSSTSKEGFSRKQKDIESIYEGFSRKQKDIESIYEPDNSAIYDKESPSTSSKGVSMSKIASVDIRPKEERNPIHLELSPKITNIDSLPQHLKKCLLYTSLFPRNYEFEKDMLVQMWIAVGYIREGNKLLEHTAGAYFDELLSRLIFLAAPVDESRYILEENVYELVHDYATSEYARLEDGNINSISNTTLHSSVLFESI…
Aquca_003_00716.1	NB-ARC	MADIVLQVVVSPFLGVLFDNLNSLIQNEIGLLWRVDKEMKKLSSTLSTIRDVLEDAEQKQLTDRAIVNWLRKIKDTAYDADDILDEWATEAKELQLRIGHKQVCDLLMSCFHYEHLKFCRKIAQRIDGLTERFDEIAAERSNFHLRGGDVERKNDFYKSRETSSIVTEPQVFGRGEETDCIVRLLLDDVNSQENISVYPILGIGGLGKTTVAQLVYNDERVEKHFDVRIWVCVLEEFDIKRLTRAVIVSISGDICDHEDLEPLQRRLQEKLDGKRFLLVLDDVWNENQEEWNRFKYSLRCGAKGSSIIVTTRLNTVASITGTFQPYCLNFLSEDDCWSLFKQRAFGMGNRETPSLVKIGKEITKKCGGVPLAAKALGGLMRFKCEEKEWTFVRDSGIWD…
Aquca_004_00198.1	NB-ARC	MAESVVSFLLEKLVAMAKQEVDMLKGVRTDIEQMKLEFRTIKALLRDADAKVDIDQGVKDWVEQVRDIAYEIEDVLDEFFLSHHKKHADDPDHAAGRHGTTPIRSIKGIFQRIADFFHCLKVGHEIGSQIKDIKARTQEISSCRDRYNLRNLVEQGSTSSKMKSTTKHDPRENALFLEEFQLVGIDGAKEKLVGYLLEADTRLGVVSVFGEGGLGKTTIVKKVFDSPQVKEHFPYRAWITVSQTFKATALLRDLTKQLFPEFQAVDTMEPMKLKQALNANLRRKRYVVVLDDIWSLNAWTSLKNSFPNDEESASRIIVTTRSKNIAETCLEDYGHSYPLQPLDLEDSWKLFYKKAFKTNVENMNFCTEQVLRNLSMKFLKKCNGLPLAIVAIGGLLSMK…
Aquca_004_00720.1	NB-ARC	MVYWLLSSFVSATLQVLLEKLTDFGIKTTQSISDVDDKLQKLRRTLMSVESSIRDAEETTPTNMAWQVLLLDLEKLAYEADDLIDDIAYKVSKLEGGQAKNKNQVNKLLLSLYKHTSAAPNMNNIQSKLDGMLKELESLCVRERSNVRHLEKVASKLQTSSLIDESQVYGRETDKMNIVNMLVASGESSRGGSVSIIPIVGMIGVGKTTLAQLVYNHNYQEFPEVSFNLKMWVSITKDFDVMRLTRCIIEAATRESTSHLLNLDSLQIRLTEILQGNKFLLVLDDLWNVKKNEWNLLLKPLNHGLRGSKIVVTTGSTLVSSLVGTAEPYDLKCLSDQACFSLLMDEALGDINLHTTTPELEEIGMEIARKCKGLPLAAKIVGSLLHSKEDQNEWNNLLD…
Aquca_004_00720.2	NB-ARC	MVYWLLSSFVSATLQVLLEKLTDFGIKTTQSISDVDDKLQKLRRTLMSVESSIRDAEETTPTNMAWQVLLLDLEKLAYEADDLIDDIAYKVSKLEGGQAKNKNQVNKLLLSLYKHTSAAPNMNNIQSKLDGMLKELESLCVRERSNVRHLEKVASKLQTSSLIDESQVYGRETDKMNIVNMLVASGESSRGGSVSIIPIVGMIGVGKTTLAQLVYNHNYQEFPEVSFNLKMWVSITKDFDVMRLTRCIIEAATRESTSHLLNLDSLQIRLTEILQGNKFLLVLDDLWNVKKNEWNLLLKPLNHGLRGSKIVVTTGSTLVSSLVGTAEPYDLKCLSDQACFSLLMDEALGDINLHTTTPELEEIGMEIARKCKGLPLAAKIVGSLLHSKEDQNEWNNLLD…
Aquca_004_00726.1	NB-ARC	MVYWLLSCFVSATLQVLLEKLADFGIKTAQSISDVDDKLQKLRRTLMRVQSSLHDAEEKQIIDMAWQVLLLDLEKVAFEADDLIDNITYKISKLESGTGGGLLHKHKYQVNKFFLSLYENTSAPNMTAIQVKLDCMLRELNQLCVRELVQQRHLEIIANKLQSTSLTDETQVFGREVDKTNIINTFVMHEESSRGNYVRIIVIIGIIGVGKTTLAQLIYNNNYQSAMAHPFDLKMWVSVTKDFDVMRVTRSIIEAATRENTSHLLNLESLQVRLTEILGGKKYLLVLDDLWNEKRNEWNLLLKPLKHGLMGSKIVVTTGSYVVSSLVGTVRPYHLKCLSDFACCSLLMEEALGDINLQTTPELEEIGMKIAKKCKGLPLAAKIVGSLLHSKVDQNEWNN…
Aquca_004_00774.1	NB-ARC	MDLTSPITALVSHVMDCSTKHLNYLRALGKNLDQLKDKMAQLNELKSDVNNKVIAEETRLLMVRTNQVNGWMQRVEARGFEVDRILFEERQHHERRCLNGCCPMNCWSSYKLGKKVIKNLKLVEKLKRDGVFEIVAENPPLPLVQELPENFIVGLDSVFERALNLLEKDDVQVLGLYGVGGVGKTTLLKKINNELPRKNNDFDIVIWVVISSEVNIRSIQEAIGERLGLQSWRNNVPLSSRASVIFKALKMKRFLLLLDDVWKEIDLQSIGIPLPSVQNKSKIVLTARTIDVCSSMGAHYTIKVEFLNKEHSWILLQQKIGPNALNNDPQIPMLAEKVAEKCHGLPLALITIGASMASKTNPREWKRAISDLNKCSAKFPGMEERVLHLLKFSYDRLPS…
Aquca_005_00065.1	NB-ARC	MSVEIVQFLMTKFTTALQETGKDQNQIPLRKYFEEIKVDLEKKIHSSTHIPARDILIDCLYKLNDAFIECQMMSQRKCCLSTYYSPKELFSLVKIKRGLSKIEDCLRKVPDASTASSSCDGLVRRQTYEHSYETADTSECYGFKDRMEEIIKLLQRESEDGLNRIGIVGMGGSGKSTLAQLVLNSAEVQKEFSPRIWVPLSQTIDQDSDIKEYVLEHLLLELGEEEGPYEQQTTDTSVHSLLISLNKQLSGKKYLIVFDDVWYVNTWYEQLGSCQVQIDELDDQLDYGLPKGCGGGIIVTSRIEQVVKKMVGEENLHGLLAPVLNSDDCWSIFKATLKKNGTHADHPTIAKMKHEIVEKCHGLPLAAKTLGDIISTKLDQQELLGCVLDCGPIDLSKSR…
Aquca_008_00195.1	NB-ARC	MAEAFVSSAASAIVASVVKSLGKLVIDQTIAFVTSFGEVHEQFKRLKDELESIQGFLHTADSNHNQDPGIRIWVSDVREIAYDVDDVIDAFLRKVAYKEDGESSFMRYARKPKKILNSYKIGKEMETIFSKLKDISKRQKRYAGITIQQTMPSTSSNTKNMLLRRVYSHTKDDATVGLEEHTKTLVSELLKEEVRLCVVSIYGMGGLGKTTVAKEVYNHRNIKAHFDCYAWTSISQQMSTREVLKEIIREVNSQASTDIWDMNEVELVRNLFRFLGGKRYLIVLDDIWNTTDWDILKPAFPNSRGSKVMLSTRNEEIAIHADPMSFHLKPRFLTDDEGWELLCRKALTPPYITSSSIPLSSDLEECGRRMVKKCGGLPLAIIVLGGILQSKRSLGEWEN…
Aquca_008_00197.1	NB-ARC	MAEAFVSSAASAIVASVVKSLGKLVIDQTIAFVTSFGEVHEQFKRLKDELESIQGFLHTADSNHNQDPGIRIWVSDVREIAYDVDDVIDAFLRKVAYKEDGESSFMRYARKPKKILNSYKIGKEMETIFSKLKDISKRQKRYAGITIQQTMPSTSSNTKNMLLRRVYSHTKDDATVGLEVHTKTLVSELLKEEVRLCVVSIYGMGGLGKTTLAKEVYNHRNIKAHFDCYAWTSISQQMSTREVLKEIIREVNSQASTDIWDMNEVELVRNLFRFLGGKRYLIVLDDIWNTTDWDILKPAFPNSRGSKVMLSTRNEEIAIHADPMSFHLKPRFLTDDEGWELLCRKALTPPYITSSSIPLSSDLEECGRRMVKKCGGLPLAIIVLGGILQSKRSLGEWEN…
Aquca_008_00206.1	NB-ARC	MEGNKLTLIGSELLKDTLTSQVPKIGVELPAQKLVGETTAQKSLEKVWELLMDGESRVVGVYGMGGIGKTKMAMAINNRILEKSNQFDKIIWVTLSKARDILGLQIDIAKKVDLDLSNEQDEIERMGKLHEALIRRKRILFILDDMWQEFPLGKIGIPEPTIDNGCKILITTRKKEVCNKMGCRAAIVKVETLTEEEAWELFLDKVDELTPEVMSTAKLVAKECSGLPLAIITVAAAMRGNCDLGDWTVALNDLRNFSNRIIDSEDIVFERLKFSYDRLPSEKLKKSFLCCALYPEDYEILVRELVDFWIMDGMVEGRSRPDELLEGQSILKKLKDHCLLESIDVWDKAYTEISDGVKMHDLIRDMALRITSKHFMVKAGSLLEVLPNEVAWEEVLERA…
Aquca_008_00235.1	NB-ARC	MAETIAAIDTLLSCFCQQNCLNAPIFVRCKHMINPKKEIKKLIILKTELIALKDDVNGKLHTARIDRGEVPTQVVQFWLKNVQRILEDTELVEGEFKTSERCLNGLLPKCCSNFNLGQRISELIVEGNTLTLTGTQLLKDTLTSQVPKIGVELPAQTLVGETTAQKSLEKVWELLMDGESRVVGVHGMGGIGKTKMAMAINNRILEKSDQFDKIIWVTLSKARDIHGLQIDIAKKVDLDLSNEQDEIERMGKLHEALKRRKRILFILDDMWQEFPLGKIGVPEPTTDNGCKVLLTTRKKEVCNKMGCRAAIVKIETLTEEETWELFLDKVNELTPEVIPTAKLVAKECSGLPLAIITVAAAMRGNGDLGDWTVALNNLRNFSN
Aquca_008_00254.1	NB-ARC	MAEIIAAIGTLLSCFCQQNCLNTQIFVRCKHMINPKKDIKKLIIVKTELIALKDDVNGKLHTARIDRGEVPTHVVESWLKNVQRILEDTKLIEGEFKTSKRCLNGVLPKCCSNFNLGQRISELIMEGNTLTRKGSDLLKETLTWQVPKVGDELPAQKLVGETTAQKSLEKVWDLLMDGESRVVGVYGMGGIGKTKMAMAIYNRILEKSNQFDKIIWVTLSKARDIPGLQIDIAKKVDLDLSNEQDEIERMGKLHEALKRRKRILFIFDDMWQEFPLGEIGIPEPTTDNGCKVLITTRKKEVCNKMGCRAGIVKVETLTEEEAWELFLDKVDELTPEVMSTAKLVAKECSGLPLAIITVAAAMRGNADLGDWTVALNDLRNFSNRIIDSEDIVFERLKFS…
Aquca_008_00255.1	NB-ARC	MKTELIALKDDVNGKLHTARIDRGEVPTHVVEYWLKNVQRILEDTELIEGEFRTSKKCLNGLLPKCCSNLTLGQRISKLIIEGTTLTLTGSQLLKDTLTSQVPKIGVELPTQKLVGETTAHKSLEKVWELLMDGESRVVGVYGMGRIGKTKMAVVINNRILAKPDQFDKIIWVTLSKARDIHGLQIDIAKKFDLDLSKEQDELERMGKLHEALKRRKRILFILDDMWQEFSLGQIGIPEPTTDNGCKVLLTTRKKEVCNKMGCRAAIVKVETLTEEEAWELFLDEVDELTPEVMPTAKLVAKECSGLPLAIITAGSPLQVLPSKVEWEEVLERASFMKNRIDGEDIVFERLKFSYDRLPNEKLRKVLDLRCDWDKENSRLLLLPDSISDLVNLHDLRLS…
Aquca_008_00258.1	NB-ARC	MVNVKKEIKKLMKIKKELNSWKDDVNDKLHTAKIDRGEVPKHVVDNWLQNVQHVLNDTDRIEEEVKIATSCLKGLLPKCCSNFNLGQRISELIMEGNTLTLTCSELLKDTLTSKEPKIGVELPAQKLVGETTAQKSLEKVWELLMDGESRVVGVYGMGGIGKTKMAMAINNRILEKSNQFDKIIWVTLSKARDIPGLQIDIAKKVDLDLSNEQDEIERMGKLHEALKRRKRILFILDDMWQEFPLGEIGIPEPTTDNGCKVLITTRKKEVCNKMGCRAANVKVETLTEEEAWELFLDKVDELTPEVMPTAKLVAKECSGLPLAIITVAAAMRGNGDLGDWTVALNDLRNFSNQIIDSEDIVFERLKFSYDRLPNEKLKKSFLCCALYPEDYKILARELV…
Aquca_010_00021.1	NB-ARC	MAEIFLSPLLQICFDKLGSPALRWAKAALGFNLAIEIKNLESTLRMIEVVLEEAEARQGRDKLVKLWLEKLKDAAYDAEDFLEGLMAERYNRLLPTKLTKGNELHQIQNRLDAIVAEKSKFHFNEAALTAPINTVRRKQTGSFTVESKVYGRAEDKEKIIQLLLDTNPCNISVVPIVGIGGLGKTTLARLAYNENRIDENFDLKIWVCVTDDFDVVRLIKSIIESATKSKCENMVMDALQSRLWALLSGKRYLLVLDDVWNEDQDVWDDFKSLLTGGANGSKIIVTTRNKKVATIMGSTSTYDLQGLSEDDCWALFKQRAFGQVEEKEEHQNLLAIGKQIIKKCSGVPLAANTIGSLMRFKREETEWLFVQESELWNVCEGENGILPALRLSYNHLPTH…
Aquca_011_00268.1	NB-ARC	MASTVLQVVVSPFLGTIFDNLSSLISAEFVLLRGVRKDLEKLSNTLSTIRLVLEDAELKQIKDKTTRNWLTKLKDAAYDADDILDECSFEALRLESDVGGKSCSKQVSDSFSTCFDFKQIMFRRKMGIKVKEIREKFEEIAADRFKFHLSPVVTESKVEGLGHDRETSSTLTEPLIYGRDEDKEKIIEILLDNGSSQSNLSICPILGIGGLGKTTLAQWIYNDEKVVKQFGTRIWICVSEDFSLKRLTKMMIEYISEKECDLVDLDPMQNHLKKLLTGKKYLLVLDDVWDDDFERWNKMMYLLTCGDKGSSVIVTTRLQTVVNSINGLPAVRGAMSCIINPTHNLKFLFEEDSWHLFKHYAFGIDDDKNQDLIKIGQEIVRKCGGIPLAVKALGSLLHF…
Aquca_012_00006.1	NB-ARC	MKIGDDEVVCTHQEPCSCFDNYGVGVCRLVSLTENTVATLKAVLLDAEDQHLNNHEVRTWLRKIKDAVYDADDVLDDFVIQALEKKVLIQQGSTIKMLHNFVSPSSNSVAFVMKMIRRIKDIREKLDEIAANRSKFHFTERFVDMRANSAEREQTHSFVLESEVFGRRMDKEKIVNMLLDTNEQEILPIIPIQGMGGIGKTTLAQLVYNDKKVEIFDLRIWICVSQDFDVEKIIKKILESVTKKECPNLEVDLLQFSLREQLEGKKFLLVLDDVWNENDEKWSKLKCLLIGGARGSRVIVTTRSEKVATIMGTISTYHLNGLSDDDCWNLFKERAFARQQNQAPTKFVVIGQEIVRKCGGVPLAAKALGSLMRFKTEDRDWIRVKNNGIWRLPQKENGI…
Aquca_012_00130.1	NB-ARC	MAESVVSLVVERLGGLIIQEVSFLKKVHEQFERLQKELISIQGFLKTVDSYHNQDPCISTWVADVRDIAYDVDEVIDAFLKVASEEDGKGSNILKQIGCKPKNIFKLHNLGKEIEKVFFKLEDISQRRQRYGITNMAKGTISSTTNEMLLRRSYPHAEDDATIGLEDQTCSLVAELLKEEDRLCVVSIYGMGGLGKTTLAKKVYNHCDVKTHFDCYAWTSISQHPSIGEVLQEILRKVSALMRTDTREMNEVELVEQLFAILEEKRYLVVLDDIWSKEAWNILQPAFPNNRGSKVMLTTRNVEVAMHADRWSQHLQPRYLTDEEAWDLVCRKAFPHFVHDTTQSLSSDLEDCGRNMVKRCGGLPLEIIVLGGILASKKSLNEWETVSQHLGIFNTSQRL…
Aquca_012_00202.1	NB-ARC	MDPITTVLIEFLAKELLNVLEDKAKSVFGFWGEFDKMKRKLEYISSFRTDLEENHRDYSIVKKILPQLRELIYEADDIVADCRIRLDYEEVRKLYGNFFSNFHKSNPRGLLFRTNAKIMLSNVNNRIEEMENELLKTYLPSLPNKTCQTDSQEVSARLRRNSHFRKQKPIGLQNDARNIIEWIKENKKSCRIGILGMGGLGKTTIAREIYNAEEVLDYFTVRIWVTVSQEFTDKDIFTSILKQLGIREFETDNSEMLTKICQFLNDKKYLIVMDDVWRIDYDYWRQVFNDLRGGDNCTKCIIITTRNRTVIDNLGVTRTHEPRMLDEDESLCLFREVAFPDDRNFSSHPEFQTVGEDIVIKCRGLPLAIKTIAGLLSTKPLSLEKWKEVSENFHDGLEA…
Aquca_012_00276.1	NB-ARC	MALEILAIVVTPINEVAKYLFGSLKQQIRYLTSYNTNIQNLQSQVSELQLTRQRVQTLAEAAQRNSDELFLDVQKWLEDTTVEKLEEQQRDFIDEVNINKKCFKGLCPDLSSRLRLSKQAVRLAETFHTLQEKGNNFPEIGISHPRPPPNVELVRTTTIVENILPRDSLMNALMRALGDSNIRSIGVHGMGGIGKTTLVKKINNELDGHKLFNKVIMVIVSKDPDLMKIQDDVARRLGMNLEATSTNVRASKLFERLETEEKLLIILDDVWKPLKVEDVGLPGGCKLIVTTRMQEVCDQMKLQKIIKVEPLSKDESWDLFESKAGYVVTLPNLEPNAQNIVAKCKGSPLAIAALGSALKSVEEEYVWNNALFVLSYPTRSDLEGIMPEVVTSISFSFER…
Aquca_012_00278.1	NB-ARC	MALEILAIVVTPINEVAKYLFGSLKQQIRYLTSYNTNIQNLQSQVSELQLTRQRVQTLAEAAQRNSDELFLDVQKWLEDTTVEKLEEQQRDFIDEVNINKKCFKGLCPDLSSRLRLSKQAVRLAETFHTLQEKGNNFPEIGISHPRPPPNVELVRTTTIVENILPRDSLMNALMRALGDSNIRSIGVHGMGGIGKTTLVKKINNELDGHKLFNKVIMVIVSKDPDLMKIQDDVARRLGMNLEATSTNVRASKLFERLETEEKLLIILDDVWKPLKVEDVGLPGGCKLIVTTRMQEVCDQMKLQKIIKVEPLSEVESWDLFESKAGDVVTLPNLNLIAEKIVEKCKGSPLAIAALGSALTSVKEEYVWNNALYVLSYPTRSDLEGIMPEVVTSLSFSFKR…
Aquca_014_00253.1	NB-ARC	MAEAIVSVLNEQLGSIIQQELEQEVRLVVGVGKEVANLTTTLSIIKPVLEDAEEKQLRNEAVKFWLRELKDILYDADDVLDEWNTKNFIARHVRGVISYRSSNAKKVLSYMFSPCSCFRPVKTDCDNASRIKTIREKIDVLALNKDQFNLVESKTCENTRQIISFVVNVSKIYGRDLDKGIILSKLVGETSSREMHVSVPVICIVGMGGLGKTALAQLVFEEETLITTFQLKMWVCVSEHYDFNRIAKEIIVQATGQMPDDVGWEDLRKSLWNTIKGKQFLLVLDNVWTEDYYKDWNPLKLCLDAGALGSRILVTTRNEEVAKMMDSIYTHRLGLLSDKDCWSLLRHRICLKRSAEELGKFEDIGKEIAKKCKGVPLAAKMLASLLWFKRTKQDWKNVL…
Aquca_015_00404.1	NB-ARC	MADLAMQVVVSPFLGVLFDNLSSLIQNELALLYGLEKEIKKLSDTLLTIRNVLEDAEEQQLTNKTITTWLIKLKDAAYEADDIVDEWATGAIRLASEIRTTCTNQVCDSLLSCFRFEQVQVRHKIAKSINELRQRFDEIASERVRFHLKEGGVERKLEYYKSRETSSILTEPQIYGRDKEKEYIVSVLLGNSDNQENLSICPILGIGGIGKTTVAQSVYNDERVAAYYEVRIWVSVSQDFDVKRLIRAVIVSISGACTIEDLDPLQRFLQEKLDGKLFLLVLDDVWNENQEEWNRFKYSLRCGAKGSSVIVTTRLKTVASITGTCPAYSLKTLSEDDCWSLFKQRAFGTGNEENLNLEKIGKEIVKKCGGVPLAAKVLGGLLRFSVEEKQWLFIRDNRI…
Aquca_016_00001.1	NB-ARC	MAAASTSTKRSSDDARQVIGGAREDIKLTFTCCQKAVIDKLERLTREADDILEKQDEDKKLKGIVEEVDKIQRETKKQLEPLQPPPTSDAPDNKVNIPIEDQFAEQWPKLDMKLEKILENAALRYKFADYKNLDGSLKNCLLCLAIFPQDASIKKRTLIYWWIGEGIVNATAEKTAEKVGEHCFKELLKGSWIDPVNNKSRKKVNEFKMDPWVRWLVIYLARKEGFFNLDKTGMPSSSPSNCPRDCLLEMNKLPPHPEPNPEGSSRGHHPKTSLLSVFNVNAKHLSTKVLSLKFKEMARLLVLHLGRWQTSAERDIQLVDEDSEFLKLSLPKRLRYLSLAGISRITLLPTSVKNLSHLKILDLRSCQNLEHLGEEIIFLKGSLTHLDVSECYMLDHMPK…
Aquca_016_00345.1	NB-ARC	MVDALVSVFVERLLKALVTQSRIVFELKDQFEKLKSELQLMQSFLMDADRLKRKHQTLRTIIGSLRELVYEAEDILADCESRSKDEEQFVGRCTMCFSPSFSELPFLYQTGKRLREINQKVTDIKGNISSYLGVSFFGQTSTIAEAQNNQISRWSSSLYQHTQVVGLEEHTQKIKEWIFAANHGLLAVGIVGMGGLGKTTTAQRVFNDREVEDHFEKRMWVSVSQTFTVEQIMRSLLKNLGDGSVTDDKDELLHKIHQYLQGKRYLIVMDDVWSKDYSWWHCVSEGLPRGNGSSVIITTRIEEVARKMGVTEERTHSPKLLSEDNSWLLFRKIAFADTAGECTHPELASVGKEIVQKCKGLPLAIKAVGGIMLCKSPYLSEWRRIADNFREELVENDDS…
Aquca_017_00024.1	NB-ARC	MAESVVAFLLEKLVLVVDQEVELLKGVRNEINQMKDEFQSIKALLRRCRRKGVKEWVEQVRDVAYEIEDVLDEFILSHQTGHTDTDTHGRGSFVRFIANVIHLFTCFEVEHEIGTHIKDIRIRIQEISNRRQRYNLINSVELGSTSSIVKLNNTKHDPREDALFLEEFQLVGIDGPREEITGYLLKTDRTTLGVVAIVGEGGLGKTTLVKKVYDSPKVEGHFPHRAWITVSQTFDAKSLFESLVKQLFPELEGAERETMELIELKQMLNVNLRGKRYVVVLDDIWNLDAWREFKNAFAIDNNSGSKIIVTTRYKSVANTCIQDYGNIYSLQRLNFEDSWKLFSKKAFKLNIENASEQVLKNRSVKFLKKCDGLPLAIVAISGLLSMKQSSEWDKIYQNL…
Aquca_017_00391.1	NB-ARC	MADALLGILSQNLITLAQNKFGLLYGVEEDIEKLSSTLSTIRDVVDDAEMKQGTDKAIGNWLRKLKDVAYEADDVLDEWLTEVRRADFELTTKLQVSASSSSSCFPSINKPAFGYKIAKRIKKTCAKFDQISRERSNFHLQGGVVERVGFLDPNRETSSVIVETNIYGRDEEKGKIVNMLISNMNSQNNVSVISICGIGGLGKTALAQLVYNNEMVSNHFGVRIWICVAEDFAVKRILKLILESLSDKAVDLEGLNPMQTRLRELLSGKRFLLVLDDVWNRDQDKWDKLKFSLACGSKGSSIMVTTRLHTTALIMSTLPVFLLTPLSENDCWSLFKGRVLGMGNDNSLTAKLEEMGRQIVKKCGGVPLAAKVLGALLCFKREVSEWLSIRDSDIWELQE…
Aquca_017_00591.1	NB-ARC	MADAVLGLLLENLNSLIQSEFGLLHGVQEEAEKLSLTLSTVQAVIEDAETKQHTDKAIAVWLRRLKDTAYDAEDVLDEWMTEVRQSEFESSQVTNSWFHFNQPVFRHKIAKKIKKVHADFDFIAGEISKFDLKIRVVERVALLDPNRETSSLLVEPEQVYGRDEDQRKIVDMLISNASSRNISVLPILGVGGLGKTTLAQLVCNDERVSKCFGARMWVCVAEDFDVKRVTTLIIECLSACGAEGSSLLITTRLETVALLMGTLPLYRLSFLSDDECWAIFKGRACGMDDEDLSADLVETGKQIVKKCGGVPLATRALGTLLRFKRDVNEWESIRGSEIWELPEEKGGAILGALRLSYNHLPTELRQCFSYCSLYPKDHELIKTELIQLWMANGFVRGIG…
Aquca_020_00161.1	NB-ARC	MAEVAVAILLEKLVVLFEDEVKALKGVHQEVEFIRYELESMQAFLRDADEREESQEGVKAWVKQVRDIAYNTEDVLDEFMFFAAQQSKRRGFIGLLQRSANFVRRLKAINRLVDQMHDIKAKIIDIAQRRQRYNFNILQLGSSPISMVDTWHDDLRGNAFFLNETDLVGIDNPRSELIHLLINGESKLSVIAVVGMGGVGKTTLVKKVYDHPNLVEHFQHHAWVTVSNSFKVEELLRDMLLQLFTEIMQPLPLGMEGMNATNLKINLFEFLQQKRYVIIFDDIWDLQAWEALKYVLPDCDCGSRIIVTTRNYSIASSCVESYGHIYNLRHLQDLEAWDLFCRKVFRSHLNNEPPLELQELSRGILKRCEGVPLVIRAIGGLLLTKERSVTEWQRVHDSL…
Aquca_020_00281.1	NB-ARC	MAESVVNILLQKLVDLTQQEWELLKGVHDEIAYIRNQFSKMQASLRDADSKAAINNEVKEWVKQVRDAAYEIEDVLDEYILSRLPMDGNSKHSITRRLKAGISHPFKCVKAKHKIGIQIQGLKKKIEELYKQREGFAFNEEGSSSSERKFITKRDPREDALLLEESDLVGLNGPRTKLVDYLLEAEKRLGVVAVLGEGGLGKTTLVKKVYDSSNVKDQFTHRAWITVSQTFDATSVLRSLIKQFFPGRDEVEKMEVIDLKQVVKNELQGKRYIVVLDDIWKLDAWKELKLVFPNDGESGSRIMVTTRSQNMAHICIEDYGHVYPHQHLDSDDSWKLFYRKAFSSQVKNMTSEKVLRDRSVKFLKKCNGLPLAIVTIGGLLSIKQPNEWDRVYQCLGSLM…
Aquca_023_00192.1	NB-ARC	MAEGVAFGIAEKIITDLGSLALEEIGFTVGFKKELKKLENTAITIKAVLSHAEELQLNNLQVRTWLTRVKDASYEADDIITDFATHALKKKLVSNFFSLSNSILFRYKMAQRIKEVRGNFNDIIADKSFHLLDNRVENYTRVYDDNVEREHTHSYVVESKIFGRDVDKENVVELLLDLNPQDNPSVIPIQGMGGLGKTTLAQLLYNDSRIKVAFKQKMWVCVSQDFGVKRITEKIIKSITKKECPNLEMDQLQACLREQLEGKRYLLVLDDVWNENAEKWEKLKDLLIGGARGSKIMVTTRSEKVASIMRTVSTYHLSGLTDDDCWKLFKHRAFETGQEQEHQKLAEIGKDIVRKCGGVPLAAKALGSLMHSKTEEHEWVRVKENDVWGLSQEITGILP…
Aquca_024_00023.1	NB-ARC	MDFVSPVIGVASRLWDWSATHTNYLCQVGTKLDKLKTELNVLKNVKDDVKRKVQVLEGQQLTRTYVVGGWIKTVEGVEQDTEKFLQEMSQQIERRQINGCYPKSYRSTYRFGKKVQIFRTHVADLKRGGVFDVVSDHHLPAQVQAMPDNLTVGLDSMFEKLWTLVGGDEVRIMGLYGMGGVGKTTLLTKINNEFQARACEFDFIIWVLVSNDVNLKRIQKDVGERLGLPWPDDKDLNAGAKDIFNVLVNKRFVLLLDDMCIGIPLPDHQNKSKVIFTTRSEIVCGHMDADKKIHVECLNWDQAWTLFRQKVGQDALSSHPEIPSLAETVAKECGGLPLALITIGRSMATKKTPQEWKHAITILQKAASQYSGMGEEVLPLLKFSYDYLPDDTTRSCFLF…
Aquca_025_00163.1	NB-ARC	MAEALVSVVLEQLGTIVIHEFVEEVKLLVGVEEEVNKLTETLTIIAAVLEDAEEKQVKNKSVKVWLEQLKDISYDADDILDEWFTRSLISRLLQQPDDVNVSSIRKKVQFHLRCLCSCFKPVVVRHELGIKIRDLNERLEGIVKKKQMLNLTEGRSHEEPRTITSSLIDISATYGRVGDIKIIVSKLLSESSYHHNLPVPVISIVGTGGFGKTTLAQMILKEEQVIAGFEKRMWVCVSQTFDIVKVAKQIIEEAGSSVPDAVGWQVVHERLSNSVQGKQFLLVLDDVWTYNDEEWRQLKLSLDCGGTGSRIIVTTRNERIGKLMGSTYIHRLEELSEDACWSLFRRIAFLGREEDFEKYEDIGKDIAKKCKGVPLAVKTLAGLMRFKTSKQEWRNVEDG…
Aquca_028_00010.1	NB-ARC	MVIKRNLIDVVTNMLDKLAKAKTKRLELAGSSNMQVQLHEQFEKIEKELRDAGEVFPRVKNWEKFVTDKFDSIEQDLEDMLDECKDLKEFEAKFQSILKKVEKITTVNSEIQLHSIPSGNPDLSQTRQSMSNAKNVSADWQRLRIEESILENTVMANLQVSYDILEPQLKLCLLCFSIFPDNSEIKKRPVIYWWIGEGIVTHTKDKTAEEVGEGIFTELAEKGMIEPVYKNKSPMVTSYLMHPWIRLMVVSVAKKARFFDFDDAGKPMADCPISRRACLVLPTDNTHFQLSGERQPITLFNVNQEYLHVNLGWFSKQKKLVVLQLGRWQNSDLHHIEVDSAEFLKGLEEQIQLKYLSLCGISRITELPDSIAKLTNLKILDLRACHNLEELPSTIKAMK…
Aquca_028_00012.1	NB-ARC	MSAEIVQFLMAKYTSSLQETAEKDQNPIPLRKIFEEIKIVLEQKIHSSIGIQTRDDLMDCLYKLNDAFTECQMLSRNRRKCGLPTCSPKELFFLVKIKRELYKIKEALIKNVPAGSTASSSLDGQVERENSEHSNYATADTSEYYGFEDRMEEILKLLQQKSEDGLNRIGIVGMGGSGKTTLAQLVLNNAEVQKEFSPRIWVPLSQTVNNQVDIKRNILEHLLQELGEDEGAYEQTMDTSIHSLLITLNRQLSGKKYLIVFDDVYHINSWYEHLGNCQLQIEECDDRLDYGLPKGYGGGIIVTSRVQQVIKRMVGVENLYQLSAPVLDSKNCWSVFIAAVKKHGVPEDNPTITRMKHEIVEKCYGLPLAAKTLGEIISQKIPWERRYSFGQLRHSLDVS…
Aquca_028_00043.1	NB-ARC	MALEILAIVVTPINEVVKCFFGSLKQQIRYLTSYSTNIQNLQNQVSELQQTRQRVQTLAEAAQRNSDELFLDVQKWLEDTTVENVEEQQRHFIDEVNINKKCFKGLCPDLSSRLRLSKQAVRMAKTFHTLQEKGNNFLVTGIAHPRPPPNVELVRTTTIVENILPRDYLMNALMRALGDSNIRSIGVHGMGGIGKTTLVEKINNELDGHKLFNKVIMVIVSKDPDLGRIQKDIAQRLGLNLPDSSTEIRANRLFESLKTEENVLIILDDVWKKLKVEDVGVPGGCKLIVTTCMQEVCVQMKLQKIIKVEPLSEGESWDLFESKAGYVVTLPNLKPIAEMIVAKCKGSPLAISVLGSVLTSVKEEFVWSDALNVLSDPTRSGLEGIMPEVVTSLSFSFER…
Aquca_028_00053.1	NB-ARC	MPINEVAKYLFGFVKQQIRYLTSYNTNIQNLRSQVSELQLRRQRVQTLAETTQRNSDELFLDVQKWLEDTTVEKLEEQQRDFIDKKCFKGLCPDLSSRLRLSKQAVRLAETFHTFQQKGNDFLVTGIAHPRPPPNVELVRSTTIVENILPRDSLMNDLMVALGDSNIRSIGVHGMGVIMVIVSKDPDLMKIQDDVARRLGVNLEATSTNVRASRLFERLETEEKLLIILDDVWKPLKVEDIGLSRGCKLVVTTRMQEVCVQMKLQEIIKVEPLSKVESWVLFESKAGDVVTLPNLKPIAKKIVEKCKGSPLAIAALGSALTSVKEEYVWNNALSVLSNPTRNDLEGIMPEVVTSLSFSFERLESLEMKKCFLFCCLFPEDYNINLRDLRDYGIGERFLK…
Aquca_028_00094.1	NB-ARC	MSGEIVLFLKTKFIDALQEEGQHPLPLSKVFVSIKTILEEKIRSCMLDHTRDIQMKDSLYKLNDAIIECRMISDNRRKLPHPPYTIKDAYDLYKIRRRLLKLKKILRTVPDASTTSSSSTTVGRQAEQQTPEMSASTVFGFGNRMEEIVTSIQKDSSGGINKVGIVGMGGSGKTTLAHMVFDDDRVKKEFIPRIWVAPNKSDMLSETSTKSIVEYLLKELGEDEDDDNDDDDDDDNDDVQQEEKEEKRNERKKTESTKSLNDLLDRLHKQLSGKKYLLVFDDIWKISDWYESLVNSKNAHLPRGLPKGEGGGIIITSRLAEDVEKMVEDANLHRLLPTSDEDCWSIFMQAITENGISSEHPTLTTMKTEILENCNNLPLAAKTLGKIVSEQIRTQQ
Aquca_028_00102.1	NB-ARC	MVLEILAIVVTPINEVAKYLFGSLKQQICYLTSYNTNIQNLRSQVSELQLTRQRVQTLAEAAQRNSDELFVDVQKWLEDTTVEKLEEQQRDFNDEVNINKKCFKGLCPDLSSRLRLSKQAVRMAETFHTLQEKGNNFPETGIAHQRPPPNVEFVRSTTIVENVLPRDSLMKDLMKALKDSNIGSIGVHGMGGIGKTTLVEKINNELDGHKLFNKVIMVIVSKDPDLRRIQEDIAQRLGLDLEATSTNIRANRLFERLEAEEKVLIILDDVWKKLKVEDVGLPGGCKLIVTTRMQEVCDQMKLQKIIKVEPLSEVESWVLFESKAGDVVTLPNLKPIAEKILEKCKGSPLAISVLGSVLTSVKEEFVWRDALNVLSDPTRSGLQGIMPEVVTSLRFSFER…
Aquca_028_00129.1	NB-ARC	MAEALVSIVVEKLGGLLLQKITFLRGVRGKFEGLQNELKNIIGFLKAADSMHNQDPHIRVWVADVRDIAYDVEDIIDAFLLKEGEGSTSNNVLKRYAHMPKKLLNFDNFGKEIDDIFAKIKEISDRRKRYKITSDVQKEGTISSPATTMLLRRIYPHTKDDDVVGLVDQTNTLVAELLKEDDRLCVVSIYGMGGLGNSTLTKNVYNHPDVKSHFDCYAWTSISQKLNTVDVLQEILRKVGSLTSKDMAEMKEVELLEKLYAILQRNRSKIMLTTRHMEVAKHADQWSFHLEPRSLTYEEAWELLCRKAFPQDVNGSSSSLPCDFEECGRDIVKKCGGFPLQVIVLGGILASKGTLDEWEVVSKQIGTHTSHGQDGVFSILSLSYKELPYNLKPLFLYLG…
Aquca_028_00205.1	NB-ARC	MALLGILAIVVTPINEVGKCLFGSLKQQIRYLTGYNTNIQNLQNQVSELQQTRQRVQTLAEAAQRNSDELFLDVQKWLEDTTVEKLEEQQREIIDKVNINKKCFKGLCPDLSSRLRLSKQAVRLAETFHTLQEKGNNFPETGISHPRPPPNVELVRTTTIVENILPRDSLMNALMRALGDSNIVSIGVHGMGGIGKTTLVEKINNELDGHKLFNKVIMVIVSKDPDLMKIQDDVARRLGMNLEATSTNVRASRLFERLETEEKLLIILDDVWKPLKVEDIGLSRGCKLVVTTRSQDVCVQMDLQKIIKVEPLSKDESWDLFESKAGYVVTLPNLEPIAQNIVAKCKGSPLAISVLGSALKSVKEEYVWNNALSVLSNPTRSDLEGIMPEVVTSLSFSFE…
Aquca_033_00012.1	NB-ARC	MALEILAIVVTPINEVGKCLFGSLNQQIRYLTSYSTNIQNLQNQVSELQQTRQRVQTLADAAQRNSDELFLDVQKWLEDTTVEKVEEQQRHFIDEVNINEKCFKGLCPDLSSRLRLSKQAVRLAETFHTLQEKGNNFPETGISHPRPPPNVELVRTTTIVENILPRDSLMNALMRALGDSNITSIGVHGMGGIGKTTLVEKINNELDGHKLFNKVIMVIVSKDPDLMKIQDDVARRLGMNLEATSTNVRASRLFERLKTEEKLLIILDDVWKPLKVEDIGLSRGCKLVVTTRMQEVCVQMKLQKIIKVEPLSEGESCVLFKSKAGDVVTLPNLKPIAEKIVEKCKGSPLAIVALGSALTSVKEEYVWNNALSVLSNPTRSDLEGIMPEVVTSLSFSFER…
Aquca_033_00015.1	NB-ARC	MAQLNELKSDVNNKVIAEEERRSNRVDGWMKRVEDRQLEVDKIILERTQHLERKCLNGCCTKNCWSSYKLGKKVVKKLLLMENLKRYGVFEIVAENPPCSLVQELPENFTVGLDFEFENADDVQILGLYGFGGFGKINLLKKINNDFDVIIWLFISSEVKIATVQEAIRERLGLISWLETVPLSSRASDFQNEEIFDIA
Aquca_033_00029.1	NB-ARC	MAEALISFVLEQLGSIAIHELVKEVELVAGVENEVKRLTATLTMIKAVVKDADEKQVKDEAVKFWLKELKDVSYDAEDVLDEWITRTLISKMLQHEVNYAPIKEKACFHPFSIFCCFKPVVLRHEIGVKIRELNDQLDQIATNKVRYTLTESQNQRESRTLTSSIVDVSDVIGRLDDKEVVVNKLLGESSRRDLKVPVISVVGTGGFGKTTLAKLILKQEKVINHFEMQMWVCVSDPFNRELVAKQIIEAAKGNVNDMVSWDALHKRLSESVQGKRFILVLDDVWPHKFEDWNPLKTSLDGGAVGSRIIITTRDQEIATQMDSTYVHRLKQLSDDDSWLMFRRIAFGSIEGDLEILEDIGRDIVTKCKGVPLSIEVLARLLRSKTNIQDWRYVLESDIW…
Aquca_033_00033.1	NB-ARC	MAEALISFVLEQLGSIAIHELVKEVELVAGVENEVKRLTATLTMIKAVVKDADEKQVKDEAVKFWLKELKDVSYDAEDVLDEWITRTLISKMLQHEVNYAPIKEKARSHLFSIFCCFKPVVLRHEIGVKIRELNDRLDQIATNKVRYTLTESQNQRESRPLTSSIVDVSDVIGRLDDKEVVVNKLLGESSRRDLKVPVISVVGTGGFGKTTLAKLILKQEKVINHFEMQMWVCVSDPFNRELVAKQIIEAAKGNVNDMVSWDALHKRLSESVQGKRFILVLDDVWPHKFEDWNPLKTSLDRGAVGSRIIITTRDQEMATQMDSTFVHRLKQLSDDDSWLMFQHIAFGSIEGDLEILEDIGRDIVRKCKGVPLSIEVLARLLRSKANIQDWRYVLESDIW…
Aquca_033_00047.1	NB-ARC	MIQAVLKDADEKQVKNEAVKFWLKELKDVSYDAEDVLDEWITRTLISKMLQHEVNYAPIKEKACSHLFSIFCCFKPVVLRHEIGVKIRELNERLDQIATNKVRYTLTESQNQRESRTLTSSIVDVSDVIGRLDDKEVVVNKILGESSHRDLKVPVISVVGTGGFGKTTLAKLILKEEKVINHFEMQMWVCVSDPFDRELVAKQIIEAAKGNVNDTVSWDALHKRLSESVQGKRFILVLDDVWPHKFEDWNPLKTSLDRGAVGSRIIITTRDQEIATQMDSTFVHRLKQLSDKDSWLMFRRIAFGSIEGDLEILEDIAKVIVRKCKGVPLSIEVLARLLRSKTNIKDWRYVLDSDIWDVQRQGFLPSILFSYYDVPAKLKPCLAYCATLPKDAKIKKKQM…
Aquca_033_00049.1	NB-ARC	MILSWLFNSMETDIYDLFMFYDIVDGLWTGLTEIYVHARNQASVLKDADEKQVKDEVVKFWLEQLKDVSYDAGDVLDEWITKTLLSKLQKPEVSAPIKENVCSILYSFACCFKPVVLRHEVGVKIRELNERLDWIATNKERYTLTESRIQKESRPLTSSIVDVSDIYGRLDDKEVIVSKLLGESSCRDSKVPVISIVGTGGFGKTTLAQLILKEMQGFKQMWVCVSDPFDHQKVAKQIIEEATGKVIDSVGWQALHMKLSESVKGKRFILVLDDVWSFNGDIWKQLKTSLDGAAIGSRIIITTRDVKIAKLMDSTYIHWLGQLSDDDSWLMFRRIAFWRREDDLEILEDIAKDIAKKCKGNIQGWRSVQASNIWDAQEGGAGFLPSILFSYYALPAELK…
Aquca_033_00061.1	NB-ARC	MAEVLVSVVLEKLGSIILDGLEQELRLVTGVKKEIKSLTNTLIIIKGVLEDAEAKQVKNEAVKVWLEEFKDISYDAEDILDEWCTRSLVPDRQQPNLNASIIKQVRSYLFNLFSCFKPIVISHGIGMNIKELNERLVDIIEKKQSFNLNKIRSNGIRQIRSIAVPEVPQIYGRVEDKNILISKLLSESSAPSLHVPVISIVGTGGFGKTTLAQLIFKEEKVIARFEKMIWVCVSDPFLVENVAKEIIQQVKGNVPDTFGWQALHNNLSECVQGRRFILVLDDVWSFPSKEWLQLKNALDCGAATSRIIVTSRSVRVAKMINSSYTHSLEQLSDDDCWSLFKCIAFSEREDYLGTFEDIGKEISKKCKGVPLAVRVIASTMCLKTIKQEWRDVLASNIWN…
Aquca_033_00063.1	NB-ARC	MAEVLVSVVLEKLGSIILDGLEQEVRLVTGVKKEIKILTNTLIIIKGVLEDAEAKQVKNEAVKVWLEEFKDISYDAEDILDEWCTRSLIPDRQQPNLNASIIKQVRSYLFNLLSCFKPIVIRHGIGMNIKELNERLVDIIEKKQSFKLNKIRSNAIRRIPSIAVPDVPQIYGRVEDKNILINKLLSESSAPSLHVPVISIVGTGGFGKTTLAQLILKEEKVIASFEKIIWVCVSDPFLVENVAKEIIQQVKGNVPDTFGRQTLHKNLSECVQGRRFILVLDDVWSFPSKEWLQLKNALDCGAATSRIIVTSRSVRVAKMINSSYTHSLEKLSDDDCWSLFKCIAFSEREDYLGTFEDIGKKISKKCKGVPLAVRVIASTMCLKTTKQEWREVLASNIWD…
Aquca_033_00067.1	NB-ARC	KLGSIILDGLEQEVRLVTGVKKEIKSLTNTLIIIKGVLEDAEAKQVKNEAVKVWLEEFKDISYDAEDILDEWCTRSLIPDRQQPNLNASIIKQVRSYLFNLFSCFKPIVIRHGIGMNIKELNERLVDIIEKKQSFNLNKIRSNAIRRIPSIAVPDVPQFYGRVKDKNILINKLLSESSAPSLHVPVISIVGTGGFGKTTLAQLILKEEKVIASFEKIIWVCVSDPFLVENVAKEIIQQVKGNVPDTFGWQALHNNLSECVQGRRFILVLDDVWSFPSKEWLQLKNALDCGAATSRIIVTSRSVRVAKMINSSYTHSLEQLSDDDCWSLFKCIAFSEREDYLGTFEDIGKKISKKCKGVPLAVRVIASTMCLKTTKQEWREVLASNIWDVEEEGEGFLPS…
Aquca_033_00098.1	NB-ARC	MADALVSLVLENLVSISFVEIEEKERQKLSVEEEIESLVSKLTNIQAVLQDAEAKQVNDGAVKVWLEEFKDIAYDAEDILDEWNTKSLIRSMQQHPDLNASVIRKVRSHLFYLISCFKPIVIRHDIGNKIKKLNERLAGVHKKKESYNLSENLSEIQINGHRRITSDLVDAGEIYGRVGDKDVILSKILDESSHCNLHVSVISIVGTGGFGKTALAQLILQQIKGLPNFYRFGWVCVSHPFNLEKVVKEIIEQFEGIVPDILGWQALHKKLYDSVRERRFFLVLDDVWSYSSNEWRQLKQALDGGANGSRILITTRDERVAMMMDSSYTHLLGQLSDADCWSLFKRITFSRREDILYKFEDIGKAISKKCNGVPLAARVVANLMRSKRTTKEWRDVLAS…
Aquca_036_00063.1	NB-ARC	MAESAVSFFLVNLKKLMMEETELLLGVQDQVCSLSNELEWICTFLKYADIKCRRNDLVKIWVNQVREVAYDADDVIDMFVLKIERHRQRNLITKTTRMLSHIITLHNIGKKIEDIKTRMTEISANKGKYMIDDVEEFSGSKSTGRSSAGASSSIESWPMCRRYKIVEKIEVVGFEDYEKMLVSQLTEGMKRRAVISIVGMGGLGKTTIAQKVYNNGDVKDHFDCHVWVRISKNYNSKNALRSIIKRVMNCTSEEIEKLKGDELARKLHKYLKEKTYLIVLDDVWCVKAWDELKVAFPDEMNGSRILLTTRKEDVASYADARKLPYRLRFLSEAESWDLFCRNVFPEDAGSDFSPYLEKIGREIATKCEGLPLALVVLGGLLSSKKKYPSEWQDLLTNIT…
Aquca_039_00050.1	NB-ARC	MAEALISVVLEQLGTIAISELVKEVELLAGVEEEVESLIGTLTLIQGVLEDAEQKQVTNKAVKFWLDKIKEISYDAEDVLDEWNTRILISKLLQPDVNAPVKEKVRSHLFNFFCCAKPIVIRHAIGVKIRELNEQLEGVAKKDMFNLTENQSQRESRPMTSSIVDVSDIYGRHVDKAVIMSKLMSEASHHDLKVPVISIVGTGGFGKTTLVQLILKEKQVIDNFEKQIWVCVSDPFDHEKVAKQIIEQAMGKVIDSVGWEALHRKLSESIQGKRFVLVLDDVWSLNGEIWKQLKTSLNGGAIGSRIIITTRDKKIAERMGSTFIHWLGQLSDDDSWLMFKRIAFWQREDDLENFQDIAVDIAQRCKGVPLSIRTGEMYRQVTWDVQFQEGEEGFLPSVL…
Aquca_039_00088.1	NB-ARC	MRHPSTRSPISETSCIEEKFLNIADSNHNQDSGIGIWVSDVREIAYDVDDVIDVFLRKVAYKEEGESSFMRYVHKPKKILNINKLRKKMETIFSKLEDISKRRKRYDVSIYGMGGLGKTTIAKEVYNHHIIKNHFDCYAWTSISQQMSTREVLKEIIREVNTQASTDIWDMNEVELVRNLFRFLGGKRYLVVLDDVWNTTDWDILKPAFPDSRGSKVMLSTRNEEIAIHADPMSFHLKPRFLTDNEGWELLCRKALIPLSSDLEECGRRMVKKCGGLPLAIIVLGGILQSKRSLGEWENVSKKIGISGHESRVLSILSLSYEELPYHLKPLFLYLGLFPEDSNIRVKKLVRMWMVERLIIEQKGETIEEVGRQCLDELIHRCMVQISEKRLGEERAKTC…
Aquca_039_00126.1	NB-ARC	MAEAVISVVVERLANLLIGEVFLLKGVRAEFERLQKELVSIQGFLKTVDSIHNQDPSFRIWVADRRKRYDTTNVRERTISSNTSELLLRRSYPHQRDDDIIGLEVQKNRLMAELSKEDDRLCVVSIYGMGGSGKTTLAKEVYNHQNIKSHFDSYAWTSISQQMNARAVLQEILRKVGNTPSSETGSMQEVELVEKIHAILERKRYLVVLDDIWNTKDWDVLEPAFPKRKGSKIMFTTRNKEVAEHADRWSYHCEPRSLTNDEAWELLCKKALNVADSRCFFSSDKEKCGRAMVKKCGGLPLAIVVLGGLLASKRSLDEWETVSKQIETIGMRNGKDDDVVLSILSLSYIELPYHLKPLFLYLGLFPEDFNIPVKNVVHMWIAESLIIGQDGETIEEVGR…
Aquca_039_00129.1	NB-ARC	MAEAVISVVVERLANLLIGEIFFLKGVRAEFERLQKELVSIQGFLKTVDSIHNQDPSFRIWVADVRDVAYDVEDIIDNFLLAEEGINNFFKRCARKLRNIFKLHRSGVDLKEIFAKLDDISERRKRYDTTNVRERTIASNTSDLLLRRSYPHQRDDDIIGLEVEKNRLMAELSKEEDRLCVVSIYGMGGSGKTTLAKEVYNHQNIKDHFDSYAWTSISRQMNARAVLQEILRKVGNTPSLETGSMQEVELVEKIHAILEGKRYLVVLDDIWNTKDWDVLEPAFPKRKGSKIMFTTRIKEVAEHADRWSYHCEPQSLTDDEAWELLCKKAFPPNVADSRCFFSSDKEKCGRAMVKKCGGLPLAIVVLGGLLASKRSLDEWETVSKQIETIGMRNGKDDDV…
Aquca_039_00137.1	NB-ARC	MECSTKHLNYIRALEENVDQLKDEMTQLIERYNDIKNKVIVEEARQMKRTNQVDGWMKRVEDSRPEVDQIILEGAQHLERRCLNGCCPKNCWSSYKLGKMVVKKLLLVEKLKRDGAFEIVAENPLCPPVQELPENFTVGLDSEFENALSLLRKDDIQVLGLYGVGGIGKTTLLKKINNGFQKRDNDFDVVIWVLISSEVKIETVQEAIRVRLGLNSWSDSVPSSSRASDILNALKKKKFLILLDDVWEELDLLSIGIPLPSVENKSKIVLSTRSLDVCGAMGANKTIEVKSLNKEQSWVLFQKKVGQQTLDADPQIPKLAETVAEKCHGVPLVLITIGASMASKTNPREWKRAISELNKSAAKFPGMEKRVFHLLKFSYDKLPSATDQVCFLFCALYPE…
Aquca_039_00179.1	NB-ARC	MECSTKYLNYIRALEENLDQLKDKMTQLNELYNDVKNKVIVEEARLMKCTNQVAGWMKRVEDKRPEVDRTILEGTQQLERRCLNGCCPKNCWSSYKLGKKVVKKLLLVEELKRDGVFEIVAENPPCPPVQELPENFTIGLDSEFKNALSLLRKDDIQVLGLYGVGGVGKTTLLKKINNNFQERNNDYDVIIWVLISSEVKMGVVQETIRERLGLNPWSHSVPSSSRASHIHTALKKKKFLILLDDVWEELDLQSIGIPLPSVENKSKIVLSTRSLDVCGAMGANKTIEVKSLNKEESWVLFQKKVGQQTLDADPQIPKLAETVAEKCHGLPLVLITIGASMASKTNPREWKRAISELNKSVAKFPSIEKRVFHLLKFSYDKLPSATDQVCFLFCALYPE…
Aquca_039_00180.1	NB-ARC	MDLVTPIIHVVSHVMDCSTKHLNYLCALQENLSKLEDKMAQLIELKSDVNNKVIIEEEGLKKRTNQVDGWMKRVEDSRPEVEQIIREGAQHLEKRCLNGCCPKNCWSNYKLCKKVVKKLLLVEELKRDGVFEIVAENPPCPPVQELPENFTVGLDSEFENALSLLRKDDIQVLGLYGVGGVGKTTLLKKINNGFQKRNNDFDVVIWVLISSEVKIETVQEAIRVRLGLNSWSDSDPLSSRASHIHTALKKKKFLILLDDVWEELDLLSIGIPLPSVENKSKIVLSTRSLDVCGAMGANKAIEVKSLNKEQSWVLFQKKVGQQTLDADPQIPKLAETVAEKCHGLPLVLITIGASMASKTNPREWKRAILELNKSAAKFPGMTGRVLHLLKFSYDKLPSS…
Aquca_043_00035.1	NB-ARC	GFLRDPEGSSSNNQVLEIWVASFKHLAYRVEDVINAYNLEMERRKKRHIVLRLIGFWKWPKALHRFGKEIEGINKEANEIATNRSLFYLDTPRDHNDNLAAIRKNAFDDDPVIVGFHKQAEKLIDSLVMKEEKPRCRIMSIVGMRGLGKTRLAKMIYGRREVKNHFNARAMIYASQLEYQLSCLQGLNDGDLKIELKRHLQGKRYLVVIDEVWKKETWMDIGVAFPEDGNGSRVLLTTRNEDVAIHADPWELFCTKVFSGPGTCPPDLVEVGEKIVKKCRGLPLAIVVLGGIVLGKDRTKNACMAILALSYTDLPDYLKSCFLYLGIFPEDFEIDVRKLILLWVVQDFVQMHGEQKTEDVAEDCFIELIHRSLIQVAKRKYHGGPAETCRVHDLLRDLA…
Aquca_043_00127.1	NB-ARC	MSKEIVSVFINRFGDAIGKDDSKSRFPLKGMFSKIKEDLDNIPLNEQEDIDVVRETVLDLEDFLSECQALSKKRTGRKRGSMKCYSPSEYFYLNKTRIQLRTIKKTLQGMRKPKYATCAEKPETEQSEMQMEYKWSYGSVETSKIYGWDDIVKDINTELLKENDHGLNMVGIVGNFGTGKTALAQKIFMSDDVMDNFCLRLWVCVSPDCNRKELVWRMLDNLGVENVQQILDERGDRDEIGVLLFLLYVQLMDKRYLIVFDDVYLAEDWHTNLELQPPESREWTDRLAYGLPKGSGSAIIVTSRLHEVAKKMVGRMNIYQPKRLGGDNAWLLFKTAYEEAGKRLDEKLDSMKVDIVKKCDGLPLALKLAGKNLAKHADDSIIPSVADTETPQAGEKGEA…
Aquca_043_00128.1	NB-ARC	MAAASTSTKISSDDARHVIGGAHEDIRLTFACCQKAVIDRLEELTREADDILEKPQDEDNKLKEIVDGVNKIKQDTKSQLQHLQGPPTSDVSDKNIGNETGEDTTAGRFDVQSAEQCEDQSAKQWQTLEMKLEKILENAAMRYKFADYKNLDGSLKNCLLCLAIFPQDANIQKRTLIYWWIREGIVNATTEKTAEKVGDYCFKQLLKGRWIDPVNNNISSKKAREFKMDQWVRWLVIYLARKEGFFNLDKTGMPSSSPSICPRVCLLKSNKPPPRLESRRSFLGDINQEVFNVTAERLSAQDLFSKLKEMKSLLVLQLGRWQTSAERHIELVDDNSEFLKLSLPKRLRYLSLAGISRIKALPSSVQNLSHLKILDLRSCQNLEHLGEEIVFLKGSLTHL…
Aquca_045_00127.1	NB-ARC	MADMAMNIIISPFLGVLFDNLSSLIHKEVGLMWGVNNQMEKLSNTLSTIRDVLEDAEEKQMTNKAIVNWLRKLEDVAYEADDVLDDWATEVKLMQQGSKKVSDSFLLLSCFDFDHIKFRRKIAKKINYFIERFDELAFEKSKFHVSEGFKEKKVEVYQNPETSSIGSELEIYGRDEEKEYIVGLLLNNVNNQNVVSICPIIGIGGLGKTTVAQFVYNDKRVEEHFEVRVWVCVSNNFDVKKLTRAVVDSVSGNASSLEELDPLQRCLQGKLAGKRFLLVLDDIWNENQEEWDRFKYPLRCGAKGSSIIVTTRLETVASITGTCCPYSLKFLSEDDCWSLFRQRAFGIGNIESPNLVKIGKEILKKCGGVPLAAKVLGGLMRFKIDEKEWLFVRDSRIWD…
Aquca_050_00006.1	NB-ARC	MNPMIGIIGICGIGGAGKTTIMMNVYAQLVVDKGAYDKIIWVIVSKHMNLDDVHDELAQQLHVSLPMHRSEWHRSSMLFETNSKNGWKIVLTTHSIEVCCGMSDMIINVLCLSEQQAWDLFAFKTDNQTKIHGSASDSIIWVGCLSDQEAWDLFASKTGNQFLATDIRPIAHEVLRGMSLSSSPHCPSRSCSKGMQECHNVAEGIGCSKNFIHNVKDMVPQKYEGFKILTKLKDVGMFQVFKHHLRMHIMFRELAIDILKDRPGYRVEAGSGLKLLRTDREWEKARKISLMREIN
Aquca_050_00008.1	NB-ARC	MDGVATPATEAAKYTAAFLGPQIGYVVYYKKNVKNLSSKIYDLSSMRNDIKGKISAATRRGELIYQAVERWLEKVDKILIEAGHMNDDASGIDSCFKGKTIINVTELVNEGRSINEVSTLAPIQDFDLMPTDVFEAFESTRSAMDLVMKSLVNDRISIIGVHGMGGIGKTILTRIGNQLKMNKLFEVVVMVKIAEDWCLNFRQERGETRKRRLFSRLKQEMRILIIMDDMWSRLDLIEVGIPCGEHHMDCKVVLTTRRLDVCNMMKTQVNVRLECLSEPDSWHLFQKNAGAEVDSSVVGEVARDVAKECKGLPVALVTFGR
Aquca_051_00051.1	NB-ARC	MAEIIAAIGTLLSCFCQQNCLNTQIFVRCKHMINPKKEIKKLIIVKTELIALKDDVNGKLHTARIDRGEVPTHIVESWLKNVQRILEDTKLIEGEFKTSKRCLNGVLPKCCSNFNLGQRISELIMEGNTLTRKGSDLLKETLTWQVPKVGDELPAQKLVGETTAQKSLEKVWELLMDGESRVVGVYGMGGIGKTKMAMAINNRILEKSNQFDKIIWVTLSKARDIPGLQIDIAKKVDLDLSNEQDQIERMGKLHEALKRRKRILFILDDMWQEFPLGEIGIPEPTTDNGCKVLITTRKKEVCNKMSCSQCEDKVDELTPEVMPTAKLVAKECSGLPLAIITVAAAMRGNGDLGDWTVALNDLRNFSNQIIDSEDIVFERLKFSYDRLPNEKLKKSFLCC…
Aquca_051_00060.1	NB-ARC	MWQEFPLGQIGIPERTTDNGCKVLLTTRKKEVCNKMGCRAAIVKVETLTEEEAWELFLDEVDELTPEVMPTAKLVAKECSGLPLAIITVATAMRGNGDLGDWTVALNDLTSFSKIIDGEDIVFERLKFSYDRLHNEKLRKSFLCCALYPDNYEILARELVDFWIMDGLVEGRSRQDELLEGQFILKKLKDHCLLESVDVWDLTYAEMSDGVKMHDLIRDMALRITSKHFMVKAGSPLQVLPSENRISKVSISPRCPKLSTLFFGGNCFLSSIAHDFFVHMQCLRVLDLRCDWDKENSRLRLLPDSISDLVNLHDLRLSWCTKLKKVPSLAKLVRLRRLELNNTAIEELPEGMEMLGKLSCLNLHVVKLRAKIPMGLISKLSTLQELYLGGIEVDKLYDV…
Aquca_051_00101.1	NB-ARC	MAEAFVLSAASAIVASVVKSLGKLVIDQTIDFGTSFREVHEQFKSLKDELESIQGFLHTADSYHNQDQGIRIWVRDVREIAYDVDDVIDAFLCKVAYKEDGESSFMRYARKPKKIWNYYKLEKEMETIFSKLKDISERRIRYAGITIQQTMPSTSSNTNNMLLRRVYSHTKDDATVGLEDHTKTLVSELLKEEDRLCVVSIYGMGGLGKTTIAKEVYNHRNIKAHFDCYAWTSISQQMSTRERYLVVLDDIWNTTDWDILKPTFPNSRGSKVMLSTRNEEIAIHADPMSFHLKPRFLTDDEGWELLCRITLSPLSSGDLEECGRRMVKKCGGLPLAIIVLGGILQSKRSLGEWENVSKKIGISSHERRVLSILSLTYEELPYHSKPLFLYLGLFPEDSN…
Aquca_054_00036.1	NB-ARC	MAEAVVFGIAEKILTDLGSYVLQDIGSALGVKKELKKLNKTIITIKAVLLHAEELHLTNPEVRTWLRRIKDATYEADDIIDDFAIEALRNKLVIRDNINNMVRNFASSSNPILFRFKMSHRIKEIREKLNEIQADRSFHLETRIEYIRLPNSGRANTHSHVDESRVYGRECDKENIVALLLDLNGNDNLSNISIQGMGGVGKTTLAKLVYKDERVASKFKTRMWVCVTEEFDVKKITEKMIKSVTNNECPNLEMDQLQSRLREQLRGKRFLLVLDDVWNEDVEKWDELKDLLIGGARGSKLFKTRAFETGQEEENQKLVEIGKEIVKKCGGIPLAAKTLGSFMRFKTKEHEWVYVKNSDVWKLPQKENDILPALRLTYNHFSFSLRQCFAYCSIFPKGF…
Aquca_054_00038.1	NB-ARC	MAEIVVYGIVRKVITDLGSHALQEIGSAVAVQKELKKFERTVITIKDVLLHAEELQLVNPEVRTWLRRIKDVAYEADDVIDDFTIEALKKKLVIQGNINKMVRNFFTSSNPFIFRFNMARRIKEIREKMIEIRDDRSFILETRVEAMRHPNSARENTHSYIDESEVFGREDVKEEIVEALLAFDGEEKLSIFSIQGLGGLGKTTLAKLVCNDKRVIANFKPLWVCVSQEFDVKTITEKIIKSATNAPCPNVEMDQLQYRLREELGEKRFLLVLDDVWNEDVNKWDELKGLLQGGAVGSKLIVTTRSTEVARIISLNYNHLSFSLRQCFAYFSFFPKDVVFDKMTLIQTWIAQGFIHSSGQNQSLEDIGNDYVESLMWIAFLQEREVDLYKNVICFTMHD…
Aquca_055_00028.1	NB-ARC	MVIRRNLIDVVTNMLDKLAKAKTKHLELAGSSNMQVQLHEQFKKIEKELRDAGEVFPRVKNWENFVTNKFDSIEQDLEDMLDECKDLNEFETKFQSILKKVEEITTMNSEIQLHSIPSGNLDSSQTPQSMSNAKNVSVDWQRLRIEESILENTVMANLQVSYDILEPQLKLCLLCFSIFPDNSEIKKRPVIYWWIGEGIVTHTRDKTAEEVGEGIFTELTEKGMIEPVYKNKSPMVTSYLMHPWIRLMVVSVAKKARFFDFDDAGKPMADCPNSRRACLVLPTDTHFQLSGERQPITLFNVNHEYLHVNLGWFSKQKKLVVLQLGRWQNSDLHHIEVDSAEFLKGLEEQIQLKYLSLCGISRITQLPDSIAKLTNLKILDLRACHNLEELPSTIKAMKK…
Aquca_055_00036.1	NB-ARC	MAEAVISAVVERLANLLIGEVIFLKGVRAEFERLQKELVSIQGFLKTVDSIHNQDPSFRIWVADVRDVAYDVEDIIDNFLLPEEGINNFFKRCARKLRNIFKLHRSGVDLKEIFSKLDDISERRKRYDTTNVRERTISSNTSELLLRRSYPHQRDDDIIGLEVQKNRLMAELSKEEDRFCVVSIYGMGGSGKTTLAKEVYNHQNIKSHFDSYAWTSISQQMNARAVLQEILRKVGNTPSLETGSMQEVELVEKIHAILEGKRYLVVLDDIWNTKDWDVLEPAFPKRKGSKIMFTTRNKEVAEHADRWSYHCEPRSLTDDEAWELLCKKAFPPNVADSRCFFSSDKEKCGRAMVKKCGGLPLAIVVLGGLLASKRSLDEWETVSKQIETIGMRNGKDDDV…
Aquca_055_00064.1	NB-ARC	VYNHHSIKSHFDCYGWTSISQQLNTREVLQKYQEMLAVHLGKRYLVVLDDIWSPKDWDVLKSAFPKRKGSKIMVTMRNKKLSIQIYGVTTEQQSLTDDEAWELLCKKAFPPNVADSRCFFSSDKEKCGKDMVKKCGGRSSFGNRRSQMLISKLVQIKTE
Aquca_055_00101.1	NB-ARC	MAEALISVVLEQLGTIAISELFKEVELLAGVDEEVESLIGTLTLIQGVLEDAEQKQVTNKAVKFWLDKIKEISYDAEDVLDEWNTRILISKLLQPDVNAPVKEKVRSHLFNFFCCAKPIVIRHAIGVKIRKLNEQLEGLAKKKDMFNLTENRSQRESRPMTSSIVDVSDIYGRHDDKAVIMSKLMGEASHHDSKVPVISIVGTRGFGKTTLAQLILKEEEVINHFEKQIWVHVSVPFDYLKVAKQIIEEATGKVIHSVDWETLNRSLSESIQGKRFVLVLDDVWSLNGEIWKQLKTSFDGGAIGSRIIITTRDKKIAERMGSTFIHWLGQLSDDDSWLMFRRIAFWQREDDLAILEDIAKDIAQRCRGVPFSIRLLANLMRRKKTIQDWRNVQVSNIWN…
Aquca_055_00123.1	NB-ARC	METIFSKLRDISERRKRYAGITIQQTMPSTSSNTNNILLRRVYSHTKDDATVGLEDHTKTLVSELLKEEDRLCVVSIYGMGGLGKTTIAKEVYNHRNIKAHFDCYAWTSISQQMSTKEVLKEILRKVSTLTSKDMGEMNEVELVGNLFRFLGGKRYLIVLDDIWNTTDWDILKPAFPNSRGSKVMLSTRKLEVARHADPMSFHLKPRFLTDDEGWELLCRKALIPLSSDLEECGRRMVKKCGGLPLAIIVLGGILQSKRSLGEWENVSKKIGISGHESRVLSILSLSYEELPYHLKPLFLYLGLFPEDSNIPVKKLVRMWMGERLIKEQEGETIEEVGRQCLDELIHKCMVQIGKKRLGEERAKTCRLHDKMRDLCIEIGKKENFFKVMSHQNNDPSSS…
Aquca_055_00125.1	NB-ARC	MAEAIVSTVVESLGKLVIDQTIAFVTSFREVHEQFERLLKEFKTIQGFLHTADSNHNQDPGIRIWVSDVREIAYDVDDVIDTFLRKVPYKEDGESSFMRYARKPKKILNSYKIGKEMETIFSKLKDISKRQKRYAGITIQQTMPSTSSNTNNMLLRRVYSHTKDDATVGLEDHTKTLVSELLKEEDRLCVVSIYGMGGLGKTTIAKEVYNHPNIKNHFHCYAWTSISQQMSTREVLKEILRKVSTLTSKDMGEMNEVELVGKLNGILDGKRYLIVLDDMWNTKDWDILKPAFPNNQGSKIMLTTRKLEVARHADPWSCHLEPRFLTDEEAWELLCRKALPPPYVMSSTLPLSSDLEECGRMMVKKCGGLPLAIIVLGGILQSKRSLGEWENVSKKIGTS…
Aquca_055_00125.2	NB-ARC	MAEAIVSTVVESLGKLVIDQTIAFVTSFREVHEQFERLLKEFKTIQGFLHTADSNHNQDPGIRIWVSDVREIAYDVDDVIDTFLRKVPYKEDGESSFMRYARKPKKILNSYKIGKEMETIFSKLKDISKRQKRYAGITIQQTMPSTSSNTNNMLLRRVYSHTKDDATVGLEDHTKTLVSELLKEEDRLCVVSIYGMGGLGKTTIAKEVYNHPNIKNHFHCYAWTSISQQMSTREVLKEILRKVSTLTSKDMGEMNEVELVGKLNGILDGKRYLIVLDDMWNTKDWDILKPAFPNNQGSKIMLTTRKLEVARHADPWSCHLEPRFLTDEEAWELLCRKALPPPYVMSSTLPLSSDLEECGRMMVKKCGGLPLAIIVLGGILQSKRSLGEWENVSKKIGTS…
Aquca_055_00125.3	NB-ARC	MAEAIVSTVVESLGKLVIDQTIAFVTSFREVHEQFERLLKEFKTIQGFLHTADSNHNQDPGIRIWVSDVREIAYDVDDVIDTFLRKVPYKEDGESSFMRYARKPKKILNSYKIGKEMETIFSKLKDISKRQKRYAGITIQQTMPSTSSNTNNMLLRRVYSHTKDDATVGLEDHTKTLVSELLKEEDRLCVVSIYGMGGLGKTTIAKEVYNHPNIKNHFHCYAWTSISQQMSTREVLKEILRKVSTLTSKDMGEMNEVELVGKLNGILDGKRYLIVLDDMWNTKDWDILKPAFPNNQGSKIMLTTRKLEVARHADPWSCHLEPRFLTDEEAWELLCRKALPPPYVMSSTLPLSSDLEECGRMMVKKCGGLPLAIIVLGGILQSKRSLGEWENVSKKIGTS…
Aquca_055_00128.1	NB-ARC	MAEAFVLSAASAIVASVVKSLGKLVIDQTIAFGTSFREVHEQFKSLMDELESIQGFLHTADSNHNQDPGIRIWVSDVREIAYDVDDVIDAFLRKVPYKEDGESSFMRYARKPKKILNSYKIGKEMETIFSKLKDISKRQKRYAGITIQQTMPSTSSNTNNMLLRRVYSHTKDDATVGLEEHTKTLVSELLKEEDRLCVVSIYGMGGLGKTTLAKEVYNHRNIKNHFHRYAWTSISQQMSTKEVLKEILRKVSTLNSKDMGEMNEVELVGNLFRFLGGKRYLIVLDDIWNTTDWDILKPAFPNSRGSKVMLSTRKLEVARHADPMSFHLNPRFLTDDEGWELLCRKALIPLSNDLEECGRRMVKKCGGLPLAIIVLGGMLQSKRSLGEWENVSKKIGISG…
Aquca_057_00003.1	NB-ARC	MAEAIVSTVVESLGKLLIDQTIAFVTSFREVHKQFERLQKEFKSIQGFLHTADSNHNQDPDIGIWVSDVREIAYDVDDVIDAFLRKVAYKEDGESSFMRYTRKPKKILNIYKLRKEMETIFSKLKDISKRQKRYAGITIQQIMPSTSSNTNNMLLRRVYSHTKDDATVGLEDHTKTLVSELLKEEDRLCVVSIYGMGGLGKTTIAKEVYNHRNIKAHFDCYAWTSISQQMSTKEVLKEILRKVSTLTSKDMGEMNEVELVGNLFRFLGGKRYLIVLDDIWNTTDWDILKPAFPNSRGSKVMLSTRKLEVARHADPMSFHLKPRFLTDDEGWELLCRKALIPLSSDLEECGRRMVKKCGGLPLAIIVLGGILQSKRSLGEWENVSKKIGISGHESRVLSI…
Aquca_057_00006.1	NB-ARC	MAEAFVLSAASAIVASVVESLGKLVIDQTIDFGISFRKVHEQFKSLKDELESIQGFLQTADSNHNQDPGIRIWVSDVREIAYDVDDVIDAFLRKVPYKEDGESSFMRYAHKPKKILNSYKIGKEMETIFSKLKDISKRQKRYAGITIQQTMPSTSSNTKNMLLRRVYSHTKDDATVGLEDHTKTLVSELLKEEDRLCVVSIYGMGGLGKTTLAKEVYNHRNIKAHFDCYAWTSISQQMSTREVLKEIIREVNTQASTDIWDMNEVELVRNLFRFLGGKRYLVVLDDIWNTTDWDILKPAFPNSRGSKVMLSTRNEEIAIHADPMSFRLKPRFLTDDEGWELLCRKALIPLSSGDLEECGRRMVRKCGGLPLAIIVLGGILQSKRSLGEWENVSKKIGIS…
Aquca_057_00006.2	NB-ARC	MAEAFVLSAASAIVASVVESLGKLVIDQTIDFGISFRKVHEQFKSLKDELESIQGFLQTADSNHNQDPGIRIWVSDVREIAYDVDDVIDAFLRKVPYKEDGESSFMRYAHKPKKILNSYKIGKEMETIFSKLKDISKRQKRYAGITIQQTMPSTSSNTKNMLLRRVYSHTKDDATVGLEDHTKTLVSELLKEEDRLCVVSIYGMGGLGKTTLAKEVYNHRNIKAHFDCYAWTSISQQMSTREVLKEIIREVNTQASTDIWDMNEVELVRNLFRFLGGKRYLVVLDDIWNTTDWDILKPAFPNSRGSKVMLSTRNEEIAIHADPMSFRLKPRFLTDDEGWELLCRKALIPLSSGDLEECGRRMVRKCGGLPLAIIVLGGILQSKRSLGEWENVSKKIGIS…
Aquca_059_00005.1	NB-ARC	MAEALISLVLEQLGSIAILELVKEVELLAGVGKEVKSLTSTLTMIQGLFKDADEKQVKEEAVKFWLDQLKDVIFDANDVLDEWSTRILISKMHRPDMNAPIEDKVRSCLFNIFCCFKPVVERYSLTESRIQKEIRPITSSIVDVSDIYARHVDKEVIMSKLLGETSHHDSKVPFISIVGTGGFGKTTLAQLVLKDEQVIDYFEKKRWVCVSDPFDHQKVAKQTIQEATGNVIDSVGWQPLHRSLSESVQGKRFILVLDVVWSFNGKIWKQLKTSLDGGAIGSRIIIKTRDKKIAKLMGSTYIHWLGQLSDDDCWLMFRRIAFWRREDDLEHLEDVAKDIAQRCKGVPLSIRVLASLMQLEQTIQDWRNVLASNIWDVEEGGDGFLPSMLFSYYALPAEL…
Aquca_059_00013.1	NB-ARC	MAEIIAAIGTLLSCFCQQNCLNTQIFVRCKHMINPKKEIKKLIIVKTELIALKDDVNGKLHTARIDRGEVPTHVVESWLKNVQRILEDTKLIEGEFKTSKRCLNGVLPKCCSNFNLGQRSDLLKETLTWQVPKVGDELPAQKLVGETTAQKSLEKVWELLMDGESRVVGVYGMGGIGKTKMAMAINNRILEKSNQFDKIIWVTLSKARDIPGLQIDIAKKVYPNPLQTMGAKY
Aquca_059_00014.1	NB-ARC	MAEIIAAIGTLLSCFCQQNCLNTPIFVRCKHMINPKKKTKKLIIMKTELIALKDDVNGKLHTARIDRGEVPTHVVECWLKNVQRILEDTELIEGEFRTSKRCLNGLLPKCCSNLNLGQRISKLIIEGTTLTLTGSQLLKDTLTSQVPKIGVELPMQKLVGETTAHKSLEKVWELLMDGESRVVGVYGMGGIGKTKMAIVINNRILAKPDQFDKIIWVTLSKAMDIHGLQIDIAKKVDLDLSNEQDELERMGKLHEALKRRKRILFILDDMWQEFPLGQIGIPEPTTDNGCKVLLTTRKKEVCNKMGCRAAIVKVETLTEEEAWELFLDEVDELTPEVMPTAKLVAKECSGLPLAIITVATTMRGNDHCLLESVDVWDLTYAEMSDGVKMHDLIRDMALR…
Aquca_059_00029.1	NB-ARC	MINPKKEIKKLIIVKTELIALKDDVNGKLHTTRIDRGEVPTHVVESWLKNVQRILEDTKLIEGEFKTSKRCLNGVLPKCCSNFNLGQRISELIMEGNTLTRKGSDLLKETLTWQVPKVGDELPAQKLVGETTAQKSLEKVWELLLDGESRVVGVYGMGGIGKTKMAMAIYNRILEKSNQFDKIIWVTLSKARDIHGLQIDIAKKVDLDLSNEQDEIERMGKLHEALKRRKRILFILDDMWQEFPLGKIGIPEPTTDNGCKVLITTRMKEVCNKMGCRAANVKVETLTEEEAWELFLDKVDELTPEVMPTAKLVAKECSGLPLAIITVAAAMRGNGDLWDWTVALNDLRNFSNRIIDSEDIVFERLKFSYDRLPNEKLKKSFLCCALYPEDYEILARELV…
Aquca_059_00033.1	NB-ARC	MINPKKEIKKLKILKTELIALKDDVNGKLHTARIDRGEAPTQVVELWLKNVQRILEDTELIEGEFKTSKRCLNRVLPKCCSNFNLGQRISVLIMEGNKLTLIGSELLKDTLTSQVPKIGVELPAQKLVGKTTAQKSLEKVWELLMDGESRVVGVYGMGGIGKTKMAMVINNRILEKSNQFDKIIWVTLSKARDIHGLQIDIAKKVDLDLSNEQDEIERMGKLHEALKRRKRILFILDDMWQEFPLGQIGIPEPTTDNGCKVLLTTRKKEVCNKMGCRAANVKVENLTEEEAWELFLDKVDELTPEVMSTAKLIAKECSGLPLAIITVAAAMRGNGDLGDWTVALNDLRNFSNQIIDSDDIVFERLKFSYDRLPNEKLKKSFLCCALYPEDYEILARELV…
Aquca_059_00038.1	NB-ARC	MMKTELIALKDDVNGKLHMAKIDQGEVPTHVVEYWLNNVQRILGDTDLIEGEFKTSKRCLNGLSPKCCSNMNLGQRISELIIEGTTLTLTGSQLLKDTLTSQVPKIGVELPAQKLVGETTAEKSLEKVWELLMDGESRVVGVYGMGGIGKTKMAMVINNRILAKPGQFDKIIWVTQSQVWDIRGLQTDIAKKVDLDLSNEQDEIERMGRLHEALKRRKRILFIFDDMWQEFPLGKIGISEPTTDNGCKVLLTTRKKEVCNKMGCRAAIVKAETLTEEEAWELFLDKVDELTPEVMPTAKLVAKECSGLPLAIITVAAAMRGNGDIGDWTVALNDLRNFSNRIIDSEDIVFERLKFSYDRLPNEKLKKSFLFCSLYPEDYEILARELVDFWIIDGMVEGR…
Aquca_059_00047.1	NB-ARC	MVLQWIVNDNIGTIGIHGMGGVGKTTILKHVYNQLLAEGNYVNVRKLQCDIGNAFGLNLSREKDILERSRLLLQALERRKRVVIVLTTCAAMRGNRDIVDWTVALNDLKDFNNRIMDMEDIVFEHLRFSYERLANKRLRNCFLVDFWIMDGLIKESNRQDELHQGQFILKKLKDHCLLESVNSDHVEDDDMVKMHDLIRDMALQITNKSFMVKAGVLLTGLPTEIEWGENLERASFMKTDTKKVLISPICSNLSTFFLRSNTVLNCITHNFLVSMQCLRVLDLKGNSALKWTPDSISDLVNLHALRLSKCRRLERVPSLAKLVLLRTLELDRTATHVLPEGTEFLVNLRCLNLNSIRLRETIPMGLILKLSALQELYLGINVDKLYVVGRCPSFVEELL…
Aquca_063_00003.1	NB-ARC	MNWTAKELNCSLTNALLSKLLKEEDRLCVVSIYGVGGLGKTTLAKEVYNHRDVKSHFDCYAWTTISQQLSTREVLKEILRKVSTLTSKDMGEMEGAELVGRLSTILNGKRYLVVLDDIWSTEAWDILKPAFPNNKGSKPRSLTDNEAWELLCMKVLPPPNVISSSFPLSSDLEECGKEMVKKCGGLPLAIIVLGGLLQSKKSLSEWESVSKKIGIRSHEDRVGSILSMSYHELPFHLKPLFLYLGLFPEDANISVKKLVHMWIAERLVKEREGETLEEVGRQYLDELVHKCMVQIGEKSVGGRTKTCRLHDKMRALCIDIGKRENFFEVITGENRDPPSLSSSPSSKLWRCKIYIDKDNQYVFPKHLTPCLLKHFIVNLVCLQTINLRSTYITDSMSNT…
Aquca_063_00019.1	NB-ARC	MDNLIRSKYQELCFIQTDIRRILVSPHENRRILQNELGGWVCHVNDIKVIVNDIQTILTSEFECFSKEEVTNCVRCISEVIEYWPMVQQREFNYVECFPSPFFYIHHMICFSKKVDKLLQTTPFTNEIFVIPQLIFHIHHRSQLLDIIWESMIDPNLVIVGIYGYSGAGKTTAMREIHDQLAQSNIIFDTILWVTLQSSSLHKVQSDIALQINLDLPKYEDVEYRAARINERLNEIKKFLIIFDSMCNELSLEEVGIPRPKRKDGCKIILITRYFSICKYMKSDIIVQVDSGETALRSVLIRAREMMFKITQDGWFCNLDAIKVVINEIETLLKLENTGCFSKVDVIHCVGEFQAFVSEIECVHSIRYHPFLMQHAIWLSQKVDQLLQTTLHANEFSVD…
Aquca_063_00033.1	NB-ARC	MQILNNSKIGINGIYGNVGVGKTTVMRRIRDQLGATGIFDKIFWVTLSKDLSLYELQSDIARQMHLDLSMYEGVQFRAAQIFGGLKKINQFLIIFDNMCNKISLKELGVPRPKAENGCKIVVITRSIWICKDMNSDMIMEVQPLLQEEAWSLFVNKAGDVVHIPEIKPLAQAVVRNCCGLPIGLVSVGHAMRDEVSVDVWRKTSEYLQTPEVYFLENIVFKLLRFSYNRLSSDKVQNCFLYSAFFPEDYIFKPEELIRYWMAEKFIYRTGDIVAEIDEGFKILRELQDAIMLQMFTERGEVFFKMHASLWDLAIRILKPELCVKAALGLLELLTCFDPTTSPLCERGATIEPQAHSLKKWFDIISPFFSQIFALKFLDLSYSIIIELPPSLSELIELRV…
Aquca_063_00036.1	NB-ARC	MERFRSKYEDIIAKETDIRKYLIHSKEQLKRPREEVLLWLKDVERLKGKVESLEQLLVKNSSTCFCISSTSSNSKHPKPVIEVFKEVDQLHETSQFPDGLLLQQSVGRAELVPIPETGNMSVNEKIWDSLMDYRIGKIGIYGMAGVGKTTCIAWINNQLVTKENYFDIIIWVFVSTDFSLKRIQDNIAQRLGLNLSMYEDEEIRAAHLRERLKQAKQYLIIFDDVWEPIPLEKVGIHEPNRENGCKIVLTTRSLEICQNMETHKNIKVEVLSKKEAWALFVSNAGDLC
Aquca_063_00038.1	NB-ARC	MSLRSLSLISNPTTETIWEALMDPIVGKIGIYGLGGVGKTTAMRLLYNQLLTTEPYFDNIIWVTSSKGTSLMNIQKDIAQQLKLKICTYKDVFSRSTLLCERLKQANKFLLIFDDIRVPISLKTLGIPEPNYENHCKIVLTTRSLSVCQVMKTDRNIKVELLSEDESWNLFVRQAGSNVLNPDIEPFAREMISQCGSLPMNVIVVGRAMRQVNEKSEWIAALKNLKLLATEAVVHKCLRFSYDRLKNDTIRKCFLYCSFFPDDYIFESDELIKYWMAEDFIQQVDMVTEINEGSKILKELTDVGMLDMFGQRLRMQNMFRNFAINILRVDGEYLVKAGLLLQKIPYEQEWTNARKISLMRNHIEAILNPLNCRNLSTLSLKDNPLSYDISYPFFEPMLS…
Aquca_071_00011.1	NB-ARC	MAEIVAAIGSLLSCFCTQNCVNTQIFEQCKHVINPKKDIQKLIKIKTDLIALMDEVNDKLRTAKINQGVVPRHVVRKWLNDVQCALDETHHIEDKVITTKMCSNCLFPKCHSNLILGQRISELIKEGTALALTGSELLKDTLTSQVETIGLELPPQKLVGETTAQKSRQKVWDCLMDEESRVIGVYGMGGIGKTTMIMDINNQLIAKPGRFDKVFWVTVSKGGDIQGVQVDIAKNVGLVLSKEQGEVERIGRLYEALKGRKRILFILDDMWKVFSLKEIGIPEPTAENGCKLLLTTRSLEVCEMMGCRKAIVKVEPLSKEEAWELFLDRVDVVLNPEVMEIAELVAKECSGLPLAIITIGASMRAKTDIIYWRVALNDLRDFNNRIMDSEDNVFERLKF…
Aquca_076_00034.1	NB-ARC	AVLEQLASIIRQEVEQEVALLVGVRKEVENLTDILTILCAVIEDAEEKQVKNKSVKVWLEQLKDISYDAEDVLDEWNTKTLISRIQRLDASAPFNKKVWSNLFAFFSCFKSVGVRHNIGVKLRELNERLDGVAKKKELYNLTEIRHHEEPRLITSSFVDVSKIYGRVADKDIILSHLLGESSHQKIHVPVISIVGTGGFGKTTLAQLILQDEQVMTNFDTRMWVCVSDPFDLEKVAKEIIQKAKGEVPNMVGWPQLHESLSMSIQGKCFILVLDDVWSYNDEHWRQLKLSLDCGAVGSRIILTTRNERITKMMCSTYIHRLGQLSDDDSWSLFASIAFWGRQGDPEKFEDIGKDIAKKCKGVPLAVKVLASLMHFKTTKQDWRNVLASDIWELQEIEEG…
Aquca_076_00034.2	NB-ARC	AVLEQLASIIRQEVEQEVALLVGVRKEVENLTDILTILCAVIEDAEEKQVKNKSVKVWLEQLKDISYDAEDVLDEWNTKTLISRIQRLDASAPFNKKVWSNLFAFFSCFKSVGVRHNIGVKLRELNERLDGVAKKKELYNLTEIRHHEEPRLITSSFVDVSKIYGRVADKDIILSHLLGESSHQKIHVPVISIVGTGGFGKTTLAQLILQDEQVMTNFDTRMWVCVSDPFDLEKVAKEIIQKAKGEVPNMVGWPQLHESLSMSIQGKCFILVLDDVWSYNDEHWRQLKLSLDCGAVGSRIILTTRNERITKMMCSTYIHRLGQLSDDDSWSLFASIAFWGRQGDPEKFEDIGKDIAKKCKGVPLAVKVLASLMHFKTTKQDWRNVLASDIWELQEIEEG…
Aquca_077_00020.1	NB-ARC	MADAVLGLLLENLSSLIQTEFGLLHDVKEEVEKLSLTLLIVRAVIEDAETRQHTDKAIAGWLRRLKDKAYDAEDVLDEWLTEVRRSEFASTQVTESLASWFRFNQPVFRHKIAKKIKKIHADFDFIAGEIFKFDLIARVVQGGALLDPNRETSSLLVEPEQVYGRDEDKRKIVDMLISNVGCPNDVSVFSIVGVGGLGKTTLAQLVYNDGKLSNHFEVRIWVCVAEDLDVKRVLKLIIQSLGSKATELEALDALQSLLKTLLSGRRFLLVLDDVWNRDQDKWDKVKSSLACGAKGSSVLVTTRLDEVALIIGGLSTYHLTPLSEDECWYLFKGRAVGMGNDDLFPELVTIGREIVHKCKGIPLAAKVFRNHIVLQKRKDEGGAIIGVLRLSYNHLSPQH…
Aquca_078_00031.1	NB-ARC	MLSEEVAFLKGVKEQFQRLQNELRGIKSFLKDADAKQHESAVIRTWVEDVKDVTYDIEDIIDTFILKVAPNKEETGIYNGLMRYATAPKKARNLHKMGNKIQLIFARIEEISNRRERYNITSLVGNGGGTSSSTTNNQNRLRRTYAHDTDDDIVGLKEETSTLLAELLKVDDILRVHSIVGMGGLGKTTLAKQIYNHKDVKHNFDCLAWTFISQQFHMEDVLQEILRKISSLTSGDMKDMKAEELVEKLFFILQSKRYLVILDDIWSKEVWDILKPAFPNGKKGCKVILTTRSAEIAMYADPWSRHIESRSLTKEESWKLLCKKALPKNGLGTSSPLLRNLEKCGREMVNKCCGLPLAVVALGGVLATKKSLNEWETVSKDINVHISKSKGHAGVLAIL…
Aquca_083_00037.1	NB-ARC	MWVCVSEPFNLIEVTKAIIEQAKGSVPSVHAWDALHKCLCNSLKGKRFLLVLDDVWTEDNNDWTPLKLSFKGGSPGSRVLVTTRNERVAQIMGSTHTHNLGKLSDNDSWSMFESIAFSGRQEDLTKCSSCRQDNWKSNKKAKNEWNSILENEIWEIQKIAYDVLPSLFLSYNHLPSILKQCLTYCAIFKKDERTDKDELVRLWLAQGFLGSGGYKDLEKIGRDYFDDLAMRSFFQDFKKGADGNITSSNMHDLVHDFVLFLTKTECYFLEVGKELDSNKVRHLATKTMESSSIYKARNLRTLMINNLLSHEQLIKIFNQLKCLRTLDLSKSRIDVLPSKVERLLHIRYIDLSDTFLSELPETICNLHNLQILKLNNCGLINKLPDRIGKLHDLRHLELR…
Aquca_083_00039.1	NB-ARC	MADALVSIVLEQLASVVKQKVKLVLSVRKDVKDLSLKLGMVKAVLHDAEMKQIKEEAVKLWLEQLKDLLYNADDVLDEWNTRTNLSSSSQIQGADNDDDYGIGTRIKEIRESFDEVNKNKESLMLNNQGPSHEEPHQRLTSSVVDVTEICGRDHDKDVIISKLLSESSHQDLNMNTHVISIVGTGGFGKTTLAKLVLEEPEVKETFDKRMWVCVSEPFNLIEVAKAIIQQAKGDVPTVNGWEALHQHLCDSVKGSRFLLVLDDVWTEDTNDWTPLKLSLNGGARGSRVIVTTRNEKVAQMMNSSYTHNLGKLSDDDSLSLFERIAFSGRQEDLAKLGNIGKEISKKCKGVPLAIKIVASLMRYKKAKKDWNHVLRSEIWDIPQMQKDFLPSLFLSYYPL…
Aquca_085_00001.1	NB-ARC	MKWFDINFVTKCPWLFRLEFIVKKIVLYARRPVSLSSRRVSQGYMAEIVAAIGSLLTCFCTQNSVNTPIFVQCKHMINPKKDIQKLIKIKTDLIALMDDVNDKLRTAKINQGVVPTHVVRKWLNDVQCALDETHHIEDKVKTTKMYSNSLLPKCHANLILGQRISELIKEGTILTLTGGESTAQKSRQKGWDCIMDEESRVIGVYGMGGIGKTMMIMDINNQLVGKPDRFDKVFWVTVSKGGDIQGVQVDIAKNVGLDFSKQRGEVERIGQLYEALKWRKRILFILDDMWKVFSLKEIGIPEPTAENGCKLLLTTRSLEVCEMMGCRKAIVKLEPLSKEEAWELFLDKVDVVLNPEVMKIAELVAKECSGLPLAIITVGAAMRVKTDIIHWRVALNDLR…
Aquca_092_00014.1	NB-ARC	MGGIGKTKMAMAINNRILEKSNQFDKIIWVTLSKARDIPGLQIDIAKKVDLDLSNEQDEIERMGKLHEALKRRKRILFILDDMWQEFPLGKIGIPEPTTDNGCKVLITTRKKEVCNKMGCRAANVKVETLTEEEAWELFLDKVDELTPEVMPTAKLVAKECSGLPLAIITVAAAMRGNGDLGDWTVALNDLRNFSNQIIDSEDIVFERLKFSYDRLPNEKLKKSFLCCALYPEDYEILARELVDFWIMDGMVEGRSRQDELLEGQFILKKLKDNCLLESVDVWDLTYADMSDGVKMHDLIRDMALRITSKNFMVKAGSLLQVLPSEVAWEEVLERASFMNNMISKVSISPRCPKLSTLFLGGNHFISGITHDFFIHMQCLRVLDLRCDWVKANHHLESL…
Aquca_093_00037.1	NB-ARC	MVDAILGPLFQDLNSLVQTKFGLLWDVEEDIEKLSSTLSAIRDVIDDAEMKQYTDKAIANWLRKLKDVAYEADHVLDEWLTEVRRSEMEVTWNSCTQQVSGSTAYCFKFKQPAFRYKIANHIKKVTANFDSIAAGRSKFHLRSGVVERAALLDPNRETSSFVFEPEVYGRDEDQRKIVTMLIGNTGSLNNVSVLSILGIGGLGKTTLAQLVYNDERVSNHFGVRIWVCVSEDFGVKRLMKLIIESFTGKPCDLEALDPIQNHLRELLSGKRFLIVLDDVWNQHQDKWDKIRYTLTCGAEGSSIIVTTRLEMTALIMSTFPVYYLTPLLEDECCSLFMGHAFADGDEDMYTNLVEIGKQIVKKCVGVPLAATVLGALMRFKREVSEWLSIRDSDIWELPE…
Aquca_093_00044.1	NB-ARC	MALEILAIVVTPINEVVKCLFGSLKQQIRYLTSYNTNIQNLRSQVSELKLTREGVQTRVEAALRNLEEPFPNVQKWLEDTTEEKLDEQLRDFDEANINKKCFKGLCPDLSSRLRLSKQAVRMTETFHTLQEKGNNFPETGISHPRPPPNIELVRRPTIVANILPRDSLMNDLMETLGDSNIRSIGVHGMGGIGKTTLVEKINNELDGHKLFNKVIMVIVSKDPDLMKIQDDVARRLGMNLEATSTNVRTSRLFERLEAEEKLLIILDDVWKPLKVEDIGLSRGCKLVVTTRSQDVCVQMDLQKIIKVEPLSKDESWDLFESKAGYVVTLPNLEPIAQNIVAKCKGSPLAIAALGSALKSVEEEYVWNNALNVLSDPTRSGLEGIMPEVVTSLSFSFERL…
Aquca_093_00045.1	NB-ARC	MALEILAIVVTPINEVVKCLFGSLKQQIRYLTSYNTNIQNLRRQVSELKLTREGVQTRVEAAQRNLEEPFRNVQNWLEDTTEEKLDEQLRDFDEANINKKCFKGLCPDLSSRLRLSKQAVRMTETFHTLQEKVNDFLVTGIAHPRPPPNIELVRSTTIVENVLPRDSLMKDLMKALKDSNIGSIGVHGMGGIGKTTLVEKINNELDGHKLFNKVIRVIVSKDPDLMKIQDDVARRLGLKFEPISTKEERANRLFERLEAEEKVLIILDDVWKPLKVDKVGLPGGCKLIVTTRMQEVCVQMKLQKIIKVEPLSKDESWVLFKSKAGDVVTLPNLKPIAEKIVEKCKGSPLAISVLGSTLTSVEEEFVWSDALNVLSDPTRSGLQGIMPEVVTSLSFSFER…
Aquca_093_00053.1	NB-ARC	MALEILAIVVTPINEVAKYLFGSLKQQICYLTSYNTNIQNLRSQVSELKRTRAGVQTRVEAALRNLEEPFPNVQKWLEDTTEEKLDEQLRDFDEANINKKCFKGLCPDLSSRLMLSKQAVRMTETFHTLQEKGNNFPETGISHPRPPPNVELLRRPTIVANILPRDSLMNDLMEALGDSNIRSIGVHGMGGIGKTTLVEKINNELAGHILFNKVIMVIVSKDPDLMKIQKDIAQRLGLNLPDSSTEIRANRLFERLEAEEKLLIILDDVWKPLKVEDIGLPGGCKLIVTTRYHQEVCVQMKLQKIIKVEPLSKVESWVLFESKAGDVVTLPNLKPIAEKIVEKCKGSPLAITALGSTLTSVKEEFVWSDALNVLSDPTRSGLDGIMPEVVTSLSFSFEL…
Aquca_093_00063.1	NB-ARC	MATEFITSSNLFLVCCQDELYHWIGRKKVLTRKSTIPQETMALEILAIVVTPINEVVKYLFGSLKQQIRYLTSYNTNIQNLRSQVSELQLTRQRVQTLAEAAQRNSDELFLDVQKWLEDTTVEKLEEQQRDFIDEVNINKKCFKGLCPDLSSRLRLSKQAVRLAETFHTLQEKGNNFPETGISHPRPPPNVELVRTTTIVENILPRDSLMNALMRALGDSNIRSIGVHGMGGIGKTTLVEKINNELDGHKLFNKVIMVIVSKDPDLMKIQDDVARRLGMNLEATSTNVRASRLFEKLETEEKLLIILDDVWKPLKVEDIGLSRGCKLVVTTRSQDVCVQMDLQKIIKVEPLPKDESWVLFKSKAGDVVTLPNLKPIAEKIVEKCKGSPLAIVALGSALT…
Aquca_093_00066.1	NB-ARC	MALEILAIVVTPINEVAKYLFGSLKQQIRYLTSYNTNIQNLRRQVSELKLTREGVQTRVEAAQRNLEEPFPNVQKWLEDTTEEKVEEQLRDFDEANINKKCFKGLCPDLSSRLRLSKQAVRLAETFHTLQVNGNNFPETGISHPRPPPNVELARSTTIVANILPRDSLMNDLMEALGDSNIRSIGVHGMGGIGKTTLVEKINNELAGHILFNKVIMVIVSKDPDLMKIQDDVARRLGMNLEATSTNVRANRLFERLETEEKLLIILDDVWKPLKVEDIGLPRGCKLIVTTRYHQEVCVQMKLQKIIKVEPLSEGESWVLFKSKAGDVVTLPNLKPIAEKIVEKCKGSPLAISVLGSTLTSVEEEFVWSDALNVLSDPTRSGLQGIMPEVVTSLSFSFER…
Aquca_104_00013.1	NB-ARC	MADAVLGLLVENLSSLIQTEFGLLHSVKEKVEKLTRTLSTVRAVIEDAETRQQTDKAIAVWLKRLKDTAYDAEDVLDEWLTEVRHSELERSKVTQSFASWFHFNKPVFRHKIAKKIKKVHADFDSIAGDILKFDLKTRVVERVALLDPNRETSSLLVEPEQVYGRDEDKRKIVDMLISIDSGSNDISVFSIVGIGGLGKTTLAQLVYNDGKLSNHFEVRIWVCVAEYFDVKRILKCIIESLNGKATDLETLDALQSLLKTLLSGRKFLLVLDDVWNCDQDKWDKVKFSLTCGAKGSSILVTTRLEEVALIMGGLSAAYPLTPLSEDECWYLFNGRALGMGNEDLFPELVTIGREIVLKCKGIPLAAKVLGTVLHRKRDVSAWSSIRDNKFWELPEEEGG…
Aquca_112_00010.1	NB-ARC	MALEILAIVVTPINDIGKCLFGALKQQIRYLTSYNTNIQNLRSQVSELKLTREGVQTRVEAALRNLEEPFRNVQNWLEDTTEEKLDEQLRDFDEANINKKCFKGLCPDLSSRLRLSKQAVRMTETFHTLQEKVNDFLVTGITHLRPPPNIELVRRPTIVANILPRDSLMNDLMKALKDSNIRSIGVHGMGGIGKTTLVEKINNELAGHILFNKVIMVIVSKDPDLRRIQEDIAQRLGLNLPDSSTEIRANRLLERLEVEEKMLIILDDVWEPLKVEDIGLPGGCKLIVTTRMQKVCVQMKLQKIIKVEPLSEVESWVLFESKAGGVVTLPNLEPIAQNIVEKCKGSWKLVTISLLLLLLNYLSGPRKRRSSLMFSLLTWTFTPWTFSKLLLHKYQEKQL…
Aquca_112_00011.1	NB-ARC	MALEILAIVVTPINEVVKCFFGSLKQQIRYLTSYSTNIQNLQNQVSELQQTRQRVQTLAEAAQRNSDELFIDVQKWLEDTTEEKLDEQLRDFDEANINKKCFKGLCPDLSSGLRLSKQAVRMTETFHTLQEKGNNFHETGISHPRPPPNVELVRTTTIVENILPRDSLMNDLMKALKDSNIGSIGVHGMGGIGKTTLVEKINNELAGHILFNKVIMVIVSKDPDLMKIQDDVARRLRLKFEAISTKEERANRLFERLEADEKVLIILDDVWKPLKVDKVGLPGGCKLIVTTS
Aquca_112_00013.1	NB-ARC	MALEILAIVVTPINEVAKYLFGSLKQQIRYLTSYNTNIQNLRSQVSELKLTRDEVQTRVEAAQRNLEEPFPNVQKWLEDTTKEKLDEQLRDFDEANINKKCFKGLCPDLSSRLRLSKQAVRMTETFHTLQEKVNDFLVIGIAHPRPPPNIELVRRPTIVANILPRDSLMNDLMEALGDSNIRSIGVHGMGGIGKTTLVEKINNELAGHILFNKVIMVIVSKDPDLMKIQDEVARRLGLNLEATSTNVRASRLFERLEAEEKLLIILDDVWKSLKVEDIGLPRGCKLVVTTRSQDVCVQMDLQKIIKVEPLSKVESWDLFESKAGDVVTLPNLEPIAQNIVAKCKGSPLAIAALGSALKSVKEEYVWNSALYVLSHPTRSDLEGIMPEVVTSLRFSFERL…
Aquca_112_00014.1	NB-ARC	MALEILAIVVTPINEVVKCLFGSLKQQIRYLTSYNTNIQNLRSQVSELKLTREGVQTRVEAAQRNLEEPFPNVQKWLEDTTEEKLDEQLRDFNEANINKKCFKGLCPDLSSRLRLSKQAVRMTETFHTLQEKGNDFLVTGITHQRPPPNVEFVRSTTIVENVLPRDSLMKDLMKALKDSNIGSIGVQGMGGIGKTTLVEKINNELDGHKLFNKVIMVIVSKDPDLMKIQDDVARRLRLKFEPISTKEERANRLFERLEAEEKVLIILDDVWKPLKVDKVGLPGGCKLIVTTRMQEVCVQMKLQKIIKVEPLSKVESWVLFESKAGDVVTLPNLKPIAEKIVEKCKGSPLAIAALGSTLTLVKEEYVWNNALSVLSNPTRNDLEDIMPEVVTSLSFSFER…
Aquca_112_00026.1	NB-ARC	QQIRYLTSYNTNIQNLQNQVSELQQTRQRVQTLAEAAQRNSDELFLDVQKWLEDTTVEKVEEQQRHFIDEVNINKKCFKGLCPDLSSRLRLSKQAVRMTETFHTLQEKVNDFLVTGIAHPRPPPNIELVRRPTIVANILPRDSLMNDLMEALGDSNIRSIGVHGMGGIGKTTLVEKINNELAGHILFNKVIMVIVSKDPDLGRIQKDIAQRLELNLPDSSTEIRANRLFERLEAEEKLLIILDDVWKPLKVEDIGLPRGCKLIVTTRYHQEVCVQMDLQKIIKVEPLSKDESWDLFESKAGYVVTLPNLEPIAQNIVEKCKGSPLAIAALGSALKSVEEEYVWNNALYVLSYPTRSDLEGIMPEVVTSLSFSFERLESLEIKKCFLFCCLFPEDYNINL…
Aquca_112_00029.1	NB-ARC	MALEILAIVVTPINEVVKCLFGSLKQQIRYLTSYSTNIQKLQDQVSELKLTREGVQTRVEAAQRNLEEPFPNVQKWLEDTTEEKLDEQLRDFDEANINKKCFKGLCPDLSSRLRLSKQAVRMTETFHTLQEKGNNFPETGISHPRPPPNVELVRTTTIVENILPRDSLMNALMKALKDSNIGSIGVHGMGGIGKTTLVEKINNELAGHILFNKVIMVIVSKDPDLGRIQKDIAQRLGLNLPNSSTEIRANRLFERLEAEEKVLIILDDVWKPLKVEDIGLSRGCKLVVTTRMQEVCVQMKLQKIIKVEPLSESESWVLFKSKAGDVVTLPNLKPIAEKIVEKCKGSPLAIAALGSALTSEKEEYVWSDALNVLSNPTRSGLEGIMPEVVTSLRFSFERL…
Aquca_112_00030.1	NB-ARC	MALEILAIVVTPINEVAKYLFGSLKQQICYLTSCNTNIQNLQNQVSELKLTREGVQTRVEAALRNLEEPFPNVQKWLEDTTEEKLDEQLRDFDEANINKKCFKGLCPDLSSRLRLSKQAVRMKETFHTLQEKVNDFLVTGIAHPRPPPNIELVRRPTIVANILPRDSLMNDLMEALGDSNIRSIGVHGMGGIGKTTLVEKINNELAGHILFNKVIMVIVSKDPDLMKIQDEVARRLGLNLEATSTNVRASRLFERLEAEEKLLIILDDVWKPLKVEDIGLPRGCKLVITTRSQDVCVQMDLQKIIKVEPLSKDESWDLFESKAGDVVALPNLEPIAQNIVAKCKGSPLAIAALGSALKSVKEEYVWNSALHVLSYPTRSDLEGIMPEVVTSLRFSFERL…
Aquca_118_00004.1	NB-ARC	MTFNYIHRCFLTDAEKKSKDIQVVEIWVRQVRELAYDAEDIIDTFNLHVERRKNATIVWRIIGFWNKLMTLHKTGMLIEQFNKRSTEISTYKSQYNIHESVSMQDSSHRTERLVSKLATRRTTPLVEEQVIVGFVEEATQLAAWLVKDEKEPRRRVMSIIGMGGLGKTTLAKLVYGKREVENHFDVCAWIYVSPKYRVRDLLSSCLKQVRGSITIDERSHIEKMDDGELKIELHKYLQGKRYLVVIDNIWNIDTWDRISASLPENQNGSRVLITTRNKEVAIHADQSTQHHELRLMNKDESWDLFCAKVFSSSGSCPPQLVHTGKRIVEKCGGLPLAIVMLGGILIGKERTNNAWSRVLACVDWQLNQDSNPSREILALSYTDLPYYLKSCFLYLGLFP…
Aquca_118_00007.1	NB-ARC	MAEIIVSPLVKRLTLIIQDEQHLLGVKDQIISLRNQLEFIRGFVRDAEKKSRENEVVKIWVRQVRDLAYDAEDIIDDFNFNLGQQQKNQTIAHKIVGFWKRLKTTHRIGKLVEQFNRRSKEISTYRSRYNIDVAVPAKFTGYQIESLASRRRTTHIVEETVIVGFHKEAAELAGWLVNETAEPRRSIMSIVGMGGLGKTTLAKLIYGKREVEKHFKIRAWIYASQEYRVRDLLLSTLKQAIRNISNEELTRFEKMDDGELKIELLEVLQGKRYFVVIDDIWRIEAWERIKGGFPENQNGSRLLFTTRNKDVAVGADQLCHHHDLRLLSTDESWELFCAKVFSVSGKCPPQLIQVGKGIVEKCRGLPLAIVVLGGLLIGKDRTTSAWLRVHASANWQLDQ…
Aquca_118_00007.2	NB-ARC	MAEIIVSPLVKRLTLIIQDEQHLLGVKDQIISLRNQLEFIRGFVRDAEKKSRENEVVKIWVRQVRDLAYDAEDIIDDFNFNLGQQQKNQTIAHKIVGFWKRLKTTHRIGKLVEQFNRRSKEISTYRSRYNIDVAVPAKFTGYQIESLASRRRTTHIVEETVIVGFHKEAAELAGWLVNETAEPRRSIMSIVGMGGLGKTTLAKLIYGKREVEKHFKIRAWIYASQEYRVRDLLLSTLKQAIRNISNEELTRFEKMDDGELKIELLEVLQGKRYFVVIDDIWRIEAWERIKGGFPENQNGSRLLFTTRNKDVAVGADQLCHHHDLRLLSTDESWELFCAKVFSVSGKCPPQLIQVGKGIVEKCRGLPLAIVVLGGLLIGKDRTTSAWLRVHASANWQLDQ…
Aquca_118_00007.3	NB-ARC	MAEIIVSPLVKRLTLIIQDEQHLLGVKDQIISLRNQLEFIRGFVRDAEKKSRENEVVKIWVRQVRDLAYDAEDIIDDFNFNLGQQQKNQTIAHKIVGFWKRLKTTHRIGKLVEQFNRRSKEISTYRSRYNIDVAVPAKFTGYQIESLASRRRTTHIVEETVIVGFHKEAAELAGWLVNETAEPRRSIMSIVGMGGLGKTTLAKLIYGKREVEKHFKIRAWIYASQEYRVRDLLLSTLKQAIRNISNEELTRFEKMDDGELKIELLEVLQGKRYFVVIDDIWRIEAWERIKGGFPENQNGSRLLFTTRNKDVAVGADQLCHHHDLRLLSTDESWELFCAKVFSVSGIFPEDSEIKVRKLTMLWIAEGFVQMRGEKKVEDVADDYLDELVQRSLIQRGEHK…
Aquca_118_00007.4	NB-ARC	MAEIIVSPLVKRLTLIIQDEQHLLGVKDQIISLRNQLEFIRGFVRDAEKKSRENEVVKIWVRQVRDLAYDAEDIIDDFNFNLGQQQKNQTIAHKIVGFWKRLKTTHRIGKLVEQFNRRSKEISTYRSRYNIDVAVPAKFTGYQIESLASRRRTTHIVEETVIVGFHKEAAELAGWLVNETAEPRRSIMSIVGMGGLGKTTLAKLIYGKREVEKHFKIRAWIYASQEYRVRDLLLSTLKQAIRNISNEELTRFEKMDDGELKIELLEVLQGKRYFVVIDDIWRIEAWERIKGGFPENQNGSRLLFTTRNKDVAVGADQLCHHHDLRLLSTDESWELFCAKVFSVSEGFVQMRGEKKVEDVADDYLDELVQRSLIQRGEHKYHGGPLKTCRVHDLLHDLAI…
Aquca_118_00039.1	NB-ARC	MAEVIVSPLVEQLTKMITTEAHLLLGVGDQIISLRNQLEWIRCFLTDAEKKSKDIQVVEIWVRQVRELAYDAEDIIDTFNLHVERRKNATIVWRIIGFWNKLMTLHKTGMLIEQFNKRSTEISTYKSQYNIHESVSMQDSSHRTERLVSRLATRRTTPLVEEQPRRRVMSIIGMGGLGKTTLAKLVYGKREVENHFDVCAWIYVSPKYRVRDLLSSCLKQVRGSITIDERSHIEKMDDGELKIELHKYLQGKRYLVVIDNIWNIDTWERISASLPENQNGSRVLITTRNKEVAIHADQSTKHHELRLMNKDESWDLFCAKVFSSSGSCPPQLVHTGKRIVEKCGGLPLAIVMRGGILIGKERTNNAWSRVLACVDWQLNQDSNPSREILALSYTDLPYY…
Aquca_125_00001.1	NB-ARC	MVDFVSPIIDIVSRVMECSPKHLNYIRALEENVDQLKDEMTQLIERYNDIKNKVIVEEARQMKRTNQVDGWMKRVEDIRPEVDQIMLEGAQHLERRCLNGCCPKNCWSSYKLGKKVVKKLLLVEKLKRDGVFDIVAENPPCPPVQELPESFTVGLDSEFDNALSLLQKDDIQVLGLYGVGGVGKTTLLKKINNEFLKRNNDFDVVIWVLISSEVNMGVVQETIRERLGLNSWSDSVPSSSRASDILNALKKKKFLILLDDVWEELDLQSIGIPLPSVENKSKIVLSTRSLNVCGAMGANKAIEVKSLNKEQSWVLFQKKVGQQTLDADPQIPKLAETVAEKCHGLPLVLITIGASMASKTDPREWKRAISELNKSAAKFPDMEKRVFHLLKFSYDRLPS…
Aquca_125_00003.1	NB-ARC	MADFVSPIKDIVSCVMDCSTKHLNYIRALEENHGQLKDEMTQLIERYNDIKNKVIVEEARLKKRTNQVDGWMKRVEDSRPEVDQIIREGTQHLEKRCLNGCCPKNCWSSYKLGKKVVKKLPLVEKLKHDGVFEMVAENPPCPPVQELPENFTVGLDSEFENALSLLQKDDIQILGLYGVGGVGKTTLLKKINNEFLKRNNHFDVIIWVLISSEVKKETVQETIRERLGLNSWSDSVPFTSRASDILNALKKKKFFILLDDVWEELDLQSIGIPLPSVENKSKIVLSTRSLDVCGAMGANKTIEVKSLDPKQSWVLFKKKVGQQTLDADPQIPKLAETVAEKCHGLPLVLITIGASMASKTDPREWKRAISELNKSAAKFPDMEKRVFHLLKFSYDRLPS…
Aquca_129_00004.1	NB-ARC	MIQGLLKDADEKQVKEEAVKFWLDQLKDVIFDANDVLDEWSTRILISKMHRPDMNAPIEDKVRSCLFNIFCCFKPVVVRHAFVVKIRKLNERLDGIATNKERYSLTESRIQKEIRPITSSIVDVSDIYARHVDKEVIMSKLLGETSHHDSKVPFISIVGTGGFGKTTLAQLILKDEQVIDYFEKKRWVCVSDPFDHQKVAKQTIQEATGNVIDSVGWQPLHRSLSESVQGKRFILVLDVVWSFNGKIWKQLKTSLDGGAIGSRIIIKTRDKKIAKLMGSTYIHWLGQLSDDDCWLMFRRIAFWRREDDLEHLEDVAKEDAKLEQTIQDWRNVLASNIWDVEEGGDGFLPSMLFSYYALPAELKPCLVYCAILPKDSRIEKKKMVKLWMAQGFLGSDGTK…
Aquca_129_00006.1	NB-ARC	MGCCAAIVKVETLTEEEAWELFLDKVDELTPEVMSTAKLVAKECSGLPLAIITVAAAMRGNGDLGDWKIALNDLRNFSNRIIDSEDIVFERLKFSYDRLPSEKLKKSFLCCALYPEDYEILARELVDFWIMDGVVEGRSRQDELLEGQFILKKLKDHCLLESVETYDVYYHEMSDGVKMHDLIRDMALRITRKHFMVKAGSLLQVLPSEVAWEEVLERASFMNNMISKVSISPRCPKLSTLFLGGNHFISSITHDFFIHMQCLRVLDLRCHWDKANHHLESLPDSISELVNLHDLRLSWCKKLKKVPSLAKLVRLRRLELNNTAIEELPEGMEMLGKLNCLNLHLVSLRETIPVGLISKLSALQELYLGGIEVDKLYDVGSGESFANELLSLKELENLN…
Aquca_148_00006.1	NB-ARC	MQVQLHEQFKKIEKELRDAGEVFPRVKNWENFVTNKFDSIEQDLEDMLDECKDLNEFETKFQSILKKVEEITTMNSEIQLHSIPSGNLDSSQTPQSMSNAKNVSVDWQRLRIEESILENTVMANLQVSYDILEPQLKLCLLCFSIFPDNSEIKKRPVIYWWIGEGIVTHTRDTTAEEVGEGIFTELTEKGMIEPVYKNKSPMVTSYLMHPWIRLMVVSVAKKARFFDFDDAGKPMADCPISRRACLVLPTDTHFQLSGERQPITLFNVNQEYLHVNLGWFSKQKKLVVLQLGRWQNSDLHHIEVDSAEFLKGLEEQIQLKYLSLCGISRITQLPDSIAKLTNLKILDLRACHNLEELPSTIKAMKKLSHLDVSECYLLENMPKGLGLLSNLEVLKGFVI…
Aquca_166_00002.1	NB-ARC	EILAIVVTPINEVAKYLFGSLKQQIRYLTSYNTNIQNLRSQVSELQLTRQRVQTLAEAAQRNSDELFLDVQKWLEDTTVEKLEEQQRDFIDEVNINKKCFKGLCPDLSSRLRLSKQAVRMTETFHTLQEKGNDFPETGISHPRPPPNVELVRTTTIVENILPRDSLMNNLKEALGDSNIRSIGVYGMGGIGKTTLVEKINNELDGHKLFNKVIMVIVSKDPDLMKIQDDVARRLGMNLEATSTNVRASKLFERLETEEKLLIILDDVWKPLKVEDIGLSRGCKLVVTTRSQDVCVQMDLQKMIKVEPLSKDESWDLFESKAGYVVTLPNLEPIAQNIVAKCKGSPLAIAALGSALKSVKEEYVWNNALHVLSYPTRSDLEGIMPEVVTSISFSFERLES…
Aquca_166_00003.1	NB-ARC	MALEILAIVVTPINDIGKCLFGALKQQIRYLTSYNTNIQNLRRQVSELKLTRDGVQTRVEAAQRNLEEPFPNVQKWLEDTTEEKLDEQLRDFDEANINKKCFKGLCPDLSSRLRLSKQAVRMTKTFHTLQEKVNDFLVTGIAHPRPPPNIELVRRPTIVANILPRDSLMNDLMEVLGDSNIRSIGVHGMGGIGKTTLVEKINNELAGHILFNKVIMVTVSKDPDLGRIQKDIAQRLGLNLPDSSTEIRANRLFERLEAEEKLLIILDDVWKPLKVEDIGLPRGCKLIVTTRYHQEVCVQMDLQKIIKVEPLSKDESWVLFESKAGDVVTLPNLKPIAEKIVAKCKGSPLAISVLGSVLTSVKEEFVWSDALNVLSDPTRSGLEGIMPEVVTSLRFSFER…
Aquca_166_00006.1	NB-ARC	LLQSRNLSLLLKWTFYKETMALLGILAIVVTPINDIGKCLFGALKQQIRYLTSYNTNIQKLQDQVSELKLTREGVQTRVEAAQRNLEEPFPNVQKWLEDTTEEKLDEQLRDFDEANINKKCFKGLCPDLSSRLRLSKQAVRLAETFHTLQEKGNNFPETGISHPRPPPNVELVRRPTIVANILPRDSLMNDLMEALGDSNIRSIGVHGMGGIGKTTLVEKINNELYGRKLFNKVIMVIVSKDPDLMKIQDNVARRLGLNLEAISTKEERANRLFERLETEEKLLIILDDVWKPLKVEDIGLPRGCKLIVTTRYHQEVCVQMKLQKIIKVEPLSEGESWVLFKSKAGDVVTLPNLKPIAEKIVEKCKGSPLAIAALGSTLTLVKEEYVWSDALSVLSNPT…
Aquca_290_00002.1	NB-ARC	MWACVSEPVDLQRLAKEIIESATGKKPEVDGLEASLRYLSDTVKGKMFLLILDDVWPKNLEHWWEQLKSSLDSGAQGSKIIITTRFQKVADVVESSCKILLGELQDEDCWSLFKRIAFFRRSANNHLEGIGKEIVKKCNGVPLAIKTIAGLMQDKQTIHEWESVRDSDVWEYVGEDLSPSLLLSYHAFPSHLKQCFMYCAVIPKDTVIEKDTLVKLWMAQGFLGSDGGKS
Aquca_468_00001.1	NB-ARC	METIFSKLKDISKRQKRYAGITIQQIMPSTSSNTNNMLLRRVYSHTKDDATVGLEDHTKTLVSELLKEEDRLCVVSIYGMGGLGKTTIAKEVYNHRNIKAHFDCYAWTSISQQMSTKEVLKEILRKVSTLTSKDMGEMNEVELVGNLFRFLGGKRYLIVLDDIWNTTDWDILKPAFPNSRGSKVMLSTRKLEVARHADPMSFHLKPRFLTDDEGWELLCRKALIPLSSDLEECGRRMVKKCGGLPLAIIVLGGILQSKRSLGEWENVSKKIGISGHESRVLSILSLSYEELPYHLKPLFLYLGLFPEDSNIPVKKLVRMWMGERLIKEQEGETIEEVGRQCLDELIHKCMVQIGKKRLGEERAKTCRLHDKMRDLCIEIGKKENFFKVMSHQNNDPSSS…
Aquca_710_00001.1	NB-ARC	MAEALVSVVLEQLGSIVIHEFAQEVKLLVGVEEQVDKLTETLTIIAAVLEDAEEKQVKNKSVKVWLEQLKDISYDANDILDEWFTRSLISRLQQPDVNVPIGKKVQFHLNCLRSCFKPVVVRHELGIKIRDLNERVEGIVKKKQMFNLIEGRSHEEPRTITSSLIDISATYGRGDDIQIIVSKLLSESSHHNLPVPVISIVGTGGFGKTTLAQLILKEEQVIAGFEKKMWVCVSEPFDIVKVAKQVIEEAGCSVPDSVGWQVVHESLSNSVQGKQFLLVLDDVWTYNDEQWRQLKLSLDCGGTGSRII
AT1G10920.1	NB-ARC	MKSLGIQEIIDGASSMSLQERQREQKEIRQTFANSSESDLVGVEQSVEALAGHLVENDNIQVVSISGMGGIGKTTLARQVFHHDMVQRHFDGFAWVFVSQQFTQKHVWQRIWQELQPQNGDISHMDEHILQGKLFKLLETGRYLVVLDDVWKEEDWDRIKAVFPRKRGWKMLLTSRNEGVGIHADPKSFGFKTRILTPEESWKLCEKIVFHRRDETGTLSEVRVDEDMEAMGKEMVTCCGGLPLAVKVLGGLLATKHTVPEWKRVYDNIGPHLAGRSSLDDNLNSIYRVLSLSYENLPMCLKHCFLYLAHFPEYYEIHVKRLFNYLAAEGIITSSDDGTTIQDKGEDYLEELARRNMITIDKNYMFLRKKHCQMHDMMREVCLSKAKEENFLEIFKVST…
AT1G10920.2	NB-ARC	MKSLGIQEIIDGASSMSLQERQREQKEIRQTFANSSESDLVGVEQSVEALAGHLVENDNIQVVSISGMGGIGKTTLARQVFHHDMVQRHFDGFAWVFVSQQFTQKHVWQRIWQELQPQNGDISHMDEHILQGKLFKLLETGRYLVVLDDVWKEEDWDRIKAVFPRKRGWKMLLTSRNEGVGIHADPKSFGFKTRILTPEESWKLCEKIVFHRRDETGTLSEVRVDEDMEAMGKEMVTCCGGLPLAVKVLGGLLATKHTVPEWKRVYDNIGPHLAGRSSLDDNLNSIYRVLSLSYENLPMCLKHCFLYLAHFPEYYEIHVKRLFNYLAAEGIITSSDDGTTIQDKGEDYLEELARRNMITIDKNYMFLRKKHCQMHDMMREVCLSKAKEENFLEIFKVST…
AT1G50180.1	NB-ARC	MAEAIVSVTVQKLGQLLLEEPLFLFGIGDQVKQLQDELKRLNCFLKDADEKQHESERVRNWVAGIREASYDAEDILEAFFLKAESRKQKGMKRVLRRLACILNEAVSLHSVGSEIREITSRLSKIAASMLDFGIKESMGREGLSLSDSLREQRQSFPYVVEHNLVGLEQSLEKLVNDLVSGGEKLRVTSICGMGGLGKTTLAKQIFHHHKVRRHFDRFAWVYVSQDCRRRHVWQDIFLNLSYKDENQRILSLRDEQLGEELHRFLKRNKCLIVLDDIWGKDAWDCLKHVFPHETGSEIILTTRNKEVALYADPRGVLHEPQLLTCEESWELLEKISLSGRENIEPMLVKKMEEIGKQIVVRCGGLPLAITVLGGLLATKSTWNEWQRVCENIKSYVSNG…
AT1G52660.1	NB-ARC	MGKDFKSLVTRCIYVGKMNDNAKKLKIATEELKDLGNNVMKRVKLCEEQQQMKRLDKVQTWLRQADTVIKEAEEYFLMSSSSSSSGLISSSHKMEKKICKKLKEVQEIKSRGMFEVVAESTGGIGGGAGGGLTIKDSDEQTIGLEAVSGLVWRCLTMENTGIIGLYGVEGVGKTTVLTQVNNRLLQQKANGFDFVLWVFVSKNLNLQKIQDTIREKIGFLDRTWTSKSEEEKAAKIFEILSKRRFALFLDDVWEKVDLVKAGVPPPDAQNRSKIVFTTCSEEVCKEMSAQTKIKVEKLAWERAWDLFKKNVGEDTIKSHPDIAKVAQEVAARCDGLPLALVTIGRAMASKKTPQEWRDALYILSNSPPNFSVLKLLDRN
AT1G53350.1	NB-ARC	MAEAVVSFGVEKLWELLSRESARLNGIDEQVDGLKRQLGRLQSLLKDADAKKNETERVRNFLEDVKDIVYDADDIIESFLLNELRGKEKGIKKQVRTLACFLVDRRKFASDIEGITKRISEVIVGMQSLGIQHIADGGGRSLSLQERQREIRQTFSRNSESDLVGLDQSVEELVDHLVENDSVQVVSVSGMGGIGKTTLARQVFHHDIVRRHFDGFSWVCVSQQFTRKDVWQRILQDLRPYDEGIIQMDEYTLQGELFELLESGRYLLVLDDVWKEEDWDRIKAVFPHKRGWKMLLTSRNEGLGLHADPTCFAFRPRILTPEQSWKLFERIVSSRRDKTEFKVDEAMGKEMVTYCGGLPLAVKVLGGLLAKKHTVLEWKRVHSNIVTHIVGKSGLSDDN…
AT1G58390.1	NB-ARC	MAGELVSFGIKKLWDLLSQECEQFQGVEDQVTGLKRDLNLLSSFLKDADAKKHTTAVVRNVVEEIKEIVYDAEDIIETYLLKEKLWKTSGIKMRIRRHACIISDRRRNALDVGGIRTRISDVIRDMQSFGVQQAIVDGGYMQPQGDRQREMRQTFSKDYESDFVGLEVNVKKLVGYLVDEENVQVVSITGMGGLGKTTLARQVFNHEDVKHQFDRLAWVCVSQEFTRKNVWQMILQNLTSREKKDEILQMEEAELHDKLFQLLETSKSLIVFDDIWKDEDWDLIKPIFPPNKGWKVLLTSQNESVAVRGDIKYLNFKPECLAIEDSWTLFQRIAFPKKDASESKVDEEMEDMGKQMLKHCGGLPLAIKVLGGLLAAKYTMHDWERLSVNIGSDIVGRTS…
AT1G58400.1	NB-ARC	MVEAIVSFGVEKLWDRLTQEYEQFQGVEDRIAELKSNLNLLKSFLKDAEAKKNTSQMVRHCVEEIKEIVYDTENMIETFILKEAARKRSGIIRRITKLTCIKVHRWEFASDIGGISKRISKVIQDMHSFGVQQMISDGSQSSHLLQEREREMRQTFSRGYESDFVGLEVNVKKLVGYLVEEDDIQIVSVTGMGGLGKTTLARQVFNHEDVKHQFDRLAWVCVSQEFTRKNVWQMILQNLTSRETKDEILQMEEAELHDELFQLLETSKSLIVFDDIWKEEDWGLINPIFPPKKETIAMHGNRRYVNFKPECLTILESWILFQRIAMPRVDESEFKVDKEMEMMGKQMIKYCGGLPLAVKVLGGLLAAKYTFHDWKRLSENIGCHIVGRTDFSDGNNSSV…
AT1G58410.1	NB-ARC	MELVSFGVEKLWDRLSQEYDQFKGVEDQVTELKSNLNLLKSFLKDADAKKHISEMVRHCVEEIKDIVYDTEDIIETFILKEKVEMKRGIMKRIKRFASTIMDRRELASDIGGISKRISKVIQDMQSFGVQQIITDGSRSSHPLQERQREMRHTFSRDSENDFVGMEANVKKLVGYLVEKDDYQIVSLTGMGGLGKTTLARQVFNHDVVKDRFDGFAWVSVSQEFTRISVWQTILQNLTSKERKDEIQNMKEADLHDDLFRLLESSKTLIVLDDIWKEEDWDLIKPIFPPKKGWKVLLTSRTESIAMRGDTTYISFKPKCLSIPDSWTLFQSIAMPRKDTSEFKVDEEMENMGKKMIKHCGGLSLAVKVLGGLLAAKYTLHDWKRLSENIGSHIVERTSG…
AT1G58602.1	NB-ARC	MAGELVSFAVNKLWDLLSHEYTLFQGVEDQVAELKSDLNLLKSFLKDADAKKHTSALVRYCVEEIKDIVYDAEDVLETFVQKEKLGTTSGIRKHIKRLTCIVPDRREIALYIGHVSKRITRVIRDMQSFGVQQMIVDDYMHPLRNREREIRRTFPKDNESGFVALEENVKKLVGYFVEEDNYQVVSITGMGGLGKTTLARQVFNHDMVTKKFDKLAWVSVSQDFTLKNVWQNILGDLKPKEEETKEEEKKILEMTEYTLQRELYQLLEMSKSLIVLDDIWKKEDWEVIKPIFPPTKGWKLLLTSRNESIVAPTNTKYFNFKPECLKTDDSWKLFQRIAFPINDASEFEIDEEMEKLGEKMIEHCGGLPLAIKVLGGMLAEKYTSHDWRRLSENIGSHLV…
AT1G58602.2	NB-ARC	MAGELVSFAVNKLWDLLSHEYTLFQGVEDQVAELKSDLNLLKSFLKDADAKKHTSALVRYCVEEIKDIVYDAEDVLETFVQKEKLGTTSGIRKHIKRLTCIVPDRREIALYIGHVSKRITRVIRDMQSFGVQQMIVDDYMHPLRNREREIRRTFPKDNESGFVALEENVKKLVGYFVEEDNYQVVSITGMGGLGKTTLARQVFNHDMVTKKFDKLAWVSVSQDFTLKNVWQNILGDLKPKEEETKEEEKKILEMTEYTLQRELYQLLEMSKSLIVLDDIWKKEDWEVIKPIFPPTKGWKLLLTSRNESIVAPTNTKYFNFKPECLKTDDSWKLFQRIAFPINDASEFEIDEEMEKLGEKMIEHCGGLPLAIKVLGGMLAEKYTSHDWRRLSENIGSHLV…
AT1G58807.1	NB-ARC	MAGELISFGIQNLWNLLSQECELFQGVEDQVTELKRDLNMLSSFLKDANAKKHTSAVVKNCVEEIKEIIYDGEDTIETFVLEQNLGKTSGIKKSIRRLACIIPDRRRYALGIGGLSNRISKVIRDMQSFGVQQAIVDGGYKQPQGDKQREMRQKFSKDDDSDFVGLEANVKKLVGYLVDEANVQVVSITGMGGLGKTTLAKQVFNHEDVKHQFDGLSWVCVSQDFTRMNVWQKILRDLKPKEEEKKIMEMTQDTLQGELIRLLETSKSLIVLDDIWEKEDWELIKPIFPPTKGWKVLLTSRNESVAMRRNTSYINFKPECLTTEDSWTLFQRIALPMKDAAEFKIDEEKEELGKLMIKHCGGLPLAIRVLGGMLAEKYTSHDWRRLSENIGSHLVGGRT…
AT1G58807.2	NB-ARC	MAGELISFGIQNLWNLLSQECELFQGVEDQVTELKRDLNMLSSFLKDANAKKHTSAVVKNCVEEIKEIIYDGEDTIETFVLEQNLGKTSGIKKSIRRLACIIPDRRRYALGIGGLSNRISKVIRDMQSFGVQQAIVDGGYKQPQGDKQREMRQKFSKDDDSDFVGLEANVKKLVGYLVDEANVQVVSITGMGGLGKTTLAKQVFNHEDVKHQFDGLSWVCVSQDFTRMNVWQKILRDLKPKEEEKKIMEMTQDTLQGELIRLLETSKSLIVLDDIWEKEDWELIKPIFPPTKGWKVLLTSRNESVAMRRNTSYINFKPECLTTEDSWTLFQRIALPMKDAAEFKIDEEKEELGKLMIKHCGGLPLAIRVLGGMLAEKYTSHDWRRLSENIGSHLVGGRT…
AT1G58848.1	NB-ARC	MAGELISFGIQNLWNLLSQECELFQGVEDQVTELKRDLNLLSSFLKDADAKKHTSAVVKNCVEEIKEIIYDGEDTIETFVLEQNLGKTSGIKKSIRRLACIIPDRRRYALGIGGLSNRISKVIRDMQSFGVQQAIVDGGYKQPQGDKQREMRPRFSKDDDSDFVGLEANVKKLVGYLVDEANVQVVSITGMGGLGKTTLAKQVFNHEDVKHQFDGLSWVCVSQDFTRMNVWQKILRDLKPKEEEKKIMEMTQDTLQGELIRLLETSKSLIVLDDIWEKEDWELIKPIFPPTKGWKVLLTSRNESVAMRRNTSYINFKPECLTTEDSWTLFQRIALPMKDAAEFKIDEEKEELGKLMIKHCGGLPLAIRVLGGMLAEKYTSHDWRRLSENIGSHLVGGRT…
AT1G58848.2	NB-ARC	MAGELISFGIQNLWNLLSQECELFQGVEDQVTELKRDLNLLSSFLKDADAKKHTSAVVKNCVEEIKEIIYDGEDTIETFVLEQNLGKTSGIKKSIRRLACIIPDRRRYALGIGGLSNRISKVIRDMQSFGVQQAIVDGGYKQPQGDKQREMRPRFSKDDDSDFVGLEANVKKLVGYLVDEANVQVVSITGMGGLGKTTLAKQVFNHEDVKHQFDGLSWVCVSQDFTRMNVWQKILRDLKPKEEEKKIMEMTQDTLQGELIRLLETSKSLIVLDDIWEKEDWELIKPIFPPTKGWKVLLTSRNESVAMRRNTSYINFKPECLTTEDSWTLFQRIALPMKDAAEFKIDEEKEELGKLMIKHCGGLPLAIRVLGGMLAEKYTSHDWRRLSENIGSHLVGGRT…
AT1G59124.1	NB-ARC	MAGELISFGIQNLWNLLSQECELFQGVEDQVTELKRDLNMLSSFLKDANAKKHTSAVVKNCVEEIKEIIYDGEDTIETFVLEQNLGKTSGIKKSIRRLACIIPDRRRYALGIGGLSNRISKVIRDMQSFGVQQAIVDGGYKQPQGDKQREMRQKFSKDDDSDFVGLEANVKKLVGYLVDEANVQVVSITGMGGLGKTTLAKQVFNHEDVKHQFDGLSWVCVSQDFTRMNVWQKILRDLKPKEEEKKIMEMTQDTLQGELIRLLETSKSLIVLDDIWEKEDWELIKPIFPPTKGWKVLLTSRNESVAMRRNTSYINFKPECLTTEDSWTLFQRIALPMKDAAEFKIDEEKEELGKLMIKHCGGLPLAIRVLGGMLAEKYTSHDWRRLSENIGSHLVGGRT…
AT1G59218.1	NB-ARC	MAGELISFGIQNLWNLLSQECELFQGVEDQVTELKRDLNLLSSFLKDADAKKHTSAVVKNCVEEIKEIIYDGEDTIETFVLEQNLGKTSGIKKSIRRLACIIPDRRRYALGIGGLSNRISKVIRDMQSFGVQQAIVDGGYKQPQGDKQREMRPRFSKDDDSDFVGLEANVKKLVGYLVDEANVQVVSITGMGGLGKTTLAKQVFNHEDVKHQFDGLSWVCVSQDFTRMNVWQKILRDLKPKEEEKKIMEMTQDTLQGELIRLLETSKSLIVLDDIWEKEDWELIKPIFPPTKGWKVLLTSRNESVAMRRNTSYINFKPECLTTEDSWTLFQRIALPMKDAAEFKIDEEKEELGKLMIKHCGGLPLAIRVLGGMLAEKYTSHDWRRLSENIGSHLVGGRT…
AT1G59218.2	NB-ARC	MAGELISFGIQNLWNLLSQECELFQGVEDQVTELKRDLNLLSSFLKDADAKKHTSAVVKNCVEEIKEIIYDGEDTIETFVLEQNLGKTSGIKKSIRRLACIIPDRRRYALGIGGLSNRISKVIRDMQSFGVQQAIVDGGYKQPQGDKQREMRPRFSKDDDSDFVGLEANVKKLVGYLVDEANVQVVSITGMGGLGKTTLAKQVFNHEDVKHQFDGLSWVCVSQDFTRMNVWQKILRDLKPKEEEKKIMEMTQDTLQGELIRLLETSKSLIVLDDIWEKEDWELIKPIFPPTKGWKVLLTSRNESVAMRRNTSYINFKPECLTTEDSWTLFQRIALPMKDAAEFKIDEEKEELGKLMIKHCGGLPLAIRVLGGMLAEKYTSHDWRRLSENIGSHLVGGRT…
AT1G59620.1	NB-ARC	MAETLLSFGVEKLWDLLVRESDRFQGVKKQFNELRSDLNKLRCFLEDADAKKHQSAMVSNTVKEVKEIVYDTEDIIETFLRKKQLGRTRGMKKRIKEFACVLPDRRKIAIDMEGLSKRIAKVICDMQSLGVQQENVKKLVGHLVEVEDSSQVVSITGMGGIGKTTLARQVFNHETVKSHFAQLAWVCVSQQFTRKYVWQTILRKVGPEYIKLEMTEDELQEKLFRLLGTRKALIVLDDIWREEDWDMIEPIFPLGKGWKVLLTSRNEGVALRANPNGFIFKPDCLTPEESWTIFRRIVFPGENTTEYKVDEKMEELGKQMIKHCGGLPLALKVLGGLLVVHFTLDEWKRIYGNIKSHIVGGTSFNDKNMSSVYHILHLSFEELPIYLKHCFLYLAQFPE…
AT1G59780.1	NB-ARC	MQDLYMVDSIVSFGVEKLWKLLSQEYERFQGVEEQITELRDDLKMLMAFLSDADAKKQTRALARNCLEEIKEITYDAEDIIEIFLLKGSVNMRSLACFPGGRREIALQITSISKRISKVIQVMQNLGIKSDIMDGVDSHAQLERKRELRHTFSSESESNLVGLEKNVEKLVEELVGNDSSHGVSITGLGGLGKTTLARQIFDHDKVKSHFDGLAWVCVSQEFTRKDVWKTILGNLSPKYKDSDLPEDDIQKKLFQLLETKKALIVFDDLWKREDWYRIAPMFPERKAGWKVLLTSRNDAIHPHCVTFKPELLTHDECWKLLQRIAFSKQKTITGYIIDKEMVKMAKEMTKHCKRLPLAVKLLGGLLDAKHTLRQWKLISENIISHIVVGGTSSNENDSS…
AT3G07040.1	NB-ARC	MASATVDFGIGRILSVLENETLLLSGVHGEIDKMKKELLIMKSFLEDTHKHGGNGSTTTTTQLFQTFVANTRDLAYQIEDILDEFGYHIHGYRSCAKIWRAFHFPRYMWARHSIAQKLGMVNVMIQSISDSMKRYYHSENYQAALLPPIDDGDAKWVNNISESSLFFSENSLVGIDAPKGKLIGRLLSPEPQRIVVAVVGMGGSGKTTLSANIFKSQSVRRHFESYAWVTISKSYVIEDVFRTMIKEFYKEADTQIPAELYSLGYRELVEKLVEYLQSKRYIVVLDDVWTTGLWREISIALPDGIYGSRVMMTTRDMNVASFPYGIGSTKHEIELLKEDEAWVLFSNKAFPASLEQCRTQNLEPIARKLVERCQGLPLAIASLGSMMSTKKFESEWKKV…
AT3G14460.1	NB-ARC	MANSYLSSCANVMVERINTSQELVELCKGKSSSALLKRLKVALVTANPVLADADQRAEHVREVKHWLTGIKDAFFQAEDILDELQTEALRRRVVAEAGGLGGLFQNLMAGREAIQKKIEPKMEKVVRLLEHHVKHIEVIGLKEYSETREPQWRQASRSRPDDLPQGRLVGRVEDKLALVNLLLSDDEISIGKPAVISVVGMPGVGKTTLTEIVFNDYRVTEHFEVKMWISAGINFNVFTVTKAVLQDITSSAVNTEDLPSLQIQLKKTLSGKRFLLVLDDFWSESDSEWESFQVAFTDAEEGSKIVLTTRSEIVSTVAKAEKIYQMKLMTNEECWELISRFAFGNISVGSINQELEGIGKRIAEQCKGLPLAARAIASHLRSKPNPDDWYAVSKNFSSY…
AT3G15700.1	NB-ARC	MGKDFKSMVTRCIYVGKENDNVKKLKTATEELKDLRNIVMKRVKMYEDQQKLKRLEKVQVWLRQADVAIKEAEEMLITLMSSSSSNGSSMMSFHKLDKKLCKKLKEVQEIKSRGTFDVVVENSGIGSGSMMISNVDRDDQTVGLEAVSGLVWRCMTVDNTGIIGLYGVEGVGKTTVLTQVNNRLLQHKLNGFDFVIWVFVSKNVNLEKIQDTIREKIGFLDRSWMSKTEEEKAGKIFEILSKRRFALFLDDVWEKVDLVKAGVPPPDGLNRSKIVFTTCSDEVCQEMGAQTKIKMEKLPWERAWDLFKMNAGEEIVKSHPDITKVAQEVAAKCDGLPLALVTIGRAMASKKTPQEWRDALYILSTSPPNFSGPIL
AT3G46530.1	NB-ARC	MVDAITEFVVGKIGNYLIEEASMFMAVKEDLEELKTELTCIHGYLKDVEAREREDEVSKEWSKLVLDFAYDVEDVLDTYHLKLEERSQRRGLRRLTNKIGRKMDAYSIVDDIRILKRRILDITRKRETYGIGGLKEPQGGGNTSSLRVRQLRRARSVDQEEVVVGLEDDAKILLEKLLDYEEKNRFIISIFGMGGLGKTALARKLYNSRDVKERFEYRAWTYVSQEYKTGDILMRIIRSLGMTSGEELEKIRKFAEEELEVYLYGLLEGKKYLVVVDDIWEREAWDSLKRALPCNHEGSRVIITTRIKAVAEGVDGRFYAHKLRFLTFEESWELFEQRAFRNIQRKDEDLLKTGKEMVQKCRGLPLCIVVLAGLLSRKTPSEWNDVCNSLWRRLKDDSI…
AT3G46710.1	NB-ARC	MVDAITEFVVGKIDNYLIEEAPMLIGVKDDLEELKTELTCIQVYLKNVEVCDKEDEVSKEWTKLVLDIAYDVEDVLDTYFLKLEKRLHRLGLMRLTNIISDKKDAYNILDDIKTLKRRTLDVTRKLEMYGIGNFNEHRVVASTSRVREVRRARSDDQEERVVGLTDDAKVLLTKLLDDDGDNKIYMISIFGMEGLGKTSLARKLFNSSDVKESFEYRVWTNVSGECNTRDILMRIISSLEETSEGELEKMAQQELEVYLHDILQEKRYLVVVDDIWESEALESLKRALPCSYQGSRVIITTSIRVVAEGRDKRVYTHNIRFLTFKESWNLFEKKAFRYILKVDQELQKIGKEMVQKCGGLPRTTVVLAGLMSRKKPNEWNDVWSSLRVKDDNIHVSSLF…
AT3G46730.1	NB-ARC	MVDAVTGFVLNKIGGYLINEVLALMGVKDDLEELKTELTCIHGYLKDVEAREREDEVSKEWTKLVLDIAYDIEDVLDTYFLKLEERSLRRGLLRLTNKIGKKRDAYNIVEDIRTLKRRILDITRKRETFGIGSFNEPRGENITNVRVRQLRRAPPVDQEELVVGLEDDVKILLVKLLSDNEKDKSYIISIFGMGGLGKTALARKLYNSGDVKRRFDCRAWTYVSQEYKTRDILIRIIRSLGIVSAEEMEKIKMFEEDEELEVYLYGLLEGKNYMVVVDDVWDPDAWESLKRALPCDHRGSKVIITTRIRAIAEGVEGTVYAHKLRFLTFEESWTLFERKAFSNIEKVDEDLQRTGKEMVKKCGGLPLAIVVLSGLLSRKRTNEWHEVCASLWRRLKDNS…
AT3G50950.1	NB-ARC	MVDAVVTVFLEKTLNILEEKGRTVSDYRKQLEDLQSELKYMQSFLKDAERQKRTNETLRTLVADLRELVYEAEDILVDCQLADGDDGNEQRSSNAWLSRLHPARVPLQYKKSKRLQEINERITKIKSQVEPYFEFITPSNVGRDNGTDRWSSPVYDHTQVVGLEGDKRKIKEWLFRSNDSQLLIMAFVGMGGLGKTTIAQEVFNDKEIEHRFERRIWVSVSQTFTEEQIMRSILRNLGDASVGDDIGTLLRKIQQYLLGKRYLIVMDDVWDKNLSWWDKIYQGLPRGQGGSVIVTTRSESVAKRVQARDDKTHRPELLSPDNSWLLFCNVAFAANDGTCERPELEDVGKEIVTKCKGLPLTIKAVGGLLLCKDHVYHEWRRIAEHFQDELRGNTSETDN…
AT3G50950.2	NB-ARC	MVDAVVTVFLEKTLNILEEKGRTVSDYRKQLEDLQSELKYMQSFLKDAERQKRTNETLRTLVADLRELVYEAEDILVDCQLADGDDGNEQRSSNAWLSRLHPARVPLQYKKSKRLQEINERITKIKSQVEPYFEFITPSNVGRDNGTDRWSSPVYDHTQVVGLEGDKRKIKEWLFRSNDSQLLIMAFVGMGGLGKTTIAQEVFNDKEIEHRFERRIWVSVSQTFTEEQIMRSILRNLGDASVGDDIGTLLRKIQQYLLGKRYLIVMDDVWDKNLSWWDKIYQGLPRGQGGSVIVTTRSESVAKRVQARDDKTHRPELLSPDNSWLLFCNVAFAANDGTCERPELEDVGKEIVTKCKGLPLTIKAVGGLLLCKDHVYHEWRRIAEHFQDELRGNTSETDN…
AT4G09360.1	NB-ARC	MDVDMERLNPLLSIESENEVRMIGIWGMGGIGKTTIAKCLYEEYSRRFVHYCFIENVRIFAKNGLPYLQEKLLSEIRGKKQETLWSVEKGCRLIKSKLKEKNFLVLDDVDNVDQLHALAKETSWFGPGSRIIITTRDFGLLYSFGVRLLYRVSFLDDNDAIKVFKHVAFDGGQPPFDVYHQFSVRASRLAQGLPSALEAFGALGILETVPQKRIKDILKTSYDGLDEEEQAAFLHVACLFNGDSVHRVNALIDDGDMRIKALEVKSLIDISLDGCITLHVLIEQAAREIDTAMVEGVALHMCEMIHVLPIDGNILNTINNLKFFKAFTHIEVMNSKLQFLPGTANNSGGLGQLRRLDVTGSKNLREIPDLSRTMLLEELIMKGCTRLEKTLDIRKGCPS…
AT4G19050.1	NB-ARC	MEKQDQTSREEILKKIMDSLGQDGVPSKTVLVGEAGIGKTWLAKEVSQRVTQEKYNVLWLHLNKKIEDEKSLYEILAAQLSIIYEFEEGEEPDELDYPLESLKEKIKEEMIKHKKDNLLLILDDEGSMTTEEDVMQELNLQDFLKEYSAVKILVTRRDEREEKESTTIKVGPLTEKESLDLLHDAEDLLTSFTSEDWPVLLKRLCDNKEIKEPTLMSCILSKSKGLPAAIVVLIKSLNSIKSMSAKQRKIFKELILSSKSLDEAAASKNAIDRSRYNPVLQLSYELLKPDETVKRPVIACFWHILDFYKYSGCAYYRDLIVHWMLEGYFDPVKSVDKAYQEGHSILMDFMNRGILKIQEDNMVVPEFSMSNLLDLQDCGFFGRSSLGFDRVYGGDKRKG…
AT4G19060.1	NB-ARC	MDIAKKFISEIDDKLESKSEFDKELEKIKSSFNEEYEKWSSGKQRGSSSKHGNQSTHGDSSPTRNSSGSSKKGRPKANRVETSSELPDHLIRGFINEKLFLKNFLLKQKESEEFKTLAIVGKYGVGKTTLCQAVFNDEDVKQVYFPRIWVSMYSKETKEDEDPKIDVVKRILRSLGVEDEMFKHIKTEAEEEKSIKDEAGEREEETVKEKELARLLYALHLNLIGKKYLIVLDDVWEDNEWDQRLDDEKKQQEKSHLSCGFPKGFGGKVIMTSRDERLAKAIVGEEENLQRLFPRSDAESLWEIYIDAVPTKVDDAAATNLGDAVATNAGDAVAPKVNPRYPGRYKQELMDKSCGIPLAARMLAKIEPVKVDEIGNIDRKQSF
AT4G27190.1	NB-ARC	MECCAPVIGEILRLMYESTFSRVANAIKFKSNVKALNESLERLTELKGNMSEDHETLLTKDKPLRLKLMRWQREAEEVISKARLKLEERVSCGMSLRPRMSRKLVKILDEVKMLEKDGIEFVDMLSVESTPERVEHVPGVSVVHQTMASNMLAKIRDGLTSEKAQKIGVWGMGGVGKTTLVRTLNNKLREEGATQPFGLVIFVIVSKEFDPREVQKQIAERLDIDTQMEESEEKLARRIYVGLMKERKFLLILDDVWKPIDLDLLGIPRTEENKGSKVILTSRFLEVCRSMKTDLDVRVDCLLEEDAWELFCKNAGDVVRSDHVRKIAKAVSQECGGLPLAIITVGTAMRGKKNVKLWNHVLSKLSKSVPWIKSIEEKIFQPLKLSYDFLEDKAKFCFL…
AT5G35450.1	NB-ARC	MAEGVVSFGVQKLWALLNRESERLNGIDEQVDGLKRQLRGLQSLLKDADAKKHGSDRVRNFLEDVKDLVFDAEDIIESYVLNKLRGEGKGVKNHVRRLACFLTDRHKVASDIEGITKRISKVIGEMQSLGIQQQIIDGGRSLSLQDIQREIRQTFPNSSESDLVGVEQSVEELVGPMVEIDNIQVVSISGMGGIGKTTLARQIFHHDLVRRHFDGFAWVCVSQQFTQKHVWQRILQELRPHDGEILQMDEYTIQGKLFQLLETGRYLVVLDDVWKEEDWDRIKEVFPRKRGWKMLLTSRNEGVGLHADPTCLSFRARILNPKESWKLFERIVPRRNETEYEEMEAIGKEMVTYCGGLPLAVKVLGGLLANKHTASEWKRVSENIGAQIVGKSCLDDNSL…
AT5G43470.1	NB-ARC	MAEAFVSFGLEKLWDLLSRESERLQGIDGQLDGLKRQLRSLQSLLKDADAKKHGSDRVRNFLEDVKDLVFDAEDIIESYVLNKLSGKGKGVKKHVRRLACFLTDRHKVASDIEGITKRISEVIGEMQSFGIQQIIDGGRSLSLQERQRVQREIRQTYPDSSESDLVGVEQSVKELVGHLVENDVHQVVSIAGMGGIGKTTLARQVFHHDLVRRHFDGFAWVCVSQQFTQKHVWQRILQELQPHDGDILQMDEYALQRKLFQLLEAGRYLVVLDDVWKKEDWDVIKAVFPRKRGWKMLLTSRNEGVGIHADPTCLTFRASILNPEESWKLCERIVFPRRDETEVRLDEEMEAMGKEMVTHCGGLPLAVKALGGLLANKHTVPEWKRVFDNIGSQIVGGSW…
AT5G43470.2	NB-ARC	MAEAFVSFGLEKLWDLLSRESERLQGIDGQLDGLKRQLRSLQSLLKDADAKKHGSDRVRNFLEDVKDLVFDAEDIIESYVLNKLSGKGKGVKKHVRRLACFLTDRHKVASDIEGITKRISEVIGEMQSFGIQQIIDGGRSLSLQERQRVQREIRQTYPDSSESDLVGVEQSVKELVGHLVENDVHQVVSIAGMGGIGKTTLARQVFHHDLVRRHFDGFAWVCVSQQFTQKHVWQRILQELQPHDGDILQMDEYALQRKLFQLLEAGRYLVVLDDVWKKEDWDVIKAVFPRKRGWKMLLTSRNEGVGIHADPTCLTFRASILNPEESWKLCERIVFPRRDETEVRLDEEMEAMGKEMVTHCGGLPLAVKALGGLLANKHTVPEWKRVFDNIGSQIVGGSW…
AT5G43740.1	NB-ARC	MLGWLVIPWNQIFTAACGCFLSDRNYIHMMESNLDALQKTMEELKNGRDDLLGRVSIEEDKGLQRLAQVNGWLSRVQIVESEFKDLLEAMSIETGRLCLLGYCSEDCISSYNYGEKVSKMLEEVKELLSKKDFRMVAQEIIHKVEKKLIQTTVGLDKLVEMAWSSLMNDEIGTLGLYGMGGVGKTTLLESLNNKFVELESEFDVVIWVVVSKDFQFEGIQDQILGRLRSDKEWERETESKKASLIYNNLERKKFVLLLDDLWSEVDMTKIGVPPPTRENGSKIVFTTRSTEVCKHMKADKQIKVACLSPDEAWELFRLTVGDIILRSHQDIPALARIVAAKCHGLPLALNVIGKAMSCKETIQEWSHAINVLNSAGHEFPGMEERILPILKFSYDSLKN…
AT5G43740.2	NB-ARC	MLGWLVIPWNQIFTAACGCFLSDRNYIHMMESNLDALQKTMEELKNGRDDLLGRVSIEEDKGLQRLAQVNGWLSRVQIVESEFKDLLEAMSIETGRLCLLGYCSEDCISSYNYGEKVSKMLEEVKELLSKKDFRMVAQEIIHKVEKKLIQTTVGLDKLVEMAWSSLMNDEIGTLGLYGMGGVGKTTLLESLNNKFVELESEFDVVIWVVVSKDFQFEGIQDQILGRLRSDKEWERETESKKASLIYNNLERKKFVLLLDDLWSEVDMTKIGVPPPTRENGSKIVFTTRSTEVCKHMKADKQIKVACLSPDEAWELFRLTVGDIILRSHQDIPALARIVAAKCHGLPLALNVIGKAMSCKETIQEWSHAINVLNSAGHEFPGMEERILPILKFSYDSLKN…
AT5G45440.1	NB-ARC	MTQEDSSRGLTSVGRVDFTNRFADRYNEWLGTTGDETKQVEDRVETDSGLPGHDIYGFENEIKSLQHFLLDQKSYKLFKSLVVVGEYGVGKTALCQQIFNDYDVRNAYAPRIWVSMHSNESKEGLDGKICVLKTILKGLGVEESMFESIHREVVEEVSNRQEAGEIDGETAKEKEISALLYALHLNLRWKKYLIVFDDVQEIDNWDEKLDAKLNEGEKWGKYLSDGFPKGSGGRVIYTTRDENLAKNLVVQKHEIHRLWPLSDSNSVWKIYEAMIQKREKESPRNDKKCIDELMNKSRGLPLAARLLAELDPMLFDDGKANQNGSKDGKTDSVDNPNSEESKTKPL
AT5G45490.1	NB-ARC	MPSKNLQQAVLTNEFTTNFITTCKDWLDVNGLAKGNLEKKRDDNEEEERLKTESKLPGHDIHGFDNEIKSLQHFLLDQKVRREFKSLVIVGEYGVGKTALCQKIFNDEAVKSVYAPRVWVSMENKESKEGLDGKICVLKKILKGLGVEELILETISTDAKQEFKDNEEVASNQEAGEIDRETEKEKELSALLYALHLNLRWKKYLIVFDDVRENDNWDEKLDAKLKEDEKWGKYLSDGFPKGSGGRVIYTTRDENLAKNLVAQKHEIHRLWPLSDHQSVWKIYDAVVKDKQKESPRNDKKCIDELMNKSRGLPLAARLLAERDPVFVDDEVGPVGSTHGQTDSSNRQPANQASS
AT5G45490.2	NB-ARC	MPSKNLQQAVLTNEFTTNFITTCKDWLDVNGLAKGNLEKKRDDNEEEERLKTESKLPGHDIHGFDNEIKSLQHFLLDQKVRREFKSLVIVGEYGVGKTALCQKIFNDEAVKSVYAPRVWVSMENKESKEGLDGKICVLKKILKGLGVEELILETISTDAKQEFKDNEEVASNQEAGEIDRETEKEKELSALLYALHLNLRWKKYLIVFDDVRENDNWDEKLDAKLKEDEKWGKYLSDGFPKGSGGRVIYTTRDENLAKNLVAQKHEIHRLWPLSDHQSVWKIYDAVVKDKQKESPRNDKKCIDELMNKSRGLPLAARLLAERDPVFVDDEVGPVGSTHGQTDSSNRQPANQASS
AT5G47280.1	NB-ARC	MLFNLNDEARIIGISGMIGSGKTILAKELARDEEVRGHFANRVLFLTVSQSPNLEELRSLIRDFLTGHEAGFGTALPESVGHTRKLVILDDVRTRESLDQLMFNIPGTTTLVVSQSKLVDPRTTYDVELLNEHDATSLFCLSAFNQKSVPSGFSKSLVKQVVGESKGLPLSLKVLGASLNDRPETYWAIAVERLSRGEPVDETHESKVFAQIEATLENLDPKTKECFLDMGAFPEGKKIPVDVLINMLVKIHDLEDAAAFDVLVDLANRNLLTLVKDPTFVAMGTSYYDIFVTQHDVLRDVALHLTNRGKVSRRDRLLMPKRETMLPSEWERSNDEPYNARVVSIHTGEMTEMDWFDMDFPKAEVLIVNFSSDNYVLPPFIAKMGMLRVFVIINNGTSP…
AT5G48620.1	NB-ARC	MAEGFVSFGLEKLWDLLSRESERLQGIDEQLDGLKRQLRSLQSLLKDADAKKHGSDRVRNFLEDVKDLVFDAEDIIESYVLNKLRGEGKGVKKHVRRLARFLTDRHKVASDIEGITKRISDVIGEMQSFGIQQIIDGVRSLSLQERQRVQREIRQTYPDSSESDLVGVEQSVEELVGHLVENDIYQVVSIAGMGGIGKTTLARQVFHHDLVRRHFDGFAWVCVSQQFTLKHVWQRILQELQPHDGNILQMDESALQPKLFQLLETGRYLLVLDDVWKKEDWDRIKAVFPRKRGWKMLLTSRNEGVGIHADPTCLTFRASILNPEESWKLCERIVFPRRDETEVRLDEEMEAMGKEMVTHCGGLPLAVKALGGLLANKHTVPEWKRVSDNIGSQIVGGSC…
AT5G56220.1	NB-ARC	MKGIEEEASLVGLTIRTSSPASSSSKKGKEDLLQANNNASDSSPSIKNSPFYSPSLVSPPSSAFVSALQSPYISPRATTPSITTHKPSPPLSYKGSQSDDVPSSSYTPPSDQYEFSDEQPSDRKLKLSASCTPDPAPPRISFSFPVPRVSLAKVSVSSPATNTKLRSSDVFIGFHGQNPNLVRFCKWLKSELELQGIACFVADRAKYSDTQSHEIADRVICSVTYGIVVVSCSSLLNYLSLEEVRFFAQKKNLIPIFYGTGPSEIMGLLNCNAIDKECKEAIDGLIKSHEFKLEANESNWRSCVGKTATILRAKLGRKSVADKEIVEGIDELPFPRNRSFLGREKEIIEMEMALFGNGEYLESTTPSTRGEASGQSEGLADEESDVVPTRNGKFISLEL…
ATR0037G006.1	NB-ARC	MAFINPVADFVTKYVFDPCIGQICYLVRLRKNIEKLESKTRELTSKKNDTDSALATAARREGRIPTERAKEWLDSVSVIEAEAVWIKDEYEQGKTCLRRLCPDCWSRYKLSKRAVNLVEDVDYRLAMEIGALSTSPPPKRAVQLETTPIPSQRTARKALQEVLDCIHDDQIGIIGVYGMGGVGKTTIAKEVNNQLQSNTTFDIVIWVTVSSNPDLSGLQKRIGERLGLLDLSNCSYETARENLLTKLRGMKYVVILDDIWKPLSLEDVGIPRPTIENVGCKILLTSRSREVCSDMDAKPAILVAPLSKEEAWALFVEKSGSHSTLPKIKPVAEAIVECCDGLPLAIITVARAMANQLRSGGVGGCPTGVETVGHWC
ATR0048G067.1	NB-ARC	MEKRELQQKLHTYLLDKKYVAVLDDVWRVVHVSFPNSENGSRFIITTRRGDVASPLYVRSEVYKLERLSTDDAWSLFFKKAFWLEDGNTCPMELEEEGRLIVQECDGLPLEIIVVGDFEIRCSKLIRLWAAEGFIEGRTASSRFLRVLYLEGIHIECLPDEVGHLIHLRYLGLRKTGVKKVPKCLPTREIRKLADPRHGGVRGRIAEWNIKHKKLDIFECVLSHYHVLRNLRKLKIQLERSEEARSLCTSIQRMDSLRYLHMASPSSETPLHINALSPTQTTLQRLGLVGPLVGGKLPNCVASRRCLCVCVGVIPLQIAGRPICCPALQRLPDLMHLWQGTASNAGKHIGKCSAIAFPKLKRLYLEHLEGLEEWGEVEEGAMPCHAMPPRATYHRSLQE…
ATR0090G022.1	NB-ARC	MEIATGVLQIVNIFLEPITRQLGYLFKCREKVQIPDLEANIEATERSGKAATGEAQQWFNRARELEHEADEVVERYHDNKCCFGGLCPNCPSNYKSGRQATKKLSQITTHINLANTVNWSMDRPPPVGREMPTASITGQSTFDKNVTKILECLSNNELGVIGIHGMGGVGKTTVMLEINNSPSQNQGFKRVIWITVSTDVNITRIQKEVMKKLGMNVEDEDMIAERLFSASKEQRFVLILDDLWEKLDLNAIGVPRPNPQNKCKIIITTRSLIVCNRMETDLKIKVDVLLEEEAWILFREKARNVVGLPSIEPIACKVLKECGGLPLAIIVVGCAMRDKDNVHVWENALRALREATMEIEGMEREVFVPLKYSYDELQDENIRQCFLYCSLFPEDCEIE…
ATR0133G010.1	NB-ARC	MTMLENVNNHFKDKASFGTVIMVMVFATPTIQSMQNNISELLGLDLTNCNEEDAKDKLLDALRKNKFLLIVDDLWHELNLGDIGIPQPGKDNGCKILVSNQNLDVCTDMRAESIIEVKKLSESEAWSLFVAKVGRDATFPSIKPHAEIVLRKYKGLPLAIIIVSYAKENRHTMREWEDAIK
ATR0150G009.1	NB-ARC	MADPIVTFLLRKLGEMLKDEVTLRLGVQGDELIIRHQAAIEMQYFRVRAREIAERRERLGIRREDEASSSNAMDTRKAYPQFLPFTAGEAHIIGIKGKVEFVERWLLDGEPQLKVISIVGMGRLGKTTIAETIYGANDRKIPKFLEDMDVSALREKLQGYLQDKRFLVVLDDVWSEDVWTGICTSFPNSGNGSRLIFTTRIGEVASPVHVRCHVYTLNFLSKEDAWSLFCKNAFWKEFGNACPQELEEKASLIVKECGGLPLAIVAIGDYVIPRSKLLRAWIAEGFIERREGITDKEVAEDYFKELLDRNLIHVAKIGKSGQVKACRVHGVVRTLSIFLSKRENFGVFNDGHMQKFEMDTQRVSVKDNLSVPRSFMHRLLSSSRFLRVLDLHGISVKSL…
ATR0165G039.1	NB-ARC	MGDDSPVKVDILSDTQSCSLFFKAAGIRNPSPSIHHHAEIIFRWCTGLPLAISTVARAMAGRQTEGAWKNAIRKLEELASTLDGLVDELGSLEATRNEVDCLIDRGMCMLENGDELGRVRMNDVMRCDAGLRSVDHLARLKGRP
ATR0215G011.1	NB-ARC	MTMLENVNNNFKDQPSFDTVIMVTISATPNIQSIQNKISKLLGLDLTNCNEEDVKDKSLDALRRKKFLLILDDWWRELKLGDIGIPQPRKEIGCKILELEAWSLFVAEAGRHVTSPSIKPNAEIVLRKCEGLPLAIITVAHAMANRHIVREYEDVIIELNQSAAGLR
ATR0232G001.1	NB-ARC	MAAPPSLGREMPARTITGQYTFKKNLTEILNCLNNDELRMIAVHGMGAVGKTTLMHHVNNCLLGTREFNKILWVTVSRDFNIAKIQNSIARQIGLELNVDDEETVAEILFVSLNRQRFMLILDDMWDLLDIDMIRVPRPNAQNRCKIIITTRQLAICNLMETDKIIKLDVLQKGDAWDLFRHKAREVVDLPNIEPCAHEIVGECSGLPLAIITVGCATKGKSSVQVWENALRALHEASPEIEGMERQVFSSLKYSYERLERDNIKSCFLYCSLFPGDYEIEKDELVQYWICEGLIGRVDSLEYASNKGHDRIEKLIESCMLDKIPSDDTKVKLHDLIRDVALWISSSSRDFGKFLVKAGLGLQEAPMVERLDRS
ATR0307G036.1	NB-ARC	MDTHKEIWVDVLTEEEAWLLFRKKARSVVNMSTTAPLAHEVVKECASLLLAIIVVVSAMRGKDNVLVWRNALRALREVTMEINGMEAQVFRPLWYNYEQLEDESIKQCFSYCSLYPEDWQIEKNELVDYWISEGLLGRVDSLDGFRNKGHALIEKLIDSCMIEKVPGDDDTVKLHDVIRDIATWICSSRECGRFIVAAGLGLKEARRVEQWKDAQRIIIDDE
ATR0307G057.1	NB-ARC	MDQAPPLLTEMPTTLVTDLPTVKPLAHEDVKECAGMLLAIITVGRAMRGRGNVLVWKDALRALRQPTMEIHGREPQVFRPLKYSYKRLEGHTLIEKLIDSSMIEKVLENDDKVKLHDEIRDVAIRTTSSEDGRKFCGGSANGTAGSQKRWRMGEIKNLEDIPESFIGPMEALKVLDINDTGSTHCQNRYPTCTISVSYRTA
ATR0307G093.1	NB-ARC	MDRPLQVGREMPTASITGQSTFDKNVNMILECLSNDAMGVIGIHGKGGVGKTAVMLKINNGLSQNGEFERVIWITVSKDVNITRIQKEIMEKLGMNVEDENTIAATLFSALKKQRFMLILDDLWEKLDLNAIGVPRPDPPRSKDCQRWEN
ATR0322G040.1	NB-ARC	MDRPPPVGWEMPTTSTTGQSTFDKNVNKILECLSNNELGVIGNHGMGGIGKTTLMHEINNHLSQNREFKRVIWITVSKDVNITRIQKEIMKKLGMNVEDEDMIVERLFSALKEQRFVLIVDDLWEKLDLNAMGVPHPNPKNKCKIVITTRSVIVCNRMETDLKIKVDVLIEEEAWILFREKARNVVGLPSIEPIARKVVKECAGLPLAIIVVGCALRDKDNVHVWQNASRALREATMEIDGMEREVFVPLKYSYDQLQDENIRQCFLYCSLFSEDNEIDKNSLAECWMCEGLLGRVDSVEDARNKSHALIENLIDSCMIEKVPGTDYYVKLHDVIRDVAIRIRSAGGLIVDAGLGLKEARRVEKWGEAQCISLMHNEIERLPIRRCGRLSRH
ATR0455G001.1	NB-ARC	MEDVVVSILETLTKALVREAIFQYGIGDQVDGLTVELRRMKAFLRDADRIRDSGHITENLVQEIGDLACKAEDIVETFVLQALQRKRRGFMGRLTNYAGLILQLRGRHEVGRRIEGISNQLGAIARGKVVYDLPQRSHGGETASSRVQRLREMRRTSPLEVERDLVGIEEKANSLKQSLMDGEGEFSVVSVVGMGGVGKTTLIKKVYNEDGIKLHFNYFDWVCVSQTYSMIELLCDMIIKVVGSTVDIQNKSEQLLKEDLHKNLSRRRYLIVLDDMWDISAWVCIREALPDVKNGSRVVITTRNEDLAKMVERNTIHVLKPLPYKESWELLCKKAFVKNNGSCPEYLRETGHGIVERCGGLPLALVVIGGLLSTKLVSEDIKRASEWKKTLDGFSHYQD…
ATR0499G007.1	NB-ARC	MPIDPASGAVVAFSLKKGDDICTAEIKLLCSVDKYTDLLEGHLEMMRAYVEESLDMKIENRMVIEWIGQVREASLDGDDILEYYRIQSQRKSYCCCKKLKTRHRVGNEIVDIMELIDAIEKRKALFGIKIEGAGQTSSNGTRPQWKDTKGFKEIKMVGMKKQQDQLTDWLMKGSPELEVISVVGMGGIGKTTLVKKVYNMMKNEDHFNCRSWVDLSQNLEGEQQLRAMLKGFYENTEQAASSAVDKKDRVFAPSKDTETMGKEQLVSCLLSHLQKKFLLVLDNVWKQDIWDGIAHHLPDLSNGSRIIFTSQIRIDVGRSLREHNLKHPVLTPDEAWILLKREAIRKGDESKDTSGVEPVGKRIVESCGRLPLAILAVAGMLLDRNLEKDEWEEVLKKYS…
ATR0499G015.1	NB-ARC	MASSQMKKLDDLFNQEACLLYGVHRDIAWLDIELKNVRVFLDGAERSGDELIQEWMNQVRELAYDVEDLIDQFTIQMKSQRPCFSKKLIACYRFRSEIKGVKALTRSIMKRRSVFQIQIKAEERAISNSYSGDLLPFDLIKEADGLRKDEDAAKLVELLVTESSKLEVMSVVGMGGIGKTTLVKKVYDQEKIKKHFDSRSWVTVSRSATILGLLKTMLKGFYKDSSEDTETIDSMDSEKELYLCLTSYLLYKRFLLVLDDVWSEDVWKRMIISLPDRENGSRIILTTRLSSFVFQLGVVNHIHELRVLPEDEAWSLFCDKAFRKNGLEKVPEELERVAQLIVDDCEGLPLSISAIGGILYKRKLELAEWTKALRSLNSELANNPSTERVWGILSLCIND…
ATR0564G415.1	NB-ARC	MCLFKVRKLEQGLLRENVKYLNEKEDLVGALVEDVVRKVKSVDLEVAKYPVAIDQRVNELHAIINNHESLYGACIVGIVGMTGIGKTTIAKRYFNLHRSSFRSSCFVENIKQMTGEELQNAQKIILKELAWYNGDHISSTDQGIKLLKKHLQGAKILLVLDDVDDHLQLEALMVHEVLSHESTILLTSNDNGLVKMFHHACIYDVPLMDRDSARELLLMHAMKRPELSHLELENITEEFLNLSDGLPLSLEVYGKKLSGITSRFYWENTLKKTSEILPAEITKRFQSSLVNLSEIEKTIVLDIACFLDGEDKNVAISFWDSFGCSSDIGLNKLAEKSIVTVKLELDGERLSIHSQLKQFFLQSLNEDFMKDPSSCTRLWQQKHVQKALQQNTGFMNVEY…
ATR0580G032.1	NB-ARC	METVPVEGERTTRETKEKAIYSILDRRYVIIGANVGSHIESPTIEVHAKAVVEKCEGLPLAIVIVSTGAALSIREMTEEWQDAKRELEQSAPHHATWKIEVQL
ATR0584G236.1	NB-ARC	MNNLKLHRGRKCELNLVKKLTVYNKFATEVERIRRRVQKVKDRSSGYHLEVARDGGVPSNDSFIHWKDPRLAFSPMEKADIVGIDNPVSELSSWLFSMGSKSTVLSLVGMGGVGKTRVAKRVYNSNSNNFASCVRVTVSQSFKIVDILESNINEFGIARSLEGSSNESEKELQSKLLNYLNDHVRKKSFLVAFVKRHERTSANEHRGLATRLVVRCHGLSLANVVIGGILSRKPLTPLEWRNILHERQWKVHEGANEYFKELLDPNMLLIGVVEDDGDAVSCRLHDVELEFAIPIAKEEILSEFYGGDCNFRTLIQKTCRLFIAGNYK
ATR0590G001.1	NB-ARC	TNEAYHNMQSECTVEVKELSKEEAWNLFLDKAGHHISSQLIEALARKVLKKCGDCPSQSSLLLGLWQCKESWEAWEDAHALRILN
ATR0618G046.1	NB-ARC	MKNINNHFRNSVSYFDIVIWVTVSAHPDLKKVRRMIWERLGLPYGDDHTEDMESHILFDILKRKEFLLILDDLWDRDRFDIKEIGIPRPKNGSKIAITTQNGDVCSDMGADSTVEVKKLSEDESWELFCAKAGPHVASPTIEPYARPLLKKCDGLPLAIVVSGRTMRGIQSIGEWEYAKWALGHSPSDMAGEYELVNYCIEKGLLDGRDSLNEAREKCYAMLGSLEIACMVESGGTEDTIKMHNSMREMALWITSSGQGQGHGRCFLGKSGIGLREAPVFRKWQEEAEKVYLVENDIEALPLLPEECARLVSLSLRGNNLVKEIPPHHFFESMSALRVLDLSLTSVTLLVSLGESPCASFKRMLVSRRVAPNNRTASTTPIVGSMRRCLNHPSQGPKHA…
ATR0618G063.1	NB-ARC	MVILVDVSSDQSLSTVQHVIGERLGLKLSVEVKTLSPEEAWSLFVDKLGQYISLPPIESYARTVLNECEGLPLAIIAVTVAAAKHKTYKDWERAANDLEQSVSSLKGMEKKVFGILNYNYDKLDDKALKHCFLYCALYPQHYLPGEEELLNYCIEEGLVGKNLKDARSIFMGHLKTTGMLETGDRENTVRMHDMMRELALWITFNGSQDNPMFLVHSRAGLVMGPDAQKVSLMGNNVEALPELKACPKLRTLF
ATR0618G196.1	NB-ARC	MHLREKQLCPSPSPFNFPETRPKAFGLSPSMAMIGPVVEVASKYVCDPLAHQITYFAKLRENLEVLMRATDELMSRRDDKQREAEEAIRVGKVPTAQLTEWLEAVRRIEAKARVIKEEYEQGKSCLRANCWSRYRLGKRAVKLRIEVDHRYQATFEKLATTPPPESAVVFEGVPPIDDQPTTLSTLQQLLDCMNDEEVKVVGVYGMGGIGKTTLAKKVYNQLSSQSLFDTVIWIKVSENLTSLSIQKMIVSKLGHSLQSKLPQTLQEDNIEVVRDTLLGILRKKQALIILDDVWEPLVLGDLGIPLVNNEGGCKVLLTTRNLNVCTSMEADQKIHVRKLVEEEAWNLFQKKTSPSIADPLIEPIAKTVIKKCDGLPLAIITLARAMANRHTVQEWEDAA…
ATR0618G283.1	NB-ARC	MTCGLGWNLKKLEFHHNIENGSKIIAISRSLNVCSDMDAEHNLEMKKWSFAESWDFFQSKAGQHFRSPLIRPRAEAILKKCDGLALAIITVGRAMATGKEQRSGKMQSINGRNQPPASEFGYDRLDDDELKSGFLFCATFPEDYSISINEIVDYYIVEGLVDRLGEFRATLNMVHALVGGLKTSCML
ATR0665G146.1	NB-ARC	MDVLYEIVKTLASALGEHVIDPLCQHISFLVNHKENVEQMESTTTKLTKQKNDIKDDIDAAKRVGRIPREQVSHWLKCVDEIETRAHEIQSKYEKGKTCLGGWCTNCWPAYKFSKRAAELKLEIEKMHKETFDELVIIPPPQPVIEIETQPIMGQTAQRTMQEVVNNINAKEKRDCAEVGTQKILNLMRTTRYLLILDDMWNRMELKEVGIPRPNNKNGSKIIVVSRLWDVCTDMEADHIIELKKLPEEEAWSLFLKKTGMQIDNPSIKQHAEAVLKNCEGLPLAIITVGRAMANRHTTREWDDAKRELEQLASNLRGMIQDVFIPLKFSYDRLDYDAYRSFFLYCALFPQDYLIGELEISDYCIAEGLVDDRRGDLKDVRDKGKTLVGSLKNSCMLEG…
ATR0680G329.1	NB-ARC	METSTIEDQPSVRDMLQKVLDCICDQRYGIIGVYRMGGVGKTTLMAKVNNSFKSNPYFDIVIMVIVSAYPNVTKIENRIGERLGLDLSSGDEEAARHKLLGASKRKKYLLILDDLWQEDEIGIPQPKNESGCKILVTSRNQYVSTEMGTEFTIEVKKFSVSESWSLFVAKAGQHVISPSIKPHAKIIVRKCEGLPLAIITIAHAMANRDTVREWEDAIRELRQSASSLRGMKDKVFDSLKFSYDRLESDLHKLFFLFCALYPEDYSISQYELAIHCLGEGLVDRLGSLKATQNKVAALVGSLRTSCMLENGEGEGEGEVRMHDMMRKLALWITSLESKDNLKFLVRARASLKEAPEATEWKEVDIISLMGNELEDLPKLSECCPKLVTLLLHENFTLKS…
ATR0686G067.1	NB-ARC	MNINNRFKEQPSFDTVIVVTVSATTNILNIQKKIGKRLGLDLSSCGEEDSKDKLLGALRRKKYLWHELKLESIGIPRPKNESGCKILVSSRNQDVCTDTGAEFIIEVKKLSEAEAWRLFIKRAGGNVTSPSIKPHAGTLLKKFLCIGEGLVDRLGSLRATHNKVATLVGSLKSSCMLENGEEEGEFLVREGASLREAPDATEWEAVDRISLSENELEFLPELSQGNNNETLAAIPSQQVVSLNAWDAFVCLILVVHGLNLFRLLFPITFSGSPCAHIKRMQLPARITTNWRAPTTPGFGPLVL
ATR0691G019.1	NB-ARC	MEAENACPPEIEDEAHLIVKKCGGLPLAIVAIGAMMSKKDRNPRVWEQVHRSLEWELNNRSNFELVRGELVRGVLLLSYKDLPPLQRHCFLYCCLFPEDYNISRSQLVRQWIAEGFIEGRPGMTEEEVAEEYFKDLLDRNLILVGRTGKSGQVRECRVHDVVRALGVSLLEREKFGVFHDGQNQKLETTTRRVSMSSYKPMDLSRLRTFLMLNIDREIGRNSDAGSVIPGSLCSSRFISCLRTIFKFFTRRDIQTETETGPVMPGLLCGSRFLRVLDLQGMELKRVPEEVGQLILLRYLALGRWGSDELVEVTEAVANLTRLQTLHLNCNKNLILPIGISNMEALTCLKIFTGCIIGVRGLKAPERIGGLTNLQILKGVAADSMFIRYLANLTQLRSQT…
ATR0691G068.1	NB-ARC	MADAVVTFLLGKLNEVVHNEVRLLSGVSADVEWIKSQLEITLECLKDADKIKERDGVVDKWMGQVRDWAYDAEDTLDEYMVQMESIHQRTGFMGCLSCEPRRVKIQHLFATKMQDIRSHAWEIQERKNIRSLAWEIQERKNWPIRRHEEASSSNAMVATTVYSRSLSSLVDGGHIFGIESKIERIEGWLLQGEPQLKVISIVGMGGLGKTTLAHAIYNAPRVKGHFHCRAWVTVSQSFTPERILSTILVQFLSDKQREHVQKMDASSLRLDNRGLYSVDNRGLYSVDNALYSVDNRGLYSVDNRGYSVNKTVQFLGDKEREHVQKMDASSLRQELRRCLVDKTFLVVLDDVWSEGVWAELRTAFPD
ATR0691G121.1	NB-ARC	MAEFAATFALERLNDILGEKVQLLFGVRNDTIWIRNDLESMKAFIKKADRIREGDEALKAWMKQVREVAYDAEDALNKFFVEINGLQRRSRPMSGLNFARKWIVHHRFAIEIQNIQKRVQEISDAQSRYGLDVEPVEEMTPIDGWKDPRRSFSYIEEADIVGIEKPAGTGAGASNESETDIQCRLLNNLNDHAFRNRPGRRCPDELNDLANGIVRKCTGLPLAIVAMGGIISRKRMTPMEWRKVLDDPHWEVREGVAEVSRVLSLSYNWFVEDRQGKIMEDVADEYFEELLDRRMLLVGTLADDGEIFACRIHDVLREFAIPYCEGRNIRSILQWGR
ATR0691G139.1	NB-ARC	MQNIRLRADILERRNWPMIQRDEAASSSNVMATTTVNSRSLSSLVEGAHIIGIERKVERVEGWLLQGEPQHKVISIVGVGGLGKTTLAQTIYNRRSIKEHFHCRPWITVSVIHTGKDFKHHPSTISE
ATR0691G257.1	NB-ARC	MDVSSLRQELRGYLVDKTFLVVLDDVWSDLVWAEVYTSFPDTGNANRFIITTRIGDVATPLHVSSVVYPLELLSKYDAWSLFSENAFWEEAQNACPLELVDEASLIVKKCGGLPLAIVAIGGMMSKKDRNPRVWAQVQCSLEWKLNNQSNFELVRGDVVRGVLLLTYKDLPPLLKHCCLYCCSYPEDYEISHLKLVRQWIAEGFIEKRPRMIDEEVAEE
ATR0691G259.1	NB-ARC	MEAENACPPEVKDEAHLIVKKCGGLPLAIVAIGAMMSKKDSNARVWEQVHRCLEWELNNRSNFELVRGELVRGFAASPEALFLILLLIPGGLQHFTFARQWTAEGFIEGRPGMTEEEVTEEYFKDLFDRNLILVGRTGTSGQARECRVHDVVRALGVSLSEREKFGVFHDGQNQKLEAETRRVSMSSSTSCIYKPMDLLRFISCLRTILKFFTRRDIQTESKHGPVMPGLLCGSRYLRVLDLQGMEFKRMPEEVGQLILLRYLALGRSGSDELIEVTEAAANLTHLQTLHLNCNKDLILLSGISNMEALTCLKIFTGTNGIGVRGLKAPERTGGLIYLQILKGVAVDSMFVRYLANLTKLRSLMIELLSEEDGETLCASIQEMKSMHSLCIYCQGGLW
ATR0691G269.1	NB-ARC	MDEQELTKVLSKYLQTRKYLVVLDDIWEHNPWESVRDALPDSNNGSRVLITSRNTDPVNSMGSNLLFLQLLPMDESWELFCRKAFVKDNGRCPEHLINISRAIVKRCDGLPLALVIVGALLYRKASTALAWTRVLDGLSGNLGKGDEPLSKIFSLSYFDLPNYLKPCFLYLCAHPEDLKIRRTSLIHRWVAEGFIVNKGDMTLEDAAEDYLEELVSRSMIQVVSVSSSERIKSFRVHELLREFSLAIAKQENFLGVFPCKGKTPHLRTRRLSFHRGMADDKYLSSYNASKVHSLFFYKDLTKLSFDGLHGAKFIRILVLDHIRIQYLPNELMSLIHLRYLSFCKSSYEGKIPKSLRNLKYLEILDMRMKSHSVFALPGKALALQSLRHLYLSKGLVKSM…
ATR0691G286.1	NB-ARC	MAETVVEAFIQKLSEPLIKDVKFLYGVHDQVITLTTDLERMKAFIKDAEVMGAIDERTKNWVGEIRDLVYEAEDVIDRFVYQAEQRNRTGFIGCLTNNASLLMQLWDRHNVGTAIEGINRNLEDIGKRRPVYDLSQNRIGEEGSSSRGKGSKNLRRSSPQGEELELVGMNKEVSSLMRLLLEGEERRCVVTAVVMGGVGKTALVKNLYNNDDVMSWFDCCAWVPVSQSYMVTEILHSMIKGVDAP
ATR0691G320.1	NB-ARC	MDGAEYDKGSRIIITTRLKGVANVVNTMSHIYELKPMEDGEAFDPFCMKAFRHDRMCPDELRDLGNSVVANAISSGRSMKVAVKSLVFSFSYNDLPLHLKSCFLYCSLFPKDNEIDREMLITLWVAEGFIEEGPGKAMEDIADEYFKELLDRSMLLGNADGCQVHDVVR
ATR0705G172.1	NB-ARC	MDFRSPVVVTPPLEAVEELEATPIDDQPTVRSMTQKCLVIQIWQAYIGRLEIGCALICLGWRSSARDELLTILRNNRFLLILDDVWERLELKEIGIPRPTVKNNYCFELEEPPPEIGELQGLQLLDLQGCINMKELPLRLGHLINPRHLDISYIEYLQNIPPKVLSGLRSLEELNAWLTEDDWDADADDTADWSEACLAELNYLSCLTTLDISLHCSHIFPHTMKLLGKRTRMLNFESCTIIDRRAALAPLIEAHSLRSMSFFKSRGLTWLRPLNISEQLYIDQCDDLGCLVHSEDAKDIDAFKTLVMLNLALLPSFERICEGSPPYGCFGLLKEIEVYQCPRLVVLFTSGTTAQKSHSNLCYVL
ATR0712G075.1	NB-ARC	MPASAPQGESDIMGIDETVSKLNDWLLNGELKRRVLLVWGMGGIGKTTLIRRICNSIMSTFVYSAWSLCHHPLAKWAYFNMFLDNLVQQEVRRGAQLKLLDCLNNHVYGKRFLVVCDDVKEENMWDFINFALSEDRNRSRIIMATRDKCITKMVNVQCYIYPIEPMQERVPFDLFARRNFQKDLEEVVQKTLRNW
ATR0723G043.1	NB-ARC	MTLSVSLGDIVTKYVCDPICGQIPYLLKHKRNVEELTEAIDELTSKPNDIQREVATLTGAGKINTCQINQWLEAVGEIEEEATRIKDEYEQGRTCLRGLGTNYWSSYRLSKRAVKLKIKADRQCEKLFERLAITPPPESAIDLETGTIEDQPTAKHTKEEVLNYIADDRISVIGVYGMGGIGKTTLMENLLNVLRTKRYLIILDDMWKRLDLKEIGIPQPKKQDGCKIVVESRRKDVCHNMQAECIVEVKKLSDEEAWSLFLNNAGHHISSQLTEPHARKVLKKCGGLPLAIITLARAMPSKESKEAWEDALRILNMSAAGLQGNEDLVAIPTNHFFECMPKLRVLDLCLTNIESLPYSVSHLVNLRVLILCRCKKLKKLPPTIGKLNQLQMLDLEGCT…
ATR0723G046.1	NB-ARC	MELETTDMKHQTTAQRTLEEVLRCIADEKISVIRVYGMGGIGKTTLMENVNNHFAFHNLILT
ATR0730G223.1	NB-ARC	MAEPVVSFLLTKLDQLLTEEVQLLSGVSNDVRWINDELRSIKAFLNDADNVRETNTSVNAWVEQVQDVAYDAEDVLDTFIIQIARLQRRRGFMCRPCSCIKELYIKHNVATKIKTIRSRVDDIANRRERLDLRMREEGSSSSVSASTSAYLQAISDLVEEVDIVGVENKVELIEGWLQEPQLQVISIYGMGGLGKTTLAKRIYNGEIVKNHFHCRAWVTVSHSSTAKKILTTILRGFLKDDKETFKGAEEMEDRDLHEKLHTCVSGKKYIVVLDDVWDEDAWKVVHSSLPNVQNEGRFIITTRKGDIAFPIHVMSRVYRLGRLSEYDAWSLFCKKAFWMEDGQACPSELEREARLIVQECDGLPLAIVVIGGMMSKQPRTISSWVNAYRSLGWELSNHE…
ATR0751G002.1	NB-ARC	MAESVLRILLQKISEPLVQEAIHLYGIPDKVVRLTNELERMHAFLKHAEKIVAADDDMTKVLVRQIRDLAYEAEDAIDAFLDQAARRKRRGFIGCLSNSVVFLGQLWGRHQVGVKIEVINTKLDDISKRSSLYDLPQGSTWEEATSCRVKRLREMRKTSPLQVERDLVGIEEEMSSLERSLLVGGDRRCKVFVVGMGGVGKTTLVKKVYNRGNVKALFEYSDWVCVSQTYSVSEILRGIINRVGVLSLGKNRLVASPEGLQDMNEPRMKEVLHSHLGALRYLIVLDDIWDIHAWVSIRDALPDVNNGSRILITTRNMGLAEMVDGSTIHHLQPLPKEESWELFCKKAFLHSDGRCPEYLKDISHGIIRKCGGLPLALVVVGGLLSTKVMSSETMTALAW…
ATR0751G058.1	NB-ARC	MPENENQSRIIITTRDSRVATMVDIDKHSYFLGPLKETESFDLFCKKVFSNRDGRRCPDQLKDLAKGIVAKCDGLP
ATR0751G059.1	NB-ARC	MDKNNAVWLLWLGWVAWGKTTLAKKAYNQDDVKRHFSCFAWVCVSQTYQVNEILRGVINGVMTPPADTQNIDYQELKRVLSNHLQERRYLVVFDDTLKTDAWESIEAALPDRKNGSRVVITTRIEPVASLIASMDSVHYLKPLPKEESWELLCRRAFVKSNGRCPETMRDMSHQIAQRCGGLQLAFAVVGGLLSTKAMTPLSWKRVLDGFRWHLDEGDVKISDVLSLSYFDLPCYLKPCFLYLSVFPEDFKIRRTTLVQLWLAEGFIAKRGGETLEDVAEDYFEELVSRNILQVERMSLSGHIKSCVVHDLLRDLAIAKAKEENFLGVIARKDDMPSQRARSLTFHCSIEDHVSFLKNVRSFLLSLRLRVFGNPINYSIHYLPNVELLRVLVLENITTY…
ATR0751G062.1	NB-ARC	MADGAVTFFLEKLNELLTHEVHLLYGVRRDIVWLRDELGTMRAFLADADKRKSSDSLVKVWVEQVREVVYDAEDILDEFMIRMEGQRGFFNKKLEAHIVGIQKDAEVLVRSLTNGHPKLEVISVVGMGGLGKTTLAKKVFNAEVIKRHFDCRSWVTVSQSFRQGPLMRAILSGMYDDRNELIPTMVDAMDDRRLQATLNFYLREKRCLLVLDDIWSEDVWNGLSVLLPDCDHGSRIVFTTRMSNVASSVQVESRLHNLQPLAEEEAWSLFCNRAFRKPDVKKINSELEEVGRLIVKNCEGLPLAIVAMGGLISKRAIEVGEWMKVLKSINWELANNPSLERVRSILSLSYKDLSPNLKYCFLYSCMFPEDYEIKQSLLIRVWMAEGFIAARQGLAMEEV…
ATR0751G080.1	NB-ARC	MDATSTQLSLSTSPINDSRDPHIAPKPLTIRLSTSDNPNNKISPENSQYNSPSLISPPSSAFVSALQSPYISPRALALPENNTPSDIPRSPVSDDIPSSSYTPPIESDDLTDQIIKIPVIGSDPNAPRVSFSFPVPRISFRTSVSPSTNTKLRSHDVYIGYHGQNLNLIRFSKWLKSELELHGVACFGADRSKYSDSQSHETADRIICSATFGVVVITGGALLNAFTIEEIRIFSQRKNLVPVLFDSDSSEIAGFLDRKSGEKLDREWKEAIEGLIRAHEFKLEACDGNWRACISRTVGILKSKLGRKSIEEKEPYLEEFFFPRNNDFVGREKELQEIEAAFFGITGLAEEDDHPKSRFSGGSSRVSLDEEADTMRTRGRFISLEMRKCKEPTLEAWIE…
ATR0751G098.1	NB-ARC	MQSIRRRVQEISDGRSRYQLEAEREEGASSNDSIEHWQDPRLTFSSMEEDGITAIDKPVSEIKSWLLNQNPKRQVLSLVGMGGVGKTTLAKRVYNSMKSSFSYCAWVTVSQSFRIADILERILNEFGGGGQEVAKGDQEKSFLVVFDDVWHGRVWNLINSALPENEKQSRIIISTRDSRVAAMVDIEQHTHFVEPQKETYAFDLFCKKAFRNRAGRRCPNELEDLAKSLVSRCDGLPLAIVVMGGIMSRKPFTHIEWRRILEDSEWEVREGGGKVSRVLLLSYSDLPVHLKSCFLYCCLFPEDYEIKKNGLLRLWVAEGFVDNRPGKFTLDVADEYFKELIDRSMLLVVGDQAEHISSCGVHDVVREFAIPIAKEEISGEFYGGVGEFVPSKGRDIGEE…
ATR0751G102.1	NB-ARC	MADAVVTFLLEKLFDLLSEEAQLFSRKELEWLRKELDAMQSYLKDALKEEERMMRLQRLGIKELIEQCRLRRQVGGEIRRIKSLIVDISKRKSTYKLENPIREASISTDKWQEVRIVSSYLEEADIVGFDKDVEKLSKFLLDEELELKVFGMGGAGKTTLVIVMLGLQFPKLMESWRKDVLDSMSDGQIIERLKDYCRERKYLAVLDDVWDPLVWENMRVTLIEGGRQSRTIITTRNAKLISVKKAIHEIEPLREKDAQELFHKKAFNSNGGSCPEELQALAEKLLEKYEGLPLAIVVMGGLMSRQARTPQAWKRILDDYNWESNEGDDRLSRVLSLSYEDLPSRLKSCFLCCCFFPEDYEIWTETLDCRRIC
ATR0751G173.1	NB-ARC	MAEAVVTYLLSNLGELLTDRVQLYWGLDEEIDWIKCEFESIQAFLRDADQRAAREESVKVWMKQVRDVVYDVEDVLDKFSLRSAKQLQGSSRNWLCGHVERFKGVQEVAIEIRKIKARIEEISKRRLRYQFQITQQEASSPWNRNGNSASPSFPLVPDVDGIVGLDEDAKSIERWILDVDSRLTLISFAGMGGIGKTTLAKKVYNSEQIKRSFECQGWVHVSQSFHVWDLLQEMVKGIMGSSIELENMNEGELARKLYDHLEDKRYIIVLDDVWDTEVWERVRIALPEGHQGSRVILTTRKMDVATPGGITNRVHALRVLSDEESWMLFCKKAFQATGFRSCPPNLQGIGDSIVKKCRGLPLAIVVMGALLSRKPPTEREWQKVLENHNWETQAGGQVL…
ATR0751G200.1	NB-ARC	MSRKPLTPMEWRRVLEDPDWEVNDSGHNVSRVLSFSYNDLPLHLKSCFLYCSLFPEDYLIQRKRLINLWIAEGFVESRPGKVIEDVADKYLEELLDRSMLLVGEVGNDGDVYSCQVHDLLREFSIPMAKEEISGEFYGGKRNFEPSETTRRLFTVAGNVTQILKNRHMSRVCSLLVFPDNNWNLSFREPLIHNFKRLRVLYADGIYKQDVPITLRDAVHLRLHVLEVKWGMREFCSEFSASIHKMHQLISLAIWAAHEQMDRTPALLDPEVLHLPPSLMLLRLKMQLQRIPSSLSSHSRLAKLTLMSTSLIEDPIVSLRSFPNLSYLYLEKAYTGKHIGGCSRGSFPSLRNLVILDLNQWEEWGDIEVGSFPCLSYLRIYGCLKLKMLPQGFQRLVTLR…
ATR0751G206.1	NB-ARC	MEDVAVSILETLTKALVREAIFLYGIRDQVDGLAVELRRMQAFLRDTDRIRDSGHITENLVQEIRDLACEAEDIIETFVLHALQRKRRGFMGRLTNYAYLLLQLRGRHEVGRRIEGISNQIGDIARRRAVYDLPQSSHRDETASSRVQRLREMRRTSPLEVERDLVGIEEKTNSLKQSLMDGKGEFSVVSVVGMGGVGKTTLIKKVYNEDDIKLHFNYFDWVCVSQTYSMIQLLCDMIIKVVGSTVDLQNKSEQLLKEDLHKNLSRRRYLIVLDDMWDISAWVCIREALPDVKNGSRVVITTRNEDLAKMVERNTIHVLKPLPYKEGWELFCKKAFVKNNGSCPEYLRETGHGIVERCGGLPLALVVIGGLLSTKLVSEDIKRASEWKKTLDGFSHYQD…
ATR0751G224.1	NB-ARC	MATRTYLHATSKLIEETYVRIEKKMELVEQWLISDEPQLELISILGMGGLGKTTLAKRIYNSYNVKAQFNCQAWVTVSQSFKTTEILRAILKELSVKIIEGTDEESLQGKLYDYLQNKWYLVVVDDVWSEEVWREVHNVFPNSRNGSRFVITTRIAEVASPMQVRSIVCHLEPLSTEEAWSHFCKKAFWMEEGNVCPLGLEEGRLITKECDGLPLGPLAIGSMTSKKSKTSLEWAKVRQSLAWELNNHPYLEGVRGVLSLSYNDMQPRLKYCFLYCCLFLEDYKIPRSQLISLWVAEGFIEGREGMKMEEMARDCFKELLDRSLIQEAEIGTNSLVKSCRVPDLVGKRGLTLSEKMLFGAFYDGKNNKLDNRSRHFSIQDAKSGNSILEKMCHLRTVLM…
ATR0751G227.1	NB-ARC	MKLFLWSADKRKATEEGLKNWVGDVRELAYDALDEFITRMKILKHRRRLKHGLSFIKKFIVYHKFATEAQQIKRRVKEANDRRLASHLEAARDEGAPSNDSITHWRDPRLVFSSWRNLTSWGSTSPEHGEHNTERHIYDIELMKNGEAFDLFCMKAFRHDTMCPDELRDLVDVLVAKCGGLPLAVVVMGDIMSRKPMTDVERDLFSEDFEIDMHILISLWIAEWFIEERPRKVMEHIADEYFRKLLDRSMLLVGEFEDDRDVLYCRVHDVTHEFALSIAKEEILGEFYGGECKFEPREESRGLFIVVRLYGKS
ATR0751G253.1	NB-ARC	MNLIHYLKPLPKEESWELFCRKAFVNSNGRCPKNMADISHQIAQGCCGLPLALVVVGGDVKISDILSLSYIDLPYYLKPCVLYLYVYPKDFMIRRTILVQLWLAEGFIEKRGDETLEDVAEDNFEGLVSRNILQVENMSLRERIKPCVVHDLLHDLVIAKAKEENFLGVIAG
ATR0752G020.1	NB-ARC	MMSVFINPLVEIVKILLVPVSRHIGYLVKSKVKVCDLEVETCRLEDKRADFMAGVEVEKINGKVLTKEANGWFQRAQDLELQADQVVARYNDRKCCFGGLCPNCPSNYKLGRRAAKKRIRVTANIDVADSVQWTMAAPPSLGREMPARTITGQYTFKKILTEILNCLNNDELGTIAVHGMGGVGKTTLMHHVNNSLGNSGIQ
ATR0752G065.1	NB-ARC	MSIIINPLAEIAKILVSPLIRQIGYLISSKSNARDLALENERLKARRSDLMREVEAAERNGNMATSEAQVWFKRAEDLQKEADKVIDTYNEKKSCCGGGFVQIAPPTTSWERMQQSNFQKSQLTLMERIQFIGPWMHHHNWGERCLWHHSQLDLKIIGVPQPDPHNRCKVIITTRFLDVCNEMDTDKTKKVDVLNVEDSWNLFHKIVGEVVDFPTIEPLALEVIEECGGLPLAIITVASAMKGKSSIPIWKNALRALRGASPEIKGMEPQDYAISKEQLVEYWIWEGFIGGVDSIEDAKNKGHALIESLIDSCMVERVPGDDTLVMLHDVIRDLAIWISSSSGEVGKFVMEAGLGLKEARKGREWKDAERISLFLNEIERLPNRLECSLPNTDTAAKQN…
ATR0752G069.1	NB-ARC	MASKWARPGFYLDRALYFGLTRPFRPGGKFWGFPGHISGLALVKSSIPEAQSKAHNRPCFGPRTARNPGVALKPRGPDHWHPYPPKIKAMSIIINPLAEIAKILVSPLIRQIGYLISSKSNARDLALENERLKARRSDLMREVEAAERNGNMATSEAQVWFKRAEDLQKEADKVIDTYNEKKSCCGGGGFVQIAPPTTSWERMQQSNFQKSQLTLMERIQFIGPWMHHHNWGERCLQHHSQRQRFMLILDDLWEKLDLKIIGVPQPDPHNRCKVIITTRFLDVCNEMDTDKTKKVDVLDVEDSWNLFHKIVGEVVDFPTIEPLALEVIEECGGLPLAIITVASAMKGKSSIPVWKNALRALRRASTEIKGMEPQDYTISKEQLVEYWIWEGFIGGVDSI…
ATR0752G120.1	NB-ARC	MEAPPPMGREMPARPITGQPTFEKDVKEILDCINNDEFGVIGIHGMDGVGKATLMQHVNNHI
ATR0752G121.1	NB-ARC	KASRVVDLPAIKPHAEAVVKECGGLPLAIITVGRAMKGQSSVDTYKHDSLSSIDWLLEIAQVF
ATR0752G136.1	NB-ARC	MYFLEPISEILKFLWVPLIQQIGYLINLQDNVEEMRRQKEELCERKKDVMIEVAAAEREGMTPTNQVREWLNRSDIIEAEVDQLDKNYRERNGCLGGHFPACYSRHKLGREVANKLKDVASHKDKAAFERVAFNPPPLMVEEKPVASIAGQTTTNKTLNDIMSLFREEEVGIIGIYGMGGVGKTTLIKHVNNHLIASREYSAIFWVTVSKDSNIDKIRKAIMRQLGMRFSGDDDEEQIAEKLFKRLRELKFVVILDDVWKSLDIDAIRIPRPNKENGSKIVFTTRSLEVCHQMDADKSVKVEVLQEEEAWTLFRQKAGNEVETPPIESTAKEVVKECGGLPLALITVGRAMREKRSIEVWQNAARALRGSSPEITGMESQVFLPLQYSYDQLGDDVKRC…
ATR0752G183.1	NB-ARC	MSLATLPISLVAFLKFVSSPITHHIGYLVKSRKKVQDLEVDVGRLKARTEDLNREITDADRNGMVPTSQVGGWIRRARTKLMKLLRTRARTIDALEGVSKLPLQLQIGQAYDKETKDDVWAMLDIDNIRVPRPDAQNKCKVIITTRKIDVCNQMGTDTNIKVDILQNSEAWGLFCEKATRVVDLPAIKPHAEAVVKECGGLPLAITTVGSAMRRQRSIAVWKNALQALREASTEIEGMESKVYLPLKFSYEALKVENIKECFLAHSWKFKSRGCKKQRPSYKKLIGSCMLQRCPTSERRVKLHDVICDLAVWIGSSTGKFVVEAGLGLMETRKLQCGKLLNGLVDIPPLQELKHLQALNLRKTNMERLPQGLEELVTLKVLDLRGTVIQSLPPSLSNLR…
ATR0753G107.1	NB-ARC	MHRESEDYSLETIAKWEEGLKQVAEIWGPRSKDYSRKEDLVSALVADVVRRVKSVDMEVAKYPVAIDHRVNELHAIINNHESLDGACIVGIVGMTGIGKPTIAKRYFNLHRSSFRSSCFVGNIKQMTGEELQNTQKLLLKELALYNADHISSTDQGIKLLKKHLQGPKFLLILDDVDDHLQLKALMVHEVLSHESIILPVLLGEYLKKGIQDLTSGITKRFQSSFVDLSEMEKNVVLDIACFLEGEDKDVAISFWNSLGISSNGFMNVEYLSLVERRSNPSKMAKLNMVPSSIIWKEDGMSLLKAWPVQFFTKMRTSPIQLRVLELEGGLFSHLWDDQKNSEVPVQLRHLQLQGYENLIAIATSIGKLVHLKTLVLKDCKAVVTLPDEICNLQSLVHLN…
ATR0763G169.1	NB-ARC	MDDMWQKLDLKKVGIPQPKNEDTWKILVINRDRNVCSDMGAETTIEVKTLQWEEAWSLFLKIAGQHITSPVIKQHAETVLRKCNGLPLAIIILAKAMANRHMVEVWENAKRELKTSSASLQVSKPPVIVAALLGDLKNVCMLESGEKANTVKMHDVLHEMALRITSPELGHGPKFLVRASAELKEAPKATKWYDVERISLHFRKCTIKNDALIALDESQDLRDVSFNDCNGLTCVPTCISRGLHIVDCWDLERVLIGEETGENALQGLKFERICAGPPPSRGYLVNLKTIIIEVCPRLRVVFNKGMAQLFNSLEVLHCPLLNKVQISRCSVGDEPSCCQQCTWANPALLSSRPLSHVKTWERGGAGEIILPETDFLRSKDGARDDGHHIQTKQLMGKNS…
ATR0787G029.1	NB-ARC	MLSKKNKDTLLYSWLTALFTVGHSQIKKRGQMEQNPRKRSCKAKCLEEKAYLLPNSLKNFHTLSLVFTPLPGGGAEDDIQWIKDELVEGWLLDSEPHLKGDVALLMHARSKVYKLERLSIDDSWSLFCKKAFWLEDGHTCPVELEEEGRLIVQDYVGLPLSIVVVGGMMSQRACSIPDWFDVRQILAWELNNHEAVRGILTLSYKDLPSLLKYCFLYCC
ATR0807G065.1	NB-ARC	MAAPGVSFLLQKLDKLLVDEAQLLSAVKDDIQWIKDALKGMKMFLKNADKKTETNEAVDTWVGQVRDLAYYAEDVLDKFIEIARLQRREFIRRLMSPASFIKEQYIKHEVATKIKRIRARADDIAKRKERLNLQMEGDGGSSSDALIARRAYPQVISSLLEMQTLHHRGETSGTKDIEYLHDKRYLVVLDDVWSEILWEGVENAFPDLHNGSRFIITTRMAEVTSPMYVLSAVYQLERLSKEEAWSLFCKNVFWRENTNSCPSELEEVGRLIVEECDGLPLTIVAIGSTMSKTPKTMHSWEKIRRSLAWELNKNKEDYKISRSKLIRLWVAEGFIKRRGGLTEIEVAKDYIKELLDRSLIQVAKTGFTGQAKVIRVHHVIRKLGLSISEKEIFGTFCDG…
ATR0991G001.1	NB-ARC	MAMAVIVSRKAMEVGDWIDVLDIIHRTTPNNTSLNGILSTSYNAVRPLLKYCFLYCAWFLEEYKIKKTMLVRLWVAEGFVEAQRGKFEEAAEDCMKELLDRNLIQVHVVVRQLALSIAEKEKFEQVLTYESSTFADKTLHLSIHESNINGVLPNHKLKTRTLLNFGEDILPFTLQTRISKLNFVRDNVSHTSQSDLSRLSSLIVLDFDGVQIERLPKQIRKLIHLRYLGLRNTGILKLPKYLKYLPRLETLDVRGSNLESFPKEISVLQHLTHLLVSRRRNSTEQAINEVPKLYKKLNHDEYMQLNIHVEGWKSLQTLKRATVEGTVVKELSKLIKLKKLCVQVVSEGDGMQIMESIKNMSDLETLSLVDKNSQISLQSMTCPPTGLGQLSVDAVLGEL…
ATR0994G008.1	NB-ARC	MDFTSALAMTALPGAVVKLEATPIDDLPTARSMMQKVVDCINDGNIWISGVYGMGGVGKTTLLIESVHNRLRSNCCFDIVIWITVSRNPNMASIQRKIGDRLGIDLSGVEVETARDEPLTILRNKRFLLILDVVWERLELKEIGIPRPTVKNNCKVILTTWNSDLCSEMEATVSIEVKKLPEAEAWSLCKKKAGQHVE
ATR1001G001.1	NB-ARC	MADAAVTFFLEKLDSLITQEARLLSGVHKDIVWLRDELSTMRAFLEDAGRRKTKEPLIRIWVEQVRDVVYDVEDILDEFVIKMEPQHRFSLKKLIILHRVGTEIQGIKARIRAITDRRRTFDIQRKEDDKTLDTSGLENQDPVAAYPYFEEACIVGIESDVEILVGWLLNGSSKLEAVSVVGMGGIGKTTLAKKVYNMEEIKMHFDCRSWVSVSQSFTLEALLTAIINGFYEDEKEAIPITVEAMDERQLHRYLNLYLQEKRYLVVLDDVWSEDVWNGVRISLPNCEHGSRIVFTTRLRDVASLTQIESHVHNLQPLADEEAWTLFCNTAIRQNDLKNFTQELEEVGKLIVNNCEGLPLAIVAIGGMISKRAMAVAEWNKVLKSINWELANNSLFRRVR…
ATR1089G011.1	NB-ARC	MEIATCVLEIVNTFLEPITRQLGYLFKCREKVEDLKIEIERLKARIPDLEANIEAAERSGKAATSEAQQWFKRARELEHEADEVVQRYNQNKCCFRGLCPNCPSNYKLGRHATKKLSQITSHIDRADIVNWSMDRAPPFGREVPTHSITGQSTFGKNVNKILECLSKDELGVIGIHGMGGVGKTTLMHEINNRLLQNREVYRVIWITVSRDANISRIQKEIMKKLGITVEDEENDCFLL
ATR1089G098.1	NB-ARC	MECEVFVPLKYSYSELQDESIRQCFLYCSLYTEDYQIEKNNLAECWMCEGLLSRVDNLKDARNKGHGLIDSWMIEEVAGDVSRVKLHDVIRDVAIAYRLHKRGQGFHRGSRIGTKGIT
ATR1101G041.1	NB-ARC	MSVYDARQSSKLGEATSSRAQSLRKASPLEVEQDLVGIEKKVNSLKELLLDGEEQLSVVFVVGMGGVGKTTLVKKLYNGEDIRLHFNYFDWVSVSQNYSIIEILRGMISKAVGSPEGLQIMSEQRLKEVLYTHLRTRRYLIVLDDIWDFQAWDSLREALPDVNNDNRVLITTRNRDLAKMVDRSTIHYLEPLPENESWELFCEKVFVKNNEKCPQYLADISNGIGDRCGGLPLARLRIYKDSIGMAESA
ATR1101G073.1	NB-ARC	MSNRLGDIARARSVYDAPQSSNSREATSSRAQTFREMRKASSLEVERDLVGIEKKVNSLKESLLDGGAQLSVVFVVGMGGVGKTTLVKKAYNGEDIRPRFIHFDWVSVSQTYNIIEILRGMVSKVVGSDEGLQNMSEQRLKEVLHTHLSTRKYLIVLDDIWEIQAWESLREALPDANNGNRVLITTRNTDLAKMVDRSTIYCLEPLPENESWELFCKKALVKNNGKCPQYLADISHGIVDRCGGLPLALVVVGGLLSMKFMTEDRRTALEWQKVLDGFSYYQDRVLSAYPEDYKMRRTRLIELWVGEGFIEKRGDEMLEDVAEEWLEELVGRSMIQVESMNSSGHIKS
ATR1120G005.1	NB-ARC	MEIGPLSISPPPERAVQFETTPIPGQPIARKALQEVLDCIHDDQIGIIGVYGMGGAGKTTLAKEVNNQLQSNTNFDIVIWVTVSSNPDLSGLQKRIGERLGLLDLSNCSYETTREKLLSKLRRTKMTWGNLCHSKMSEFLNQQLRMGARFS
ATR1120G012.1	NB-ARC	MAFINPVADFVTKYVFDPCIGQICYLVRLRKNIEKLESKTRELTSKKNDTDSALATAARREGRIPTEQAKEWLDSVSVIEAEAVWIKDEYEQGKTCLRRLCLDCWSRYKLSKRAVNLVEDVDYRLAMEIGALSTSPPPKRAVQLETTPIPSQRTARKALREVLDCIHDDQIGIIGVYGMGGVGKTTIAKEVNNQLQSNTNFDIVIWVTVSSNPDLSGLQKRIGERLGLLDLSNCSYETARENLLTKLRGMKYVVILDDIWKPLSLEDVGIPRPTIENVGCKILLTSRSREVCSDMDAKPAILVAPLSKEEAWALFVEKSGSHSTLPKIKPVAEAIVECCDGLPLAIITVARAMANQLRSGGVGGCPTGVETVGHWC
ATR1128G046.1	NB-ARC	MAEGAMLFCVQKLDRLLTEELRLISGVRKDIIWLRDELKTMIAFLEDADRRKSKDALVQIWVEQVREVVYDTEDVLDEFMILEARKRKFFAKSLVIQHKVGVKIQEIKERITGIKERRDKYDIQRKEEPGTSSDTVVSSGGDPLAAYPFIDEVDVIGKQKDIENLVELLVNGGPKLKVISVTGMGGIGKTTISKKVFNSHAEESL
ATR1128G054.1	NB-ARC	MVEGFYDDRREVAPTMDKLDEGLLHMCLRAYLEDKRFLLVVDDIWSEDVWNRLKVSLPDHENGSRIVFTTRLINFASLVEVDHHVYELQLLKAEDAWSLFCTKAIRENDSKKVTGELERVGKLIVDNCEGLPLVIMVVGGMVSKRALEVAEWMGVLRNLNWEMANNTSLERVRRILSLSYNDMYPLLKYCFLYCCLFPGNYEIRRNVLIRLWVAEGFIAARPNMTMEEVGEVYMKELIDRNLIQVAYLSGSQKIRACRVHDVMRNLALSIAEKENFGAILTGESKELNDRTRRLSMHKCHAHIQVLTRKLYVRSLLTVSMEQFPHSTSSILSNLSNARLLRVLDLGGVSCQKLPSEIGSLIHLRYLGLRNNMIRELPKSLQNLRRLETLDARGGGLESV…
ATR1136G072.1	NB-ARC	MEIATCVLGIARIPDLEANIEAAERSGKAATIEAQQWFNRARELEREADAVVQRYNQNKCCFGRLCPNCPSNYKLGKQATKKLAQITTHIDRVDTVTWSMDRAPPFGREMPTASITGQSTFDKNVNKILECLSNDEFGVIGIHGMGGVGKTTLMHEINNGVLQNREFNRVIWITVSKEDVKITRIRKEIMKKLGMTVEDEDMIVERLFSALKEHRFMLILDDLWEKLDLNVVGVPRPNPENKSKVVITARALMVCNRMETDHDIKVDVLIEEEAWILFREKARNVVVGRPSIEPMARKVVKECAGLPLAIIAVGCALRDKDNVQV
ATR1136G087.1	NB-ARC	MAEAVVRVLLQTLREPLVKEAILPFGVLDKVERLRNELQRMHAFLKHVEKIEAAEDDMTKVLARQIRDLAHEAENVIDMFVHQAAQLNRRGFIGRLANQTLLMGGGELLGRHKVGPKIEEINNKFSDIGKGSGDRRKGEFFKAIIIGGEEQRCMVFVVGMDGVVKTTLVRKVYRQEDVKGCFEGCFACRAWVCVSQSYRVSEILRCMIDGGRASSRGVQDMDERRLKEVLLDHLSTKRYLIVLDDLWDIHAWVCIRDSLRDVKNGSRVLITTRNIGLAEMVDRNTIHHLQPLPKDESRELFCRKAFVKNNGGYPAFLTDLAMALLKDVEACPWHLLSLEVFCPQNLEEENFMGVVTVKGNMASQRARRVAFHGGIASYVSSHVDASNVRSFFVYQDLEK…
ATR1149G017.1	NB-ARC	MDLIWEHCRIVDDSIEVADIIGFEEDVKELQDLSSNLRGHGCRTITNIPEVEVLDDVWNLVKAFTLSNRSGSGRIILTTRLGDIPAEVDAKCHAHMLQSLDYPQAWRKHLGEIKSQKNLKKLRKNF
ATR1149G063.1	NB-ARC	MAEVTSPWSKVYKLEELTPEEAWLLFCKKAFGGTNGNSCPLELENIGRLVVKECEGLPLAIVAIGSVIYKRPKTIHAWDKVRRSLAYELDMDKGVKRILTLSYRDLSPLLKYCFLYCCFFPGDYEIPCRKVIRLWVSEGFIEGRRGITKMEVAADYFKELLDRSLIQVARLGLSGSIHTICVRDVMRNLGISLLEKEMFGAICDGKYNTFPDRIRSKYLRVLDLQGVQFECLPNGVGDLVHLRYLGLRDTGVKKVPKSLGELDKLANDPFVLLQKLHNLVFLSLSQASYVGTRIDKCDAGGFPKLQALVLKYLEEWEEWGEVEEVAMPYFQRVYIGNCRKLPQGFQYLTSLEHLVLRDIDDAFLRRLNRDSGEDHPKVQHIPNVALYGEREGKAFFEDL
ATR1149G072.1	NB-ARC	MAESAAAFVIEKLGEHLEKNLTLLLEVEGDVQWIKDELESMRVFLKSADKKSDTNEALDAWVRQVRDVAYDAEDALDEFILRMEGTEQLNGCIECLISLAHFVEILRIKHEVGTKIRSIKERAREIFARRTRFNLEKEEMTSNITSSGQESPLANSYSVEDEHLEGIGKKVQMLEGWLVDGDLQVKVISILGMGGLGKTTLAKRIYNMENIRKHFNCCAWVTVSQQFTKIEILNSILKGFSQSHEDEIDEGNLRGKIHACLQDKRYLLVLDDVWSEDVWGWVHTMFPGLVNGSRFLITTRIAEVASPMHVRSMIYSLEPLSKEEAWSLFCKKAFWIEDGNTCPLDLEEEGRQIVKECDGLPLAIVAIGSMMSKKAKTSVEWAKIRRSLAWELNNHPYLE…
ATR1149G076.1	NB-ARC	MVDNPLMAGRVVSFFLQKLDTLLTEEVRLLSGVHEDIVWLRDELGTMQAFLEDAERRKSRDLLVRTWVVQVKEVVYFAEDILDEFMIQMECLGQFSVKKLIIRHRVGSKIQDIKARIRAITDRRTTYDIQRRDDEAATLFRAKDPLVTAPFIAEADIVGLQEDVEILVGWLLNGRPKLEMISLVGMGGIGKTTLAKKVFQMGKTKSHFDRRSWVTLSQSFTIAGLVKSMLKGFYKNVNEETATIDTMDEGQLYMCLYSFLQEKRFLLVLDDVWSEDVWNGLSIFLLDCKPGSRIVLTTRKRNVASSIQVRSHIHHLRPLTREEAWSLFCKKAIRKFDYKRITPEMEKVWRIIVSRCQGVPRGIVSKRQIEIAQWMEVLQTLQWELANNPSLKRVRGILS…
ATR1149G081.1	NB-ARC	MADCVADSVVAFLLKKLDKLLVEEVQLLSGVEDDIQWIKIVLEGTKAILKNADKRREIDEVEDIWVRQVRDVAYDAEDILDKFIFQIANMRRRRGFIKNLISPSSSIKKQCIKHTVATEIKRIRARFDDIAKIRLQLNLQMGEEEGSCSNAIAARGAYTRGMSSLVEEADIVGIEEKVKQVGGWLLDGDLHPKVISILGMGGLGKTTLAQRIYNYDPIKEHFVYRSWVTVSQLFNKIEILNVILRGFDEKHVEEKDIGHLQRKLHAHLHDKRYLVVLDDVWSEDVWGEVHSAFPNSDNNGSRFVITTRTAEATLPMNVLSKVYMLEQLTTEEAWLLFCKKAFWGESGNPCPLELEGVGRLIVKECEGLPLAIVAIGSMMFKKPKTIHVWDKVHRSLAFE…
ATR1152G039.1	NB-ARC	MLRSKDTGARIVGILGPEGIGKTTIVKAVYNRIAHFFDATSIILDIRKSTPTIQLQNQLLREITKNEKMQVGNISRGVKVIRERIKDKKVLVILDGVESRIQIKDLACKQECLHPGSRMIITSRKKELLTEANEIYVVQELEEAQSLLLFCQHVFGTAEPEEGFADISESIAAATRGIPSVIEKWGSQLMDTRCKDEWEDTLGMLERSMNSGENRSMLH
ATR1152G041.1	NB-ARC	MGYLLSPGRAVKEVYIRHQFATNMHNIKASGSGIIEKRDQFMLQWKEEASSSNATATAVYSRSLSSLVEGAYVIGIECKVKRVEGLLLEGEPQLMLISIVGMGGLGKLTLAHTIYSRRSVKEHFRCRAWVIVSQSFTPERILSSILVEFQGAHVLERVMDVRALRRELHGYLEGKTFLVVLDDVWSEWVWAEVCTSYPDAGNASRFIITARNEGALPSPKHIKTEVYTLEFLSEKDAWSLFCKNVFGKEACPPELVDAACLIVKKCGGLPLAIVDIGRMMSKKKPYEWATVRYSLEWELSNRSQFYLVGGEVVRGGRQGMLDEEVAEEYFKDLLDRNLILVGGGGGIGRSEHVECTL
ATR1152G047.1	NB-ARC	MHAFLLCRNEAARIDKIVKRVKVELNHVPYHVAEYPVGVDSQAEDIVQMLKSRDTGARIVGILGPEGIGKTTIVKAVYNRIVNFFDATSIILDIRKSTPIIQLQNQLLREITKNEKMQVANVGSGVTLIRERIKDKKVLVILDGAESRDQIKALACKKEWLHRGSRIIITSRKKELLNVENEIYKVKELDAAQSLSLFCQHVFGTEEPGEGFADISEGIASAARGIPEVIKKFSNQLINTKNMDEWEEILKEAMKMD
ATR1156G031.1	NB-ARC	MDAQQIVSSATQIVSGMIGAVGALEQASRNLDAAPGKIRSLEEFMLELENLVGRVKQRHAQKVHNPQLENQIHSLHSLIERLQPNVRKVKKIVSQSTVKNWASVVWDSMVGDPLSKSIFSIRQDLNHWLELQHLTEDIERAIDSNAKRIGKSCLARQVASNPPKRFIHGAIELSLGQWCSRTACDGSNSKYRERLAKEISRFLVQIGCDKKILQETNGDLDAVCALLQETLVGKSILVFLDDVWEQDIVGRFAKLHGNDCKYLVTTRNEAVYEITEAEKVEISKDDLREISKAILLHHTLLTEEELPDLGERLLERCGHHPLTIAVMGKALRKETRPKKWENAINNLSTYATCAPGPVSYVNEKEAENVPVFGSFEFSLEAMPAHSKRLFIALAAVYLA…
ATR1156G084.1	NB-ARC	MDALQIVSSATQIVSSMIGAVGALEQASRNLDEAPGKIRSLEEFMLELENLVGRVKQRHAQKLHNPQLENQIHSLHSLIERLQPNVRKVKKIVSKSKVKNLASVVWGSMVGDPLSKSVFSIRQDLNHWLELQQLTEDIERAIDSKAKSVPLLFKISSDKGYPISKKSRYVKSLLEQEKSHKVVLIVGLSGIGKSCLARQVASDPPKRFIHGAIELSLGQWCSRTACDGSKSKYRKRLAKKISRFLVQIGCDKKILQETNGDLDDVCDLLQETLVGKSILVFLDDVWEQDIVDRFAKLYGNDCKYLVTSRNEAVYEITEAEKVEISKDDVREISKAILLHHTLLTEEELPDVGERLLERCGHHPLTIAVMGKALRKETRLEKWENAINNLSTYATCAPGP…
Bpev01.c0016.g0061.m0001	NB-ARC	MAEGAVNFLLDKIARFIENEMLLLRGDREEVLYLRGELERMKAFLKVADAMEESDEEIKVWVKQVREIAHEAEDALDEFTLLQAHDHADGFYGSLHRFSCCIKNRKSRCRIVSELQGINSRIRDICGVHKRLLHKLSGLQQGSGPKNSGNTWQDALLLEKTDLVGIDEPTQQLVGWLVKGGFTREVVSVAAMGGMGKTTLAKQVYDDAEVKKHFKIRAWITVSQSFKIEELLKDMIRQIFSIISRPFPEGLDSMNTDRLRRIIKDLLLKRRYLIVLDDVWHLSVWDAVKYALPNNGCCSRVMLTTRNADVASTSGVESIGKVYNLNPLPLEESWELFCRKTFQGDACPAYLEEICKNILRKCEGLPLAIVAISGVLATKDKRRIDEWDKVCRSLGAEID…
Bpev01.c0016.g0128.m0001	NB-ARC	MAICTAQKAKPFLMDLVLAQEVGLQGLNFKPKPYVLNSKIPLLSSNSLHRWKADSKMKRLISNLGWRLKYANLSDWTVWKFSGPMFLGTTPAGEVGVLHDSCGWGALHKFGVCLRWVHKVTWGLPHRGGYEARFIEKIVEEVLCKVNYVCLNIGIHPIGIDYRVEEIKALLNLGISDVHIVGIYGMGGIGKTTIAKALYNQICYGFEGSSCLLNIKEISEQPNGLVHLQEQFISDILKTKNLKIDNVDRGINLIKERFHHKRVLVVLDDVDHLKQLNSLSGNFEWFGPGSRVILTTRNEHLLSELGVYGKYKVKELNHEESLQLFSWHAFGMAHPIQDYLELSIGVVNYVRGLPLALEVLGSYLVGRSIAEWQSALKKLQKIPHYQIQKILRISFDSLD…
Bpev01.c0027.g0154.m0001	NB-ARC	IVKGCGGFPLALKVIGRSLCGKSKVVWRKTVMEWSSNDHSILASSTSSYLLDCLQRSLDFKDDEIIIKKCFLDLGSFPEDQRIPVAALVDMWSELYELDEDGILAVFNLDEITTRNLASLLVTRKDVSEVGIYCSEDFVLLHDLRELAIHQSSQEPIEQRKRLIINISGNNLPKWWREQRQQPISAQLLSISTDDNFSSSWCNIQGSEVQVLVLNFQTKNYALPNFVEKMEELKVLIVTNYGFLHAELGNFQLLGSLSYLKKIILEKVSIPSLFKFPVQLKSLEKISLFMCNIGHAFRDCTIQVSDAFPNLKEINIDYCNDLAELPAKLCDVVCLKKLSITNCHKLSALPNKIEKLVNLEVLRLRSCTNLEQLSESITSLNKLSILDISDCIKISKLPI…
Bpev01.c0095.g0047.m0001	NB-ARC	MDALQVVSSATQIVSSMVGAVVALEQASRDLDEAPKRIKSLEEFVSDLDNLTRRVKQKHLYKLHNSQLDYQIQSLNALVERLHPNIMKARRIVSKSKFKNLAKIVWGSMAGDPLGKLVNNIRGDLNWWLESQRLVQNVEKVIESTAQDIPARLKITTEQGYPISSKCNFIRNLLEQEGSQQVILIVGLSGIGKSCMARHVASDPPAKFVGGAVELGFGQWCSRAACDGNKDEYQKRLARKICKFLMQIGFWKKIKDENTGDLEYICCLLQEALYGRSILILLDDVWEQDIVMRFAKLYDNDCKYLVTTRNEAVYEITEAEKIELGKDDIKEISKGILVYHSLLSEEEMPSVAESLLERCGHHPLTVAVMGKALRKEIRADKWEKAIRNLSTFATCAPGP…
Bpev01.c0166.g0005.m0001	NB-ARC	MAESVVGFVVTRLGDLIIREAILIEGASQQIKQMHIELKRMQCFLEDADKRQNEDESVQNWVSEIRDAAYDAQDIIETFVLEILFKNRENVLKRYVSFFTDTIKLHKVAYEIEAIKARISDLSRSLQTYGMNAVREEGSSTVSMQRQRQRELRWSYSHNLEEYIVGLDEDIKVVVEHLVNEKSRSQSVSICGMGGLGKTTLAKKVFHQSAVRRHFEGFAWAYVSQDCKRRDVWEGILLSLTSSSKDERDQIMKMREEELAWKLNQVQQEKRCLVVLDDIWDTQAWDVLSPAFPQSGMVSSKILLTTRNREVALHVDPGGLLHEPLCLNEEDSWDLFQKKAFPRKNPESRICEEMEKLGREMVARCAGLPLAINVLGGLLATKETLTDPLPSHSVTATGK…
Bpev01.c0181.g0001.m0001	NB-ARC	MNLLLSLERNDITCMVGILGVGGIGKTTIAKEIYNLIAYQIEGSCFLANVRETAEQECGLVQLQETLLFEILGDSRKFEGSRIIITTRDEKLLTNSPIELMYKVKELDHNKALQLFCWNAFKRDKPIDDYVELTENIIHYARGLPLALTMLGSDLHDRSINEWKRALDKYKRIPNESIQEILKVSYDGLDDNEKDIFLDITCFFKGKPANFVIKILDGCGFSSNIGIKVLMEKSLIT
Bpev01.c0230.g0026.m0001	NB-ARC	MDFLDVLEVVSAVLWKLKAQPYVDPEFIQGAITEAEAAVTRDLGWNKYYYCLIYDHELLKKLLYAVYKMEAYAETFNLSTRRRSLRRMGFGRMLNLKATDDIGSLSPRRLLSDIDDAIKPLMNINESGVVIGLEEDKGKMVTWLTDTSSRPNLGFILISGQTGSGKTTLATEIYKSREIADHFESPRAWVSASEDSVSNLRSILREITGASTVDMESTVPELEAMICEILQKKRRLVVVDNVQSPYLFKTRHGSALSDEGNGSRVIMTMRSKDLIPHFVDEHPSLSYELQPLQDEHAWHLFLKKVRLPDNVASPDLDMLKSKIIAICQGLPSAIVVLGRFLSTKKRYEEWLAVLEHPTDGNGVSVSTILALMNSDLTFGSRSCLLYFGFFPKGYEIPVR…
Bpev01.c0230.g0031.m0001	NB-ARC	METIKFVKKFTQTRGGGGKAESGLIGGGRRAGTAASSSTSYNNLLSCSFEVRDVGRPATSRVLRKLKAQPFVESDFIQGAITEADAAVTRDLGWNKYDFLTYDHELIKELLKKLLDAVYKMEDLLNCLPCRVGGGVLRRMGQTGSEESEDSVSNLRSILQKITGDSTVDMESTVTELEEKICEILQNKRLLVVVDNVQSPYLFKTTAGSALSDEGNGSWVLMTMRSEDFIPHFVDEYPKHVHHR
Bpev01.c0333.g0001.m0001	NB-ARC	MAEIVVTYVLDNLTSLMQEEVQLLRGVKEAADSIADELENIKAFLRAADEMEERTPQLDVWVKQVRDVAYEIEDALDEYRLRLKPHTGHDLYASLAKIVPSIKNLKARHQIGSEILRIRSRFASISEGQQRFKSETNLLDSKIASQTWRDRRQDGLLLEEADLVGIEKPKKQLISWLIQDDTGRELVSVVGMGGLGKTTLVKKVYDDAQVKLHFKYRTWLFVSQSFKMEDLLKDMLQQLYKVKRKPVPQGVDSMSNDQLRTKIKSFLQQKRYLIVLDDVWHIDDWDAIKYAFPNNDGSRVMLTTRNSEIASASCKDFNGKIHPLNPLSLEESRTLFCRKTFGDNNCPPDLKTLTENILGRCEGLPLAIVALSGVLATKDRIEQWDLIQRCLADELEENG…
Bpev01.c0333.g0002.m0001	NB-ARC	MAEIAVSFLLDKLTFLVQAEGQLLRGVRANVVYINDEFVRIKVFLRVTDGMEENDPELKVWVEQVREVSYDIEDALDDHLRLRLNHNGRGFSASLRKLSSCIMNRKALHRIASEMQDIKSRVASISMGHQNYCNRNNLVAQGSSSPITWLDCRGDALLLEETDLVGITEHKIKLIGWLVTGQTGRQVVSVVGMGGLGKTTLAKQVYEDAEVKKRFKLHAWVIVSRSFKIEEILKDMVQQLYSVIGKPVPQGVDGMKSNQLKAMIKKLLQQSRFLIVLDDVWQTEDWGAVQLALPNNNYSSRIMLTTRNNEVASTCCIGSHDLVYKLEHLPRKESWALFCRKTFQGNSCPDHLVEICERIVKICGGLPLAIVALSGVLAKKDHGNTDEWRKICRSIGAEI…
Bpev01.c0345.g0012.m0001	NB-ARC	VGAGDIRMVGILGMGGIGKTIIAKAIYNKFFHGFKGKSFLANVRETSKEPGA
Bpev01.c0397.g0010.m0001	NB-ARC	MAETIVTLVINELVQLIIHESKLLRGVHREVVDIRDELESIQCFLKDADRGDLQEGVKMWVKQVREAAYHIEDVIDEYVLHMAQRRHQQSFIAFLHKIGSLLKKLKPRHDIATKIQDIKLSVREIKERSERYGFISSEQGSSSSVTNVTWHDPRVGSLFIEEDEVVGIESTRDELVSWLVGGASKRSVMSVVGMGGIGKTTLAKKVYENESVKGHFDCRVLITVSQSYNVQKILMSMTKQIYQVKETASRQIDMTDEITLISQLRKYLQEKRYVVVFDDVWKIEFWEIVKHALPCNDRGNRIIITTRSDLVGVSCKKSLSDQVYKLKPLSQDKAWELFCRKAFQAEFQGCCPRELVRISVDIVRKCEGLPLAIVAIGGLLSTKEKVPLEWKKLHDSLSS…
Bpev01.c0397.g0016.m0001	NB-ARC	MTETVVTLVINELVQLIVHESKLLKGVHQEVVDIRDELESIQCFLKDADKEDLKDGVKAWVKQVREVAYHIEDVIDEYVLHVAQRRHQQSFIAFHHKFGRLLTKLKPHHDIATKIQDIKILVREIKERSERYGFSSLEQGSSSSATNDTWHDPRVGSLFIEEDEVVGIESTRDELVSWLVGGASKRSVISVVGMGGIGKTTLAKKVYENESVKGHFDYRVWITVSQSFNEQKIFMSMKNQIYQAKETAPGELDMMDEITLISQLREYLQQKRYVVVFDDVWKTEFWEIVKHALPCNGRGSRIIITTRSDLIGVSCKESLSDQIHKLQPLSQDKAWELFCRKAFQSEFQGCCPQELARLSMDIVRKCEGLPLAIVAIGGLLSTKEKVPLEWQKLHDSLSS…
Bpev01.c0397.g0017.m0001	NB-ARC	TEFWEILKHALPCNDNGIRIIITTCSDLIGVSCKESLSFQVHKLQPLSQDKAWELFCKKALHTEFEGFCPKELVRLSMDIVRKCEGLPLAIVAIGGLLSKKEKSCYLYFGIFPEDYSITGSRLLWLW
Bpev01.c0397.g0018.m0001	NB-ARC	VKIREKTMTETVVTLVINELVQLIVHESKLLRGVHGEVVDIRDELESIQCFLKDANKEDLKDGVKTWVKQVRETAYHIEDVIDEYVLHVAQRRHQQSFIAFCHKFGCLLTKLKPRHDIATKIQDIKISVREIKERSERYGLISSEQGSNSSATNVTWHDPRVGSLFIEEYEVVGIESTRDELVSWLVGGASQRSVISVVGMGGIGKTTLAKKVYENESVKGHFDYRVWITVSQSFNVQKILMSMKNQIYQEEVTAPGDIDRMDEITLISQLREYLQQKRYVVVFDDVWKTEFWEIVKYALPCNESGSRIIITTRSDLVGVSCKESLFDQVHKSQPLSQDKSWELFCRKAFRTEFQGCCPKELVRLTMDIVKKCEGLPLAIVAIGGLLSTKEKVPFEWQK…
Bpev01.c0397.g0019.m0001	NB-ARC	MTETVVALVINELVQLIVHESKLLRGVHREVVDIRDELESIQCFLKDVDKEDLKDGVKTWVKQVREVAYHIEDVIDEYVLHVAQRRHQQSFIAFHHKFGRLLTKLKPHHDIATKIQDIKILVREIKERSERYGFSSLEQGSSSSATNVTWHDPRVGSLFIEEDEVVGIESTRDELINWLVGGASKRSVISVVGMGGIGKTTLAKKSFNVQKILMSMKNQIYLAKETAQGEIDVMDEITLISQLREYLQQKRYVVVFDDVWKTEFWEIVKHALPCNGRGSRIIITTRSDLIGVSCKESLSDQIHKLQPLSQDKAWELFCRKAFQYEFQGCCPKELARLSMDIVRKCEGLPLAIVAIGGLLSTKEKMPLEWQKLHDSLSFELECNPHLTSVTKILSLSYHD…
Bpev01.c0397.g0020.m0001	NB-ARC	KILMSMTKQIYQATETTLGQIDTTDEITLISQLRKCLKQKSYVVVFDDVWKTEFWKIVKHALPCNDRGSRIIITTRSDLIGASCKESLTDQVHKLQPLSQDKAWELFCKKAFQAEFQGGCPRELVRLSMDIVRKCEGLPLAIVAIGGLLSTKEKVPLEWQKFQDSLNSELECNPQLTSITRILSLSYHDLSCHLKSCYLYFSIFPEDYSITDTRLFQLWIAEGFIKGKKGKQLEEVAEEYLMELIHRNLVQVSFGELDYEIDRKYRIHDLLHEIILSKAGELNFCQVLEAADTTFHGKSRCLSIHDARENVFETSEYSQVRSVFLFNINEMPRSFIVKLFKKFKLLKVLDFEDSPIDYLPQELGNLFHLKHLSLRRTKVNILPKSMGRLQNLQTLNVME…
Bpev01.c0428.g0011.m0001	NB-ARC	MAEIAVNYVLDKLMALMQEEVQLLKGVKEETAWIADELAYIKAFLRVADEMEERSPELDVWVKQVRGVAYDIEDVLDEYRLVVVLTNPPGNDLHASLSKIVSSMRNLKARHHIASEIQQIRSRFLSISEGHLRFQGETTIIPAKKCHDRRQDALLLEEADLVGIEKPKKQLISWLIRDDSGREAVSVVGMGGLGKTTLVKKVYDDAQVKLYFKYRAWVTISQSFKMEDLLKALIQQLYKVKRKPVPQGIDSMSTALLKIKIKNFLQQKRYLVVLDDVWHMDDWDAVKHTLPNNNCSRVMLTTRNSEVASASCKEFNGNVYPLNPLSPEESWTLFCRKTFEENSCPPGLKGLTERILRRCEGLPLAIVAISGVLVTKNRIDEWDLIQRSLADELQENVRL…
Bpev01.c0473.g0024.m0001	NB-ARC	MTFWLNVGVDDIRMVGILGMGGIGKTTIAKAIYNQFFYEFEGKSFLANVRETSKELRGQIRLQEQLLSDILKTSEIKIRSVDRGTNMIRERLCNKAVLVILDDVDQIEQLNTIARRRDWFGSGSRIIITTRDEHLLEELEVDCIYTVTTMNDSESLELFSWHAFRNSFPTEDYTNLSRSVVAYCGGLPLALEVLGSFLFSRSIPEWKSALDKLKIVPHDQIQKKLRISFDALNDDIEKDIFLDIACFFIGMDKEYVVKILDGCGFFASIGISVLIQRCLLKVSGTNEFMMHDLLRDMGRQIVREKHPNEPGKWSRVWLHEDAFDILTKHEGTEAVEGLTLAFPSLSKVNFNSRAFLKMQRLRLLQLDHVRLTGDNKYLSNELRWLRWHGFPLKFMPKNF…
Bpev01.c0473.g0037.m0001	NB-ARC	MFVFYHSSFRTLANLLFSLSATQNSNDFKVSEAFKSMLGFHNFLVGGVQTWYDQSYDHASQIYPNKDHVPTFFKWLATELFCGSLKNISFELLLTVLATIPLYCSFETPLFDHSMTNIATEALGNFQFQQHEHEAKFIRKIVEEISRDLNNTHLFLALYPVGVDNRVQDMNFYLSVGAGDIRMVGILGMGGIGKTTIAKAIYNQFVHGFEGKSFLANIRETSKEPRGQVRLQEQLLSDILKIGKIKISGVDRGISMIKERLCNKAVLVILDDVDQMEQLNAIARRRDWFGSGSRIIITTRYEHLLKELEVDSVYTVATMNNSESLELFSWHAFRNSSPTEDYTDLSKSVVAYCGGLPLALEVLGSFLFTRSIPEWKSALDKLKRIPHDQIQKKLRISFD…
Bpev01.c0629.g0005.m0001	NB-ARC	MDFVDVVEVVSAVLWKLKAQPYVDSDFIQGVITEAQAAVTRDLGSKKYYFLTYDHELIKKLLKNLLDTVYKIENFAETFTLSRRRWNLRYNCILRQMNSKADFGSLNSMHLSEIDNAIKPLMNIKESVESRGEESDVVIGLEEDKRKMVTWLTDTNSRPNLGFILISGQTGSGKTTLATEICKSREIADHFEVRAWVSASEDSVSNLRSILQKITGDSTVDMESTVTELEEKIYEILQNERWLVVVDNVESPYLFKTTPGSALSDEGNGSRVIMTMRSDDLIPHFVDEHPSLSYDHELRPLQNEDAWHLFLKKVRLPDNVVSPDLDMLKSKIIAICQGIPSAIVVLGRFLLTKKRYEEWLGVLEQPTDGTILALMNSDLTFGLRPCLLYFGFFPKGYEI…
Bpev01.c0633.g0008.m0001	NB-ARC	MTDTIVTLVINELVQLIVHESKLLRGVHQEVVDIRDELESIQCFLKDADKGDLQDGIKTWVKQVREAAYHIEDVIDEYVLHVAQRRHQQSFIAFLHKIGRLLKKLKPRHDIATKIQEIKISVHEIKERSERYGFSSLEQGSSSSATNVTWLDPRVGSLFIEEDEVVGIESTRDELVSWLVGGASKRSVISVVGMGGIGKTTLAKKVYENESVKGHFDCRVWITVSQSYNVQKILMFMTKQIYQAKETAPGQINMMDEITLISQLRKYLQQKRYVVVFDDVWRTEFWEIVKHALPCNDRGSRIIITTRSDLIGVSCKESSSDQVHKLQPLSQDKAWELFCRKAFQTEFQGCCPKELVRLSMDIVKKCEGLPLAIVAIGGLLSTKENVPLEWKKLHDSLSS…
Bpev01.c0633.g0009.m0001	NB-ARC	QRRYVVVFNDVWKTEFWEIVKHALPCNDKGSRIVITTRSDLIGVSCKESLSNQVHKLQPLSQDKAWELFCRKAFQTEFQGFCPKELVRLSMDIVRKCKGLPLAIVAISGFLSTKEKVPLEWQKLHDSLSSELECNPHLTSITKILSLSYYDLPGYLKSCFLYFGIFSEDYSVTDSRLIWLW
Bpev01.c0633.g0010.m0001	NB-ARC	VKIIEETMTETVVTLVINELVQLIVHESKLLRGVHREVVNIRDELESIQCFLKDADKRDLQDGVKTWVKQVRETAYHIEDVIDEYVLHVAQSRHQQSFIAFLHKIGRLLKNVKPRHDIATKIQDTKLLVREIKERSARYGFSSSKRGSSSCATNLTWHDPRVGSLFIEEDEVVGIESMRDELVSWLVGGSSKRSVISVIGMGGIGKTTLAKKVYENESVKGHFEHRVWITVSQSYNVQKILMSMTKQIYQATETASGQIDMTDEITLISQLRKCLKQKRYVVVFDDVWKIEFWEIVKHALPCNDRGSRIIITTRNDLIGVSCKESLTDQVHKLQPLSQDKAWELFCKKAFQAEFQGGCPRELVRLSMDIVIKCEGLPLAIVAIGGLLSTKEKVPLEWQK…
Bpev01.c0633.g0011.m0001	NB-ARC	MAETILTLVINELVQLIVHESKLLRGVHREVVEIRDELESIQCFLKDADKGDLQDGVKTWVKQVREAAYHIEDVIDEYVLHVAQRRHQQSFIAFLHKIGRLLKKLKPRHDIATKIQDIKILVREIKERSERYGFISLEQGSSSSATNVTWHDPRVGSLFIEEDEVVGIESIRDELVSWLVGGASKRSVISMVGMGGIGKTTLAKKVYENESVKGHFDCRVWITVSQSYNVKKILMSMIKQIYQAKEMVQGKIDMTDEISLISQLRNYLLQKRYVVAFDDVWKTEFWEIMKHALPCNDRGSRIIITTRSDLIGISCKESLSDQVRKLQPLSEDKAWELFCRKAFQSEFQGYCPRELVSLSIDIVRKCEGLPLAIVAIGGLLSTKEKVPLEWQKLHDSLSF…
Bpev01.c0633.g0012.m0001	NB-ARC	MTETVVTLVINELVQLIVHGSKLLRGIHQEVVDIRDELESIKCFLKDADKDDLQDGIKTWVKQVRETAYHIEDVIDEYILHMAHRRHQQIFIAFLHKIGRLLKKLKPRHDIATKIQDIKISVREIKERSERYGFSSSKQGSSSSATNVTSHDPRVGSLFLEEDEVVGIESTRDELVSWLVGGASKRSVISIVGMGGMGKTTLAKKVYENESVKGHFDCRVWITVSQSYNMQNILISMTKQIYQAKETGLQQIDMMDEITLISQLRKYLQQKRYVVVFDDVWKIEFWEIVKHALPCNNRGSRITITTRSDLISVSCKESLFDRVHKLQPLSQDKAWELFCTKAFPTEVMGCCPIELVRLSMDIVRKCKGLPLAIVAIGGLLLTKEKVPLEWKKFHDGLSY…
Bpev01.c0633.g0013.m0001	NB-ARC	MTETVVTLVINKLVQLIVHESKLLRGVHREVVDIRDELESIQCFLKDTDKEDLKDGMKTWVKQVREAAYHIEDVIDEYVLHVAQRRHQQSFIALGHKFGCLLTKLKPRHDIATKIQDIKISVREIKERSERYGFFSLEQGSSSSATNVAWHDPRVGSLFIEEDEVVGIESTRDELVSWLVGGASQRSVISVVGMGGIGKTTIAKKVYENESVKGHFDYRVWITVSQSFNVQKILMSMKNQIYQAKETAPGEIDMMDEITLISQLREYLQQKRYVVVFDDVWKTEFWEIVKYALPCNDRGSRIIITTRSDLIGVSCKESLFDQVYKPQPLSQDKSWELFCKKAFRTEFQGCCPKELVRLSMDIVKKCEGLPLAIVAIGGLLSTKEKVPLELQKLHDSLSS…
Bpev01.c0646.g0002.m0001	NB-ARC	MEQLNAICRRRDWFGPGSRIIITTRDEHLLKELEVDSIHTITAMNDSESLELFSWHAFRSSYPTEDYIDLSRSVIAYCGGLPLALEVLGSFLFSRTMSEWKSALDKLKRIPHEQIQNKLRISFDGLSDNTEKDIFLDISCFFIGMDKDYVVKILDGCGFFANIGISVLIQRCLLKVSGTNEFMMHDLLRDMGREIIREKHPNKPGKWSRLWLHEDAFDILTKHEMLKKMKILNLSHSQYLSQTPDFSKLPNLEQLILEDCTSLFEVHHSIGNLSNLVLVNLKDCKCLKSLPMSFYKLKSLETLILSGCSKMNNLTDNLGEMESLTTLLVERTAIRQVPFSIVRLKNLKYLSLRGCKGLPFKSLPSLFWSWISPRKSPMSINLLPAALQGLNSLTHLCLW…
Bpev01.c0667.g0025.m0001	NB-ARC	MEEAASKSAELPQQSMISSGLTIKIASCYNKTGKATLPPSGSNSDLPSPNINNSMESSTYNSPSLVSPPSSAFVSALQSPYISPRAITPKTQENPTPLILPSPPVSFRGSQSDDIPSSSYTPPSDLYEFSDDPADSKLKFVTCDPVPPRISFSFPVPRISFAKGPVSPASNSKLRSCDVYIGFHGQNPNLVRFSKWVKSELELQGIACFVADRAKYSDSQSHEIADRVICSVTYGVVVVTNSTFLNHLSLEEIRFFAQKKNLIPLFFDTGPAQITGLLNCNSIDKDCKEAIDGLIKANEFKLEANEGNWRNCVSKAAGILRTKLGRKSVAEKDVLVGVEGFEELPFPRNRFFVGREKEVSEIESLLFGCGDCQEQDFSLQAIKGEASGQSEGLADEESE…
Bpev01.c0679.g0022.m0001	NB-ARC	MGGIGKTTIAKAIYNQFFHGFEGISFLANIRETSKESRGQVRLQEQLLSDILKTSEIKISNVDRGICMIKERLCNKAVLVILDDVDQMEQLNAIARRRDWFGSGSRIIITTRDEHLLKELEVDSVYTVTAMNDSESLELFSWYAFKNSCPTEDYTHLSRSVVAYCGGLPLALEVLGSFLFSRSIPEWKSALDKLKRIPHDQIQEKLRISFDALSDNTEKDIFLDISYFFIGMDKDYVVQILDGCGFFAEIGISILIQQCLLKVNKTNKLTMHDLLRDMGREIVREKHPNEPEKWSRICLHEDAFDILTNHKMGVVEPPPRGGSATPNYVDMAQPPRIKRGWLSHLENCLGVDRPPPKYGGAEPPLKLLGGGSAIPELDGVVEPPPRGGSATPNYVDMAQ…
Bpev01.c0698.g0008.m0001	NB-ARC	MKNFNVNNVDRGISLIEERIQGKKFLVVLDDVDYFKQLHALVGNSKLFGPGSRLIATTRDEQVLTQLGVDEKYKVEELNRWESLQLFRWHAFKMAYPMKEYQELSFSAVKYTGGLPLALEVLGSSLLGKSVNEWKSKLEKLQKIPDGEIQEKLKISFDSLDDATREMFLDVACFFVGMEKEFVIKILHACDFFAEDGLSILIQRSLVTIDDNKLRMHDLIRDMGRGIVLAESPRNPEKRSRLWFHEDILNVLSKDMAYSSPKLF
Bpev01.c0854.g0002.m0001	NB-ARC	MTNVSARAPQSTDLTFWPQEEPPRLLGAQAFREETIYLCFCYFVISSSFPDSLLCTKKTMAPGESLHAAFLSVLFEQLESPEVLSFARRDGLEEKLDKWRKTLSRIKAVLDDAEEKQHIARTVKKWLDDLTDLTYDMDDILDEFATKALLRKLKGGDQAGSSKVSNLIPACCTHLTPSARKIGFRLGSKIEEITTRFNDMVTQKDELNLEETADGRSNRRRGTLPSTSLVNEALVYEREKDKKAILELLLGEKWSDAQLCVLPILGMGGIGKTTFAQLLYNDEKVQSFFDLQAWACVSEDFNAVRITKTILQSLTPKSYDDNDLDWLQLKLKEKLNGKKFLIILDDVWNENYHELRILLAPFEAGAPGSTLVITTCNEAVARKMGTIPAYHLQLLSADA…
Bpev01.c1189.g0002.m0001	NB-ARC	MVGIFGVGGIGKTTVAKAIYNSIAYQFKDSCFLANIKETSNQECGLVQLQEKLLSEILCNSSLKVGNVHRGINVIKERLCCKRVLLVLDDVDQLVQLQTLYGEHNWFGLGSRIIITTRDEHLLIKHKVDLRYKMNELDHNEALQLFSRHAFQSDKPNDDFVELTEHALCYAGGLPLALTVLGSGLYGRDIHHWKSALKKYKKIPEKNIMEKLKISYDGLEESEQNIFLDIACFFKWNDAKYVTKILDKCDFFPDIGIRVLMDKSLITIDESNRLLMHDLLQYMGREIVYQESPKEPGKRSRLWFQEDVRYVLQENM
Bpev01.c1280.g0013.m0001	NB-ARC	MAEIVVTYVLDNLTSLMQEEVQLLKGVEEAADSIADELENIKAFLRAADEMEERTPQLDVWVKQVRDVAYEIEDAIDEYRLRLKPHTGHDLHASLAKIVPSVKNLKARHQIGSEILRIRSRFASISEGHQRFKSETNLLDSKIPAQTWRDRRQDGLLLEEADLVGIEKPKKQLISWLIQADTGRELVSVVGMGGLGKTTLAKKVYDDAQVKLHFKYRTWLFVSQSFKMEDLLKDMLQQLYKVKRKPVPQGVDSMSNDQLRTKIKSFLQQKRYLIVLDDVWHIDDWDAIKYAFPNNDGSRVMLTTRNSEIASASCKDFNGKIHPLNPLSLEESRTLFCRKTFGDNNCPPDSKTLTENILGRCEGLPLAIVALSGVLATKDRIEQWDLIQRCLADELEENV…
Bpev01.c1286.g0005.m0001	NB-ARC	MVDAVVSVFLEKLLNALSEETRVLSLFRDQFERLQRELLLMQSFLKDVDRLTRKSHILREITFTLRELIFEAEDILADCQLLSRDHNELFSTGCLMSINPTKVPWQYQTGKRLKKINEKITNIKQDIASFPGVSFSNQPHPVSGCNDLSQRWSSPVYDHTQVVGLEGDTRKVKDWLFEADGPNGGILAIGVVGMGGLGKTTIARKVFNDREVEGHFERRMWVSVSQNFSEVQILRSMLRNLGDAGVGDDRGELLKKINHYLIGRKYLIVMDDVWSRDLSWWEGILEGLPKGNGSSVIITSRIKEVVQRMGVRGNRIHWPKFLSGDDSWLLFRKIAFAASEGECKYPELEKIGKKIVEKCKGLPLAIKVVGGMMLCKPSRYLEWKRILDHFRDELAENDD…
Bpev01.c1299.g0006.m0001	NB-ARC	MVDDVDQGVTLIEKRLRLKRILLVLDDVDQSVQLEKLAEKDWFGLGSRMIITTRDKHLLHAHRVDSTYRVKELDHDEALQLFSWNAFNSDKSNGGYEEVTEDAISYCGGLPLALIVLGSALRERDIVYWKSKLDKDKRIPDKKIQEILRISYDELEDTEKDIFLDIACFFKGKILEECRFFPYHGIQVLVNKSLISISPFEKRLIMHDLLQDTGREIVRKESHEPGERSRLWFHEDVLHVLEENTATNNIEGILIDFPGPDLIHLSPKAFKKMKRLRLIIIRNARFSKEPAFFSNELRMIDWPKYPGESFPSNFRGKNLVILRMPDSHLKELKTVQ
Bpev01.c1358.g0005.m0001	NB-ARC	MVSPTCLNVAKYPVGIESPLRDINELLSIGIGDRRMVGIYGTGGIGKTTIAKAIYNSIYRQFEGSCFLPNVREKSKQEHGLVKLQEKLLYEILGDSSLKVCNVDQGINVIKERLCNKKVLLILDDVDSLVQLETLSGELDWFGLESRIIITTRDEHLLAIHKVDLKRKMNELYHNEALELFSRYAFHSDKPKNDFVELTKHALRYVGGLPLAVRVVGSNLYGRDSHHWKSELEKYKRVPHTKIHEILKISYDGLEESEKNIFLDIACFFKGEDVKYVTKILDSCGFSPVSGIEVLMDKSLITIDKYSGILDMHDLLQDMGREIVRQESPKDPSKRSRLWFHEDVRYVLEGNM
Bpev01.c1489.g0001.m0001	NB-ARC	LEQLNAIARSRDWFGPGSRTIITTSDEQLLKTLEVDGVYKDKEMRENESLELFSWHAFPNSYPTKDYMDLSRSIITYSRGLPLALEVLGVLF
Bpev01.c1594.g0002.m0001	NB-ARC	MEMKCQLTAIKGNKVVELKHEAKFIRKIVEEISRELNSTYLFIALYPVGVDSRVQEVTFWLNVGAKDIRLVGILGMGGIGKTTIAKAIYNQFFREFEGKSFLANVRETSKEPRGQVHLQEQLLFDILKTSDIKISSVDRGINMIKERLCNKAILVILDDVDQMEQLNAICRRRDWFGPGSRIIITTRDEHLLKELEVDSIHTVIAMNDSESLELFSWHAFRSSYPTKDYIDLSRSVVAYCGGLPLALEVLGSFLFSRTMSEWKSAIDKLKRIPHEQIQNKLRISFEGLSDNTEKDIFLDISCFFIGMDKDYVVKILDGCGFFAKIGISVLIQRCLLKVSGTNKFMMHDLLRDMGREIIREKHPNEPGKWSRLWLHEDAFDILTKHKMLKKMKILNLSHS…
Bpev01.c1594.g0004.m0001	NB-ARC	FIRKIVEEISRELNSTHLFIALYPVGVDSRVQGVTFWLNVRAKDIRLIGTLGMGGIGKTTIAKAIYNQFFHGFEGKSFLANVRETSKELKGQVHLQEQLLSDILKTSEIKISSIDRGINMIKERLCKKAILVILDDVDQMEQLNAICRRRDWFGPGSRIIITTRDEHLLKEVEVDSIHTITAMNDSESLELFSWHAFRSSYPTEDYIDLSRSVIVYCGGLPLALENGKVH
Bpev01.c1633.g0001.m0001	NB-ARC	IVSHHTYLHVANHPVGIGSRVEKINSLLSIEMNDRRRVGILGTGGIGKTAIAKATYNLIASQFEGCCFLANVREASKQYSGLVQLQNTLLSEILGHTMKVVSVDQGITMIKKRLCSKRVLIILDDVDQSVQLDKLVGDVDWFGLGSRIIITTRDRKVLTKHGVVDDLIYKVKELDCKEALELFHWNAFKGDKPTDLDSLKLMEDAIRYTGCHPLALEVLGSDLNGIDINQWKSVLDKYKRIPPESIQERLKISYDGLHESEKNIFLDIACFFKGKPANDVKKILDSCDFYPNVGMKVLIEKSLITIDEYNNLAMHDLLQDMGREVVRQESPEEPSKRSRLWFHTDVRDALESNTVRSYIKRHF
Bpev01.c1650.g0003.m0001	NB-ARC	MGGIGKTTLAKAVYNEICDAFEGSSFLSNIKESSENHGLVHLQEQLLNDILKTNLKIGNVDRGICTIEKRIHGKKVLVILDDVDDFEKLHWLVEKRWFGPGSRIIVTTRDKHLLSQLGVDEKYKVRELNHWESLRLFSWHAFKMANPKGDFSELSNEAVAYAGGIPLALVVLGSFLKGRSIAEWKSELEKLQRTPHDKVQKILRISFDSLDSSTKDIFLDIACFFINMDKEYAIKILDGCNFSPGIGISILIQWSLVTIDCQNKLKMHNLIQDMGREIVREESPKYSGKRSRLWFHKDVLNVLHNRTGLETVEGLILNLLVLEDVHLKTEAFTNMKNLRLLQINSVHLTGSYEYLSKELKWLCWHKCPLEFLPQNFHLENLVILDMQYSNVKQVWKKKK…
Bpev01.c1652.g0003.m0001	NB-ARC	MKTSKIELNNVDRGIAMIQERLHGRRVLVILEDVEKLEQLNAIARSHDWFSPGSRIIITTRDEHLLKTLEVDEVYTAKEMSENESLELFSWYAFRNNYPTEDYMDLSRSVVAYSGRLPLALEVLGSFLFSRSMREWKSALEKLKRIPSDEIPKKLIISFDALTD
Bpev01.c1653.g0002.m0001	NB-ARC	MSRQTSPTSSKSPYVSLDLLLYLESGQTMPFHIFADVVIPDFRHHLSKERKHFHRTSGVVENNSCCSDFFEEIENDLNYIKEVCGRVKQWEYHVNKEIEGLIIQTLDDAFKAEIEAQENSRRGNFLLDKLQKIQSVVSMLKNQISSPPELSAVNLDSESYKRSKTILARSLKESQVDYDGLNEESKNCLLFFSAFPENAVIKKKVLVHWWVGEGFIDSPSSEGKTAEETGNEFFKDFISKRIIEPVNKKRRPSSENYKMQPSIRYAVIELAKKAGFLCFDTEGNPTANFCDSSGRACLVKTEKGSSLRKFTYSFDLKQEKVLTLFNVNEPHLDFRVDFFSEMKNLRVLQLGSWQASDQQLVEVEDGGFLERI
Bpev01.c1653.g0007.m0001	NB-ARC	MLKNEIFSPPELSQDNLDSESFKRSSLSKRDRSQLPEENINNKMIAERSLKEIQVVYDGLDEKSKKCLLCFSVFPENAVIKKKVLVHWWVGEGFIDSPSSGGKTAEETGNDFFQIFFSEGIIELVSKKRRPSSENYKMHPSIRRAVIMLAKTDGFFCFDEEGNLTANLCGSRRACLVKTVKGSSLRQLTYSFDLKQEKIQTLFNVNEPHLDFRVDFFSEMKNVRVLQLGSWQASNQQHVEVEDGGFLKGLKKMKDLRYFSLRGISGITELPDAICRLKNLKILNLNGCHNLEKLPEGIGSLSMLTHLDMCKCYFISHMPKGLALLSQLQVLKGFVIRESRPRGQYCKLADLAKLENLRKLIIHIDRKYDKAEEELVSLRQFKRLRSLSVAWSRIYSSFM…
Bpev01.c1740.g0002.m0001	NB-ARC	MGEIGKTTIAKAIYNQFFHGFEGKSFLANVRETSKEPSGQVHLQEQLFDILKTSDIKISSVDRGINMIKERLCNKAILVILDDVDQMEQLNAICRRLIAMNDSESLELFSWHAFRSSYPTKDYIDLSRSVVAYCGGLPLALEVLGSFLFSRTMSEWKSALDKLKRIPHEQIQNKHRISFDGLSDNTEKDIFLDISCFFIGMDKDYVVKILDGCGFFAKIGISVLIQQCLLKTWEGKSFVKNTPNEPGKWSRLWLHEDAFDILTKHKMLKKMKILNLSHSHYLSQTPDFSKLPNLEQLILKHCTSLFEVHHSIGNLSNLVLVNLKDCKCLKSLPRSFYKLKSLETLILSGCSKMNNLIDNLGEMESLTTLLADRTAIRQVPYSIVRLKNLKYLSLHGCKG…
Bpev01.c1816.g0001.m0001	NB-ARC	MTSKSISQDWDDNIFLAIVEEALCKVNPARLNVAKHPVGIDSHVEEMKVLLNLGTSDVRIVGIYGMGGIGKTTLANAVYNEICVAFEGSSFLSNLKESSEKPNGLVQLQKQLLYDISKTNLKIDNVNRGIILIKERLHRKRVLVILDDVDDFERLHVLVEKQWFGPGSRIIVTTRDEHLLSQLGADEKYKVRELNHWESLRLFSWHAFEMVNPKGDYSELSIEAVDYAGGLPLALMVLGSFLKRRSIVEWKSEMEKLRRSPREKIQKILRRSYDSLDKFTKDIFLDIACFFVGMDEEYAIKILDDCNFSTRIGMPILIQRSLVTIDYPNKLKMHNLIRDMGREIVCEESPKYSGKRSRLWFHEDVLN
Bpev01.c1861.g0002.m0001	NB-ARC	MNLLLSLERNDITCMVGILGVGRIGKTTIAKEIYNLIAYQFEGSYFLANVRETPEQECGLVQLQETLLSEILGDSRSLKVGNVDRGINVIKYRLCSKRVLLILDDVDKLIQLETLAWECNWFGLGSRIIITTRDEKLLTNSPVELMYKVKELDHNEALQLFCWNAFKRDKPIDDYVELTENIIHYARGLPLALIVLGSDLHGRSINEWKSALDKYKRIPNESIQEILKVSYDGLDDNEKDIFLDIACFFKGKPADSVIKILDGCGFSSNIGIKVLMEKSLITVDKPYKFVMHDFLQEMGREIVRQESPEEPGERSKLWFHEDVCRVLEEHT
Bpev01.c1985.g0003.m0001	NB-ARC	MVSHKYLNVTKYQVGIESRVQDINVLLSIGMSDRRTVGIFGVGGIGKTTIAKAIYNSIACQFEGSCFLANVREISKRDHGLVQLQETLLSEIMSDSSLKVGNVDQGINIVKERLCSKKVLLVIDDVDELIQLETISGEHDWFGLGSRIIITTRDKDLLTKHKVRLIYKMNGLDHNEALQLFSRHAFQSDKPNDDFVKLTKQALSYAGCLPLVLTVLGSNLYGRDKNHWKSALKKYKKIPKKNIHEKLKISYDGLKESEKNIFLDIACFFNWENVEYVTKILDSCDFSPYIGIKVLMDKSFISIDGLNRLVMHDLLQDMGREIVRQESPKEPGKRSRLWFHEDVRYVLQKDMGTNKIEGILVELPERDLKHLSSKTFKKMKSLRLFINHNACFSRKLSYL…
Bpev01.c2436.g0001.m0001	NB-ARC	MDDIRMVGIFGVGGIGKTTIAKTIYNLIAYLFEDSCFLANVRETSMREYGLVQLQKTVLSQIHGNASLKVGNVDRGINVMKKRCCCKRILLVLDDVDQLVQLEALCGGYDWFGLGSRIIITTRDKHLLTTHKVDLTYKVKELDHNEALKLFSQNAFKNDEPNDDFVELTEHAIRYAAGLPLALIVLGSDLYGRDIHYWKSALKKYKRIPEKSIQEKLKISYDGLEESEKDIFLDIACFFKGDDVEYVIKILDGCGFFPDIGIIVLMDKSLITIDESNQFMMHDLLQEMGREIVRQESSKDPGKRSRLWFHEDVRHVLEENTVKPSSNFSFNFTSNCFS
Bpev01.c2468.g0001.m0001	NB-ARC	MGGIGKTTIAKAIYNQFFHGFEGKSFLGNVRETSKAPRGQVHLQEQLLSDILKTSEIKISNQIEQLNSICRRRDWFGPGSRIIITTRDEHLLKELEVDSIHTITVMDDSESLELFNWHAFRSSYPTEDYVDLSRSVIAYCGGLPLALEVLGSFLFSRTMSEWKSALDKLKRIPHEQIQNKLRISFDGLSDNTEKDIFLDISCFFIGMDKDYVVKILDGCGFFAKIGISVLIQRCLLKVSGTNEFMMHDLLRDMGREIIREKQPNEPGKWSRLWLHEDAFDILTKHEMLKKMKILNLSHSPYLSQTPDFSKLPNLEQLIIEDCTSLFEVHHSIGNLSNLVLVNLKDCKCLKSLPRSFYKLKSLETLIISGCSKMNNLTDNLGEMESLTTLLADRTTIRQM…
Bpev01.c2476.g0003.m0001	NB-ARC	MVRKNGDEVSIDSHKGKQVVELKHEAKFIRKIVEEISRELNSTHLFIALYPVGVDSRVQEVTFWLNVEAKDIRLVGILGMGGIGKTTIAKAIYNQFFHGFEGKSFLANVRETSKEPRGQVHLQEQLLFDILKTSEIKISSVDRGINIIKERLCNKAILVILDDVDQMEQLNAICRRRDWFGPGSRIIITTRDDHLLKEIEVDSIHTVIAMNDSESLELFSWHAFRSSYPTKDYIDLSRSVVAYCGGLPLALEVLGSFLFSRTMSEWKSALDKLKRIPHEQIQNKLRISFDGLSDHTEKDIFLDISCFFIGIDKDYVVKILDGCGFFAKIGISVLIQRCLLKVSGTNEFMMHDLLRDMGREIIREKHPNEPGKWSRLWLHEDAFDILTKHKGTDVVEGIT…
Bpev01.c2543.g0001.m0001	NB-ARC	MNFCLNVGAGDIRIVGILGMGGIGKTTIAKAIYNQIFHGFEGKSFLANVRETSKEPRGQVRLQEQLLSDILKIGKIKISSVDRGISMIKERLCNKAVLVILDDVDEMEQLNALARRRDWFGLGSRIIITTRYEHLLKELEVDSVYTVTTMNNSESLELFSWHAFRNSFPTEDYTDLSKSVVAYCGGLPLALEVLGSFLFSRSIPEWKSALDKLKRIPHNQIQKKLRISFDALSDNTEKDIFLDIACFFIGMDKDYVIKILDGCGFFAEIGISVLIQQCLLKVGMKNEFMMHDLLRDMGREIVREKHPNEPGKWSRLCLHEDAFDILTKHQ
Bpev01.c2582.g0002.m0001	NB-ARC	MVVTQPKDIEPMAVGHGQTHGGVRRHEAKFIRKIVEEISRELNSTHLFIALYPVGVDYRVQEVTFGLNVGAKDIRLVGILGMGGIGKTTIAKAIYNQFFHGFDGKSFLANVREISKEPRGQVHLQEQLLFDILKTSEIKISSVDRGMNIIKERLCNKAIIVILDDVDQMEQLNAICRRRDWFGPGSRIIITTRDEHLLRELEVDSIHTVTAMNDSESLKLFSWHAFRSSYPTEDYIDLARSVIAYCGGLPLALEVLGSFLFSRTMSEWKSALDKLKRIPHEQIQNKLRISFDGLSDNTEKDIFLDISCFFIGMDKDYAVKILDGCGFFAKIGISVFIQRCLLKVSGRNEFMMHDLLRDMGREIIREKHPNEPGKWSRLWLHEDASDILTKHEMLKKMKI…
Bpev01.c2875.g0003.m0001	NB-ARC	KNFNVNNVDRGISLIEERIQGKTVLIVLDDVDDFKQLHALVGNSKLFGPGSRFIASTRNEQVLTQLGVDEKYKVEELNPWQSLQLFSWHAFKMAYPIEEYLELSFSAVKYTGGLPLALEVSSSSLLGKSVNEWETKLENLQKIPDKEIQEKLKISFDSLDDETREMFLDVACFFIGMEKEYVIKILHACDFFAEDGLSILTQRSLVTIDDNKLRMHDLIRDMGRGIVLAESPRNPGNRSRLWFHGNILNVLSKDM
Bpev01.c2990.g0002.m0001	NB-ARC	DMNLLLSLERNDITCMVGILGVGGIGKTTIAKEIYNLIAYQFEGSCFLANVRETAEQKCGLVQLQETLLSEILGDSRSLKVGNVDRGINVIKYRLCSKRVLLILDDVDKLIQLEKLAGECNWFGLGSRIIITTRDEKLLTNSPVELMYKVKELDRNEALQLFCWNAFKRDKPIDDYVELTENIIHYARGLPLALTVLGSDLKH
Bpev01.c3046.g0001.m0001	NB-ARC	MSRQTSPASPESRYVSLDLLSYLESEQTMPFHIFADVVMPDFLHHLSKFYPASESDLHGMFEEIRNDLNYIKKACGRVKRWEDHVNKEIEGLIIQSLDDAFKEEIEAQENSLRTNFLQEKLEKTHSVVSMLKNQIFSPPELSLVNFDSESFKRSSFSMRDRSQLPVQLPEENINNKMIAERSLTEIQVVYDGLDEISKKCLLCFSVFPENAVIKKKVLVHWWVGEGFIDSPSSSGGKTAEETGNDFFKDFISKRVIEPVNKKRRPSSENCKMKPSIRYAVIELAKKAGFLCFDTEGNPTANFCDSGRACLVKTEKGSSLRQFNSNFYLEQVKVHTLFNVNELHLDFRVDFFSNMKNVRVLQLGRWQTSDKQLVEVEDGGFLKGLKKMKDLRYFSLRGIS…
Bpev01.c3140.g0001.m0001	NB-ARC	HEAKFIRKIVEEISRELNSTHLFIALYPVGVDSRVQEVTFWLNVGAKDIRLVGILGMGGIGKTTIAKAIYNQFFHGFEGKSFLANVRETSKEPRGQVHLQEQLLFDILKTSDIKISSVDRGINMIKERLCNKAILVILDDVDQMEQLNAICRRRDWFGPGSRIIITTRDEHLLKELEVDSIHTVIAMNDNESLELFSWHAFRSSYPTKDYIDLSRSVVAYCGGLPLAIEVLGSFLFSRTMSEWKSALDKLKRIPHEQIQNKLRISFDGLSDNTEKDIFLDISCFFIGMDKDYVVKILDGCGFFAKIGISVLIQRCLLKVSGTNEFMMHDLLRDMGRAIIREKHPNEPGKWSRLWLHEDAFDILTKHKGSRGELLI
Bpev01.c3312.g0001.m0001	NB-ARC	MVLRELNSTYLYVTLYPVGVDSRVQDITSLLRVGVNDVRMIGIWGMGGMGKTTISKAIYNKFFHSFEGKSFLANIRETSKQPDGQVRLQEQLLFDILKTNKIKLNNVDRGITMIQERLRDRRVLVILDDVDQLEQLNAIARSRDWFGPGSRIIITTRDKQLLKALERRSD
Bpev01.c3869.g0001.m0001	NB-ARC	LVILDDVDDFERLHALVEKQWFGLGSRIIVTTRDEHLLSQLGVDEKYKVRELNHWESLRLLSWHAFEMVNPKGDYSELSIEAVDYAGGLPLALMVLGSFLKRRSIVEWKSELEKLRRFPHEKIQKILRRSYDSLDRSTKDIFLDIACFFVGMDEEYAIKILDDCNFSPGIGIPILIQRSLVTIDYSKKLKMHNLIRDMGGKLFVKNRPNIQENV
Bradi0014s00100.1	NB-ARC	MAAILESLLGSCAKKLQEILTDEAILILGVEEELAEVLRRVELIQCCIADAEKRRTKDLAVNSWLGQLRDVIYDVDELLDVARCKGSKLLPDHTSSSSSKSAACKGLSVSSCFCNIRPRRDVAVRIRSLNKKIENISKDKIFLTFSNSTQPTGNGPTSKLIRSSNLIEPNLVGKEIRHSNRKLVNLVLANKENMSYKLAIVGTGGVGKTTLAQKIYNDQKIIGSFNIRAFVCVSQDYNEVSLLKEVLRNIGVHHEQGETIGELQRKLAGTIEGKSFFLILDDVWQSNVWTDLLRTPLHATTAGVILVTTRDDQIAMRIGVEDIHRVDLMSVEVGWELLWKSMNIDDEKEVQHLRNIGNEIVRKCGRLPLAIKVNASALTCRDLTENEWKRFLGKYSQSI…
Bradi1g00234.1	NB-ARC	MAEIVILLAIKKVGIALANGAADQASSLFAKYTRQLVELQGSIGRVARELHVLHDVLCQMDIRNRNNQVYEGWLEGVRKVAHVMEDNVDEYLYLVGREHDIGCCFYLKTGFKKPRSLLSLNQIASNVKAIEKDLAHLSEMKNRWVPMIHDGDSSSTNYIVKRSQDLANISGFLDEEDLVGVDKNREKLENWLSGHDFGCCVVALLGMGGLGKTALAANVYKKEREKFQCHAWVSISQTYSIEAVLRTIIEELFKDKVNVPSNIAAMDITCLQETLKRFLEQKKYLIVLDDVWTPETFHDLSKALIHNDKGSRIIMTTRERAVAALSSEGHILTLEALSEDDAWELFYKKAFTKDRINHECPVELTALSEEIVSKCKGLPLAIVSVGSLLHVREKTVEEW…
Bradi1g00278.1	NB-ARC	MAMVLDAFASYMQSMLAKMAAEEVHLLLGVSVEIDKMGDKLKDLKNFLADADRRNITNKSVQEWVGLLKRAMYDATDILDLCQLKAMERGTSSVDVRCLNPLLFCIQNPFHAHDIGSRMKRLNKRLDSIKEQSAAFGFINLGSYEDRCWNMHASRPGNRSRETSGELDRSGLVGEKIEEDTKALVEILLTEKEGYNKIMVVAIVGVGGISKTTLAKKVELLKTAITLAGGDRHGQNALAVLQPALTTALTGKKLLLVMDDAWSHKAWGDVFETNLACAAAQGSRILVTTRDERLRPYHRVDKLNDEDAWSLLKKQETMSICVSSGPTLLKINNIYALGPQTPKQQTIVSEMPEELNYAIYISYEDLPPSVKQCFLYYSLLPKNAVFHKSCIIGMWISEG…
Bradi1g00960.3	NB-ARC	MQLRTTSSERAQIMISVAVEQVAGGFSSAVIQRAIDKTVDFLESNYNLSHATEDLLTKLRTSLTVVKAITEVADNQIIINTSLTKWLRNLRNAAYEAEDVLDRFDCHEIVTGKRKVTELISSSVRALKNLIVPDEGMKMLECVVQHMDHLCATSSTFLELMKQSNLTSVKEEEIRGETTSRVPVDVNVFGRDEVLELIMKIILGSSGSEPEPSCVRAKLGARYHIGGVDVLPIVGMSGVGKTTLAQVIYNHGNVEGHFRHRAWVYVSKHFSVKRTLQEMLRSLKGNDSSFDYADSLETVVNNIQSVIQQDGRFLLVLDSVWDEMCDQWNGLLTAIACEVPGSVVLVTTQSKRVADKVATFCQVPLAPLPWESFWSVFKYYAFGTTDVVAENNQTLLLIG…
Bradi1g01250.4	NB-ARC	MEFVVGASEATMKSLLGKLGSLLAQEYTLIRGVRRDVQYINDELTTMQAFLGDVSSAPDGHDRRLKDWMKQIRDMAYDMEDCIDDFAHRLPHDSLSDATCSFIVMRVYELWTFGPRREIASKIADLKLRAQQIAERRGRYGVDNPGNSNSSTSVAGASRAARHEHDITEHLMGSRQLIRTEKPVGVGAYMRELGNWLNKRDNISGKHRAVLSIVGFGGMGKTTIATALYRNFRNEFDCRASVTVSQNYDEDEVLRDILGQIKPQDSEHEQQGSSKGGLEKKRLSADIKSSVKRVFPLIFGHRQQGNDGSSNWMQNKIETMNRDQLVKELEGRLNGKRYLLLIDDIWSAETWDKIRNWLPHDNTKDSRVIVTTRFQAVGAACSEGEGTDHLHTVDVLNDV…
Bradi1g01257.1	NB-ARC	MVPLVSVELGAFESLLVKLNGLLDSEYGRLKVVRREIRYLESELISLHAELQRYTDLEDPDVQVKLWISLVRELSYDTEDVFDEFLHNLGKGRGHRGSLKEFLSKIALILEKLGVRSTIAHQINDLKVRTQEVKELKDRYKVDNIRCNASGHTVRDPRLCALYVEEAHLVGIEGPRDDLAKWMMEEENSSPKHRKVLCIVGFGGLGKTTLANAVYRKVEGYFHCRAFVSVSQKPDIKRIIKNVINQVCPYIKDIEIWDEIAAIETLRDLLKYKRYLIIIDDIWSASAWNAIKYAFPENNNSSRIIVTTRIVDVAKSCCLSRGDRMYEMEVLSDLYSRRLFFDRIFGSENCCPDVLKEVSIGILKKCGGLPLAIISMSSLLATRPAVKEEWEKVKRSIGS…
Bradi1g01374.1	NB-ARC	MEAVVSAGHGVLGPLLGKLADLLAGKYGRIRGVRGEIQALQSELTSMHAALKSYTMLEDPDVQVKAWISLLRELAYDIEDCIDKFIRCLGRKGRRNGGFKEVLRNAARSLKSLGSRSGIADQIDELKTRIKHVKELKDSYKLSDTACSTTDHTKVDPRLCALFAEEAHLVGIEGPRDDLAKWMLEEGKMHRRVLSIVGFGGLGKTTLAKAVYRKIQGKFDCQAIVSISQKPAIMKIIKDVIDQCQGHLHY
Bradi1g01380.1	NB-ARC	MEALSDHHSRRLFFNRIFGSGNCCSDMLEEVSNEILKKCGGLPLAIINISSLLANRRAVKEEWQKVKRSIGSALENNRSLEGMRSILSLSYNNLPLNLKTCLLYLSAFPEDYVIDRERLVRRWIAEGFISEERGQSQYEVAESYFYELINKSMVQPVDFEYDGKVRGCRVHDMMLEIIISKSAEDNFMTVLGSGQTSFANRHRFIRRLSIQHIDQELASALANEDLSHVRSVTVTSSGCMKHLPSLAEFEALRVLDFEGCEDLEYDMNGMDKLFQLKYLSLGRTHKSKLPQGIVMLGDLETLDLRGTGVQDLPSGIVRLIKLQHLLVQSGTKIPNGIGDMRNLRVLSGFTITQSRVDAVEDLGSLTSLHELNVNLDGGKHDEYKRHEEMLLSSSCKFGR…
Bradi1g01387.4	NB-ARC	MAHVVSASLGALGPLLLKLTGLLTSEYGRLKGVRSEIMSLRCELSSMHAAANKYTMLEDPDVQVKAWMSIVRELAYDIEDCIDKFIHRLGNGVCHSGFKEFLRKTAQQLNTLGDRYGIADEIDELKARIKQVKELKNSYKLDDTPCSTSSHTTVDPRLHALFAEDAHLVGVDGPRDFLSKWMLEEGNGTTKHHRRVLSIVGFGGLGKTTLANKVYQNIQGHYDCRAFVTLSQKPDKQKIIKDVISQVSCRDGYTKNTDDWDERKSMAQLRGMLQDKRYIVVIDDIWSAAEWDAIKYAFPENSCSSRIIVTTRIVDVARSCCLDGDNFMYEMKALSDVHSRRLFFKRIFGSEDCCPDVLKEVSNEILKKCGGMPLAIISTSGLLANKPAIKEEWEKVKRS…
Bradi1g01397.2	NB-ARC	MAPVVSAALGALGPLLVKLGGLLTGKYGRLKGVRREIRSLESELISMQAALIEYTELEDPRGQVKAWISLVRELAYDTEDVFDKFIHHLGKGSGHGSGLKEFLCKITLPLKKLGARRAIADQIDDLKARIKQVKELKDSYKLSDIPRGTSSHTVMDPRLCALFAEEAHLVGIDGPRYDLAKWMMEEENSSSKHRKVLSIIGFGGLGKTTLANEVYRKIQGDFDCRAFVSVSQKPDKKRIIKDVINQCQYGSKEDTYDWDKRKSIEKLREVLQDNRYLIIIDDICKVM
Bradi1g01407.1	NB-ARC	MAPVVSAALGALGPLLTKLGGLLAGEYGRLKGVRREIRSLESELISMHAALKEYTELEDPGGQVKAWISLVRELAYDTEDVFDKFIHQLHKGCVRRGGFKEFLGKIALPLKKLGAQRAIADHIDELKDRIKQVKELKDSYKLDNISCSASRHTAVDPRLCALFAEEAHLVGIDGPRDDLAKWMVEEGKMHCRVLSIVGFGGLGKTTLANEVSRKIQGRFDCRAFVSVSQKPVIKKIIKDVISKVPCPDGFTKDIDIWDEMTAITKLRELLQDKRYLVVIDDIWSASAWDAIKYAFPENNCSSRIIFTTRIVDVAKSCCLGRDNRLYEMEALSDFHSRRLFFNRIFGSEDCCSNMLKKVSDEILKKCGGLPLAIISISSLLANIPVAKEEWEKVKRSIGS…
Bradi1g01407.2	NB-ARC	MICTKQSASMAPVVSAALGALGPLLTKLGGLLAGEYGRLKGVRREIRSLESELISMHAALKEYTELEDPGGQVKAWISLVRELAYDTEDVFDKFIHQLHKGCVRRGGFKEFLGKIALPLKKLGAQRAIADHIDELKDRIKQVKELKDSYKLDNISCSASRHTAVDPRLCALFAEEAHLVGIDGPRDDLAKWMVEEGKMHCRVLSIVGFGGLGKTTLANEVSRKIQGRFDCRAFVSVSQKPVIKKIIKDVISKVPCPDGFTKDIDIWDEMTAITKLRELLQDKRYLVVIDDIWSASAWDAIKYAFPENNCSSRIIFTTRIVDVAKSCCLGRDNRLYEMEALSDFHSRRLFFNRIFGSEDCCSNMLKKVSDEILKKCGGLPLAIISISSLLANIPVAKEEW…
Bradi1g01551.1	NB-ARC	MHPFNPEEFLKSLLNQLYESAHQEKLGADLRKKEARLIRDELKQLLTIHKYLIIIEDLSSAVEWDFIKSNLPDPNNDSRIIISTQQLGLALSCTGEPCLALELREFSDGQYLFAFFKQVNFDIAKLFRQLGDRRVISLWGDKGGYADSLIAELSHRLSLQKVSGVKFEEVEWVGYYEDPESLDPIKPRSREDAAYLVVIKGLLSKEDWDKIKDRVVPEGTKGCAIIIANEKDVADYCGKDVGLREIDEEQSKANEAIRPFTKCGRHYCGDSLGYLYAQGVFSLGYRPEDCHSFLSNRIEEACCRVPFIMESQYEVMATIDYCHVQEGGVHAVWGTVGVGKSALVRYSCYVNMVFSLGITKKANIGRFGDFDGRRHPFNMFGWVDVPDPFDLAEFSRRLL…
Bradi1g15650.1	NB-ARC	MTVGWPASAFVASVLARLIRKGLTLLAELDEAAVGHLRRLEGLLAPVWRVLDAADAGAIDFRQRPVQDLLDAAYSADDALDDLEYELLQLDFEMARGGKPSADAGAPTSVVGASRKPQSPLRFLLCFSPPRTAVAGGSSSAATSHGKSSKKKKRSSVNLDGLRDALETMAQAAYRCTSMYEHVVPRKNYATIISVNARGATATSEATRDLYDDVFGREPEVDQIMEKVTFGDDLHYRLGVGVLPVVGAEGVGKTALAQLIFHHEMIKSEFPVRMWAHVSGKLLPVEQLLVQMIHAVEEDGRQIEDIRELLLEQLTGKRFLLVLDDVTDVSDIQWKDLMEVLQPAARRSLILVTTQSESMAKAICTMRPLIISHLAFDDYWKMFKHFAFGGADESEDCTL…
Bradi1g22500.2	NB-ARC	MEDAVVSAGGGAINVLLCKLGTVLIQEAQLLGGIRGELQYMKDELESMTAFLQDLAERENHRKQLKIWMKQVREVAYDVEDCVDEFTHHLGSSTSGSGLPEFVHRCIRFIQTARVRRQIAKQIQELKVRATSISDRNSRYGGNHIISEGNTFAAQPALSTVISLDVRTPALFPEITKLVGIEARQKNLVNWLVDESVEQLLVISISGFGGLGKTTLAMTTYQTASASFQCRAFVTVSQKFDVRTLIKDILRQIVQPVDQNDPAPAEDPLKGIEEWDVGQLASILRGHLEDKRYLIVLDDIWTISAWEGIRFALPNSTGSRIMVTTRIKTVVQACCLHQHDRAYEIEPLTGSESSELFFTRLFGNRDNCPTVLEEISEKILGKCGGIPLAIVSITGLLAS…
Bradi1g27757.2	NB-ARC	MIETILAGFTKDVVKSLGKLATDELSKVLYVKNEIEKLKSKLEHITTIIMDAEQTIVQHAATRDWLKKLREITYEAENIIDRCRIEADRPQSQPQECNPSSAFKCCRDVAINYKIASDIHELNQKLDSIKSESMMLHLNPRLEDIRSDDVAPDLDSDIVGREVENDCNSLIQLLQRENTISCRLFAIVGTIGVGKTTLARKVYHRAAAMFETRLWVHVSKDLKQMTMWSGGKYTKAETPEQQALLRTCLEGKKFVLVIDDVWGEDVWDGLLEVQAQHGTTGSRVLITTRDERVARRMGAIHLYRVKCLNEDDGWWLLRTKSLLNENTGNMQDVGRRIVQKCNGLPMAIRRIGCYLRDVEPQENDWERVYSSNFCGISRRIRSTINMSYLELPYYLKRCF…
Bradi1g27757.3	NB-ARC	MIETILAGFTKDVVKSLGKLATDELSKVLYVKNEIEKLKSKLEHITTIIMDAEQTIVQHAATRDWLKKLREITYEAENIIDRCRIEADRPQSQPQECNPSSAFKCCRDVAINYKIASDIHELNQKLDSIKSESMMLHLNPRLEDIRSDDVAPDLDSDIVGREVENDCNSLIQLLQRENTISCRLFAIVGTIGVGKTTLARKVYHRAAAMFETRLWVHVSKDLKQMTMWSGGKYTKAETPEQQALLRTCLEGKKFVLVIDDVWGEDVWDGLLEVQAQHGTTGSRVLITTRDERVARRMGAIHLYRVKCLNEDDGWWLLRTKSLLNENTGNMQDVGRRIVQKCNGLPMAIRRIGCYLRDVEPQENDWERVYSSNFCGISRRIRSTINMSYLELPYYLKRCF…
Bradi1g27757.4	NB-ARC	MIETILAGFTKDVVKSLGKLATDELSKVLYVKNEIEKLKSKLEHITTIIMDAEQTIVQHAATRDWLKKLREITYEAENIIDRCRIEADRPQSQPQECNPSSAFKCCRDVAINYKIASDIHELNQKLDSIKSESMMLHLNPRLEDIRSDDVAPDLDSDIVGREVENDCNSLIQLLQRENTISCRLFAIVGTIGVGKTTLARKVYHRAAAMFETRLWVHVSKDLKQMTMWSGGKYTKAETPEQQALLRTCLEGKKFVLVIDDVWGEDVWDGLLEVQAQHGTTGSRVLITTRDERVARRMGAIHLYRVKCLNEDDGWWLLRTKSLLNENTGNMQDVGRRIVQKCNGLPMAIRRIGCYLRDVEPQENDWERVYSSNFCGISRRIRSTINMSYLELPYYLKRCF…
Bradi1g27770.1	NB-ARC	MLATAMLPAAVRSVDGLLADGAPGAAEELRRLRRKLDDAAGLAPDAEAREGRDASSRAWLRELRDALYELGDADADFRRAAPSGRRLESRRSFRHWFMLPPTVNGIRDKTLRTSITSLNKIFDAILNKGSELGLLSGNQEILNGRSEFTAEVVLNDDTVGDIENKKNRLIDILTDRQSANIVVSILGDSGMGKTKLAWEMHNDHRTRNAFSMIAWVSVFNDFDGIGLLSAIVSAAGGNPRGATDRMQLEAILAAMLKGKRFLLVLDGLYGHHVFENSLDAHWHVFGHGSRILITTQDGSVATKMKSAYAYIYQMKELAFQDCWSLLCRNACHDQSLHGNTLRNTGIMIIQKCNRIPMAIKIIAAVLRTKEQNKEAWQQVYESKGWSFRDLHDSVDGLTG…
Bradi1g27770.2	NB-ARC	MLATAMLPAAVRSVDGLLADGAPGAAEELRRLRRKLDDAAGLAPDAEAREGRDASSRAWLRELRDALYELGDADADFRRAAPSGRRLESRRSFRHWFMLPPTVNGIRDKTLRTSITSLNKIFDAILNKGSELGLLSGNQEILNGRSEFTAEVVLNDDTVGDIENKKNRLIDILTDRQSANIVVSILGDSGMGKTKLAWEMHNDHRTRNAFSMIAWVSVFNDFDGIGLLSAIVSAAGGNPRGATDRMQLEAILAAMLKGKRFLLVLDGLYGHHVFENSLDAHWHVFGHGSRILITTQDGSVATKMKSAYAYIYQMKELAFQDCWSLLCRNACHDQSLHGNTLRNTGIMIIQKCNRIPMAIKIIAAVLRTKEQNKEAWQQVYESKGWSFRDLHDSVDGLTG…
Bradi1g29267.10	NB-ARC	MDLGQGIAYNSSPSVHQNARQHRLMCLATMRAIFSCIDIAWKIRCPPMCSPKRQSCSIIYFHKLSVRRSDMGELNWQMRRGGVISVLCGDDVEDRRHQLHRICEVYKYIMHKRKEFNGLVEFKEQSWVDVPDPFDMQAFSVRLFLDFQRRDFQTNEIAAVGEGGHQAIVKRCCRYLREDDCLVVINGLQSKKHWDEINKIFLLSGKPITKGTSIIVITKEESVARHCVDHKQDRVFDEKDVDADKALNRLTKDYEGCGIGGKEDSRRAHLLFHDPDDAYCWVNNFELVGRQNEVDALERQIKDPGVISVWGLSGVGKSVIVKTVYYSQMYFTFSLFEEFSFVDVPDGDPFDLTDFSWHLLLDFYSRHPEAKEKVVIALCKGKQDPIQECCRLLQQKKCL…
Bradi1g29267.2	NB-ARC	MAEFALGLTKTAVEGTVSRVKLAIDEETKRKVKVQNDLMFITGEFQMMQSFLNVANKERAKNEVVRTWVRQIRDLAFDVEDCVELDISLDIKSDWSWLWRVVPSCMVPPRPLDQAVAEIHLLKARVQDVSQRNTRYNLIGSDGVSGVSSDSAALDQQPPTSFNILHAVWEAAGEGHFTRDLKHLITSEGTDRQVISVWVSTSIPGGGASAAHPEAEAVYVIKEAYDDPEIRREFKTRAWVKLMHPFDPDEFLESLLTQLYCNSHRPNMGAELGQKLKAAVAMEHDELMQQLRQQSYLVILEDVTSVVEWDAIRMYLPDTNNGSRIVVYTAQHVRLARFCTGEPYRVSELTRISDCQSLCAFSNKLSVRRSDMGELNWQMRRGGVISVLCGDDVEDRRHQ…
Bradi1g29267.3	NB-ARC	MAEFALGLTKTAVEGTVSRVKLAIDEETKRKVKVQNDLMFITGEFQMMQSFLNVANKERAKNEVVRTWVRQIRDLAFDVEDCVELDISLDIKSDWSWLWRVVPSCMVPPRPLDQAVAEIHLLKARVQDVSQRNTRYNLIGSDGVSGVSSDSAALDQQPPTSFNILHAVWEAAGEGHFTRDLKHLITSEGTDRQVISVWVSTSIPGGGASAAHPEAEAVYVIKEAYDDPEIRREFKTRAWVKLMHPFDPDEFLESLLTQLYCNSHRPNMGAELGQKLKAAVAMEHDELMQQLRQQSYLVILEDVTSVVEWDAIRMYLPDTNNGSRIVVYTAQHVRLARFCTGEPYRVSELTRISDCQSLCAFSNKLSVRRSDMGELNWQMRRGGVISVLCGDDVEDRRHQ…
Bradi1g29267.4	NB-ARC	MAEFALGLTKTAVEGTVSRVKLAIDEETKRKVKVQNDLMFITGEFQMMQSFLNVANKERAKNEVVRTWVRQIRDLAFDVEDCVELDISLDIKSDWSWLWRVVPSCMVPPRPLDQAVAEIHLLKARVQDVSQRNTRYNLIGSDGVSGVSSDSAALDQQPPTSFNILHAVWEAAGEGHFTRDLKHLITSEGTDRQVISVWVSTSIPGGGASAAHPEAEAVYVIKEAYDDPEIRREFKTRAWVKLMHPFDPDEFLESLLTQLYCNSHRPNMGAELGQKLKAAVAMEHDELMQQLRQQSYLVILEDVTSVVEWDAIRMYLPDTNNGSRIVVYTAQHVRLARFCTGEPYRVSELTRISDCQSLCAFSNKLSVRRSDMGELNWQMRRGGVISVLCGDDVEDRRHQ…
Bradi1g29267.5	NB-ARC	MAEFALGLTKTAVEGTVSRVKLAIDEETKRKVKVQNDLMFITGEFQMMQSFLNVANKERAKNEVVRTWVRQIRDLAFDVEDCVELDISLDIKSDWSWLWRVVPSCMVPPRPLDQAVAEIHLLKARVQDVSQRNTRYNLIGSDGVSGVSSDSAALDQQPPTSFNILHAVWEAAGEGHFTRDLKHLITSEGTDRQVISVWVSTSIPGGGASAAHPEAEAVYVIKEAYDDPEIRREFKTRAWVKLMHPFDPDEFLESLLTQLYCNSHRPNMGAELGQKLKAAVAMEHDELMQQLRQQSYLVILEDVTSVVEWDAIRMYLPDTNNGSRIVVYTAQHVRLARFCTGEPYRVSELTRISDCQSLCAFSNKLSVRRSDMGELNWQMRRGGVISVLCGDDVEDRRHQ…
Bradi1g29267.6	NB-ARC	MAEFALGLTKTAVEGTVSRVKLAIDEETKRKVKVQNDLMFITGEFQMMQSFLNVANKERAKNEVVRTWVRQIRDLAFDVEDCVELDISLDIKSDWSWLWRVVPSCMVPPRPLDQAVAEIHLLKARVQDVSQRNTRYNLIGSDGVSGVSSDSAALDQQPPTSFNILHAVWEAAGEGHFTRDLKHLITSEGTDRQVISVWVSTSIPGGGASAAHPEAEAVYVIKEAYDDPEIRREFKTRAWVKLMHPFDPDEFLESLLTQLYCNSHRPNMGAELGQKLKAAVAMEHDELMQQLRQQSYLVILEDVTSVVEWDAIRMYLPDTNNGSRIVVYTAQHVRLARFCTGEPYRVSELTRISDCQSLCAFSNKLSVRRSDMGELNWQMRRGGVISVLCGDDVEDRRHQ…
Bradi1g29267.7	NB-ARC	MAEFALGLTKTAVEGTVSRVKLAIDEETKRKVKVQNDLMFITGEFQMMQSFLNVANKERAKNEVVRTWVRQIRDLAFDVEDCVELDISLDIKSDWSWLWRVVPSCMVPPRPLDQAVAEIHLLKARVQDVSQRNTRYNLIGSDGVSGVSSDSAALDQQPPTSFNILHAVWEAAGEGHFTRDLKHLITSEGTDRQVISVWVSTSIPGGGASAAHPEAEAVYVIKEAYDDPEIRREFKTRAWVKLMHPFDPDEFLESLLTQLYCNSHRPNMGAELGQKLKAAVAMEHDELMQQLRQQSYLVILEDVTSVVEWDAIRMYLPDTNNGSRIVVYTAQHVRLARFCTGEPYRVSELTRISDCQSLCAFSNKLSVRRSDMGELNWQMRRGGVISVLCGDDVEDRRHQ…
Bradi1g29267.8	NB-ARC	MAEFALGLTKTAVEGTVSRVKLAIDEETKRKVKVQNDLMFITGEFQMMQSFLNVANKERAKNEVVRTWVRQIRDLAFDVEDCVELDISLDIKSDWSWLWRVVPSCMVPPRPLDQAVAEIHLLKARVQDVSQRNTRYNLIGSDGVSGVSSDSAALDQQPPTSFNILHAVWEAAGEGHFTRDLKHLITSEGTDRQVISVWVSTSIPGGGASAAHPEAEAVYVIKEAYDDPEIRREFKTRAWVKLMHPFDPDEFLESLLTQLYCNSHRPNMGAELGQKLKAAVAMEHDELMQQLRQQSYLVILEDVTSVVEWDAIRMYLPDTNNGSRIVVYTAQHVRLARFCTGEPYRVSELTRISDCQSLCAFSNKLSVRRSDMGELNWQMRRGGVISVLCGDDVEDRRHQ…
Bradi1g29267.9	NB-ARC	MDLGQGIAYNSSPSVHQNARQHRLMCLATMRAIFSCIDIAWKIRCPPMCSPKRQSCSIIYFHKLSVRRSDMGELNWQMRRGGVISVLCGDDVEDRRHQLHRICEVYKYIMHKRKEFNGLVEFKEQSWVDVPDPFDMQAFSVRLFLDFQRRDFQTNEIAAVGEGGHQAIVKRCCRYLREDDCLVVINGLQSKKHWDEINKIFLLSGKPITKGTSIIVITKEESVARHCVDHKQDRVFDEKDVDADKALNRLTKDYEGCGIGGKEDSRRAHLLFHDPDDAYCWVNNFELVGRQNEVDALERQIKDPGVISVWGLSGVGKSVIVKTVYYSQMYFTFSLFEEFSFVDVPDGDPFDLTDFSWHLLLDFYSRHPEAKEKVVIALCKGKQDPIQECCRLLQQKKCL…
Bradi1g29352.2	NB-ARC	MADLVLGLAKYVVEGVMTKAQAAIEKEDGLRRSAQSNLVFISGEFEMMHSFLEVANAERVENPVVKTWVRQIRELAYDVEDCIEFVVHLDKRTKFWLLVRRMVPSCGMVPPMPLDEAVGEIEQLKARVHEVSTRNTRYNLISDNGSKPIVVQQHQQPEAAVGATTSNMLAEARGATKRQKGFADLTRLIILENNSSRPAPADPFQVISVWGSGGDHGTTSIISNTYDHPEICKDQDFHRAWVKLLHPLSPRDFISSLMAQFYANSPSRQQNAATIGVHGLTNMQVFHDFERLVAKKRCLIVLEGLSNKADWDTIRTFLRRIKDGSRVIVSTQECEIATLCIGPSYQILELKKFSDHHSVCALLIKGSRDARIDELGNYLAKARVDSPAVMCVWGTDDVG…
Bradi1g29360.3	NB-ARC	MTNVYSYWHRNKLIAQPVDQFTKYSWVDVPHPFNLTDLACRLLVDFHSDNVRAKETAALGIVEGQSPIQGCCKFLREDTCLVVIDGLQSTQDWDLIKAAFLSMPIKGCILVITNEARVAKHCVDGVKDQVVNIKGLAAEAALRILTKMAPGGEHLTPKNAELRDLTMLKCGGLPKVIADIGQYLHESRWDTWMLEDINANFMAILEKDPRFHSLKGLFCWMQSYFDACPDSLKPCIFYLSVFPFDQDIRRRRLLRRWIAEGYSRDKSTGSIAEDDGEMLFSELVNLSIIQQQSLSSSCNKVVMWQVNGFFREYIMSRPMEDNLVFALEGRCSLNSQQHAGQHLTIRSSWDRDETVFKSIDLSRLRSLTVFGEWRSFFISSSSSSRSNNMRLLRVLDLED…
Bradi1g29370.3	NB-ARC	MAIMMGQHPSQGRPTMPTSHQGAWVKIMHPFNPHDFIPCLMAQFYANSPCQQATIAGVHVLNKMKGDGDLIIKEFEKLVAHNRFLVVLEGISHMLEWDTIRTFFPDSKNGSSIIVSAQRFQIARLCIGHTYQLTELERFSTEHSVFALFKELQVSEGDEDKEEKLTVCGEVPLPSSEKKEADEWRSNFSLVGRESEMAALGECLAKARLNNHDVMSVHGIRGVGKSALVRNFYYDIMLTDFGSRFQKYSWVNVSYPFNLRDFCRSLLLDFHSETYVPIQECRQLLENYRCLIVIDELCCVEDWDLIKDTLLSRASKSFIIVVTTEPRIATHCACKDGLVLNVKPLQADAASDLFTKEVSRKKPLSSPLSVPGVPVLEEIISKCGGLPKVLVEIAGSLAA…
Bradi1g29381.2	NB-ARC	MAELAEFAVGLSKSLVTTVQSAIDEDARLRQKLEADLMAFTLQLDLMKGLMDDASQLMENILVKYIKNLIYELEDWIECASHLDDKPIFWRRLLPSCMAPPLPLDEAVEETQALQSRVEFVNSCYTSYNLIGGGDDSAAAGAGGSSTSMLVQARGATKSKKGFGDLTRLITMASRKNSALEVISVWGADGDHGTTSIIMKTYDDPQVCRNFTYRSWAKLIHPFSPHDFVRTLMLHFYANAPCDKQDKADNTCRRVLAKMKAMKATQPDDLFQEFERLVTRERYIVVLEGLSNMSDWDAIRAFFPDMKNGSCIVVSTRQCEIATLCAGQFYQILELQQFSRRHSVCALFKGSEGDGDKNKNHIRTLFGRDPQIKELGEYVSETRVNSPPVMSVWGIPGVG…
Bradi1g29422.1	NB-ARC	MAKSALGAVLGNVSSLAVQETTLLCGVTLEVEFLKDELKRLQGFLRDADKKRKLGDEGAAILVSQIRDAAYEADNAIEEVDYMHKRNRLKKGFMGTIARYARIPSDLSTLHKVGVEIQRIRRKISEILESANHFKIVDLGNTSIENVTVNDGFPQDYVHMHQNFEDIDMVGFQDEYREIVKLVDTHNNNLSAVSIFAMGGAGKTIVARKVYNSSRVKQHFQKIAWVTVSQKYKGIDLLKDVMKQIMEVRDESIHSMNEYQVGKGIHDFLLQKRYLVVLDDVWEPNTWEQLNRTVKAFPDENN
Bradi1g29427.4	NB-ARC	MAESAVSTVLGGMGNLAVEETRFLCGVTLQVSFLKDELMRLQAYLKDADTKWRSGNARVAVLVSQIRDAAYEAQNVIETADYIEKRNRLKKGFMGAISRYACLPSDLVTLHKVGAEIQRVKEKLDRIFASAENLKIDLDNTGVVEDAFPQDFGVTYQYSQDDVVMVGFEDEHKELVDKLIDNDESMLSAVSIVAMGGAGKTTLARKIYTSSRVKEHFDTIAWVTVSQTFKGIELLKDIMKQITGKKNESVNHTLEHEVGKEIHDFLLENKYLVVLDDVWETDTWEQLNRKVKAFPDAANGSRVLLTTRKEDVANHVQMPTHVHPLKKLDEEKSWKLFSSKALPPYRRSGIRDVDEFEKLGRKLAKKCDGLPLALAVLGGYLSKNLNRQAWSSILLDWPS…
Bradi1g29435.1	NB-ARC	MAQSVVSTMLGGIGNLTVQETKFLCGVTLEVSFLKDELVRLKAYLKDVDGKWRSGNARVAALVGQIRGAAYEAQNVIEAADYIEKRNRVKKGFLGAISRYARLPSDLVTLHKVGVEIQRVKRKLNEIFSSAEKLKIDLDNTGVAEDEGGAGKTTLARKLNRTVKAFPDATNGSRVLLTTRKENVANHVEMPTYVHPLKKLDEEKSWELFSSKALPPYRRSVIRDVDEFEELGRILAKKCDGLPLAVLGGYLSKNLSRQAWSSILLDWPSTKDGRMIRNILARSSKDLPNHYLRSCFLYLASFPEDYEISVLDLINLWIAESFIPYTPNHKLEETAHKYVTELVQRSLVQIVDETWELGRIERIRIHDILRDWCIEEARKDGFLDVIDQTKGGAGASSLD…
Bradi1g29441.2	NB-ARC	MKIDLDNTGLVEHEFPQDFGVMQQHSQDDVVMVGFEDEHKELVDKLVDTNKSMLSAVSIVAMGGAGKTTLARKIYTSSRVKEHFDTIAWVTVSQTFKGIELLKDIMKQITGKKYESLNQMLEHEVGKEIHDFLLENKYLVVLDDVWETDTWEQLNRKGKAFPDAANGSRVLLTTRKEDVANHVQMPTHVHPLKKLDEEKSWKLFSSKALPSYKRSVILDVDEFEKLGRNLAKKCDGLPLALAVLGGYLSKTLNRQAWSSILFDWPSTKDGHMMRNILARSYKDLPNHYLRSCFLYLAAFPEDYEIDVADLINLWIAESFIPYTPNYKLEETACKYLTELVQRSLVQIASETRELGQVSIWIHDILRDWCIEQAREDGFLDVIDKTTGQFGASSSDKLIS…
Bradi1g29441.3	NB-ARC	MAESAVSTVLGSVGTLEVSFLKDELMRLQAYLKDADTKWRSRNARVAVLVSQIRDAAYEAQNVIEAADYMKKRNRLKKGFMGAISRYAPLPSDLVALRKVGVEIQRIKRKLDEIFVGAEKMKIDLDNTGLVEHEFPQDFGVMQQHSQDDVVMVGFEDEHKELVDKLVDTNKSMLSAVSIVAMGGAGKTTLARKIYTSSRVKEHFDTIAWVTVSQTFKGIELLKDIMKQITGKKYESLNQMLEHEVGKEIHDFLLENKYLVVLDDVWETDTWEQLNRKGKAFPDAANGSRVLLTTRKEDVANHVQMPTHVHPLKKLDEEKSWKLFSSKALPSYKRSVILDVDEFEKLGRNLAKKCDGLPLALAVLGGYLSKTLNRQAWSSILFDWPSTKDGHMMRNILAR…
Bradi1g29441.4	NB-ARC	MAESAVSTVLGSVGTLEVSFLKDELMRLQAYLKDADTKWRSRNARVAVLVSQIRDAAYEAQNVIEAADYMKKRNRLKKGFMGAISRYAPLPSDLVALRKVGVEIQRIKRKLDEIFVGAEKMKIDLDNTGLVEHEFPQDFGVMQQHSQDDVVMVGFEDEHKELVDKLVDTNKSMLSAVSIVAMGGAGKTTLARKIYTSSRVKEHFDTIAWVTVSQTFKGIELLKDIMKQITGKKYESLNQMLEHEVGKEIHDFLLENKYLVVLDDVWETDTWEQLNRKGKAFPDAANGSRVLLTTRKEDVANHVQMPTHVHPLKKLDEEKSWKLFSSKALPSYKRSVILDVDEFEKLGRNLAKKCDGLPLALAVLGGYLSKTLNRQAWSSILFDWPSTKDGHMMRNILAR…
Bradi1g29446.1	NB-ARC	MAQSAVSTVLGGMGNLAVEETRFLCGVTFQVSLLKDQLLQLQAYLKDADSKWRSGNARVAVLVGQIRDAAYKAQNVIEAADYIEKRNRLKKGFMGAITRYARLPSDLVALHKVGAEIQRVNGKLDKIFASAANLKIGLDNTGEVEDVPQDFGVMHQHSQDDVVMVGFEDEHKELVDKLIDNNEKMLSAVSIVAMGGAGKTTLARKIYTSSRVKEHFDTIAWVTVSQTFKGIELLKDIMKQITGKKYESLNQMLEHEVGKEIHDFLLQKKYLVVLDDLWETDTWEQLNRTVKAFPDATNGSRVLLTTRKEDVANHVQMPTHVHPLKKLDEEKSWDLFSSKALPPYRTSGIRDVGDFVKLGRKLAKKCDGLPLALAVLGGYLSKNLNMQAWSSILSDWPST…
Bradi1g29560.1	NB-ARC	MAAVLDSFVKRCTAALEDFAGQEACAALGIRDNVRGLLATLARIDAIVAHEEQRRVLSSRADTWVAQLKDAMYEIDDVLDVCAAEGAKILAEDHPPAPKVRCAFMFSCFRSSGPQKFHHEIGFTIRDIDIRLREIEDEMPTPPAGSVNPGSKRDWFFSDDNHFCRSCSDAAKPRAIGTQVQKSVGGLVPRMLREGKKKVDLFAVVGAAGIGKTMLAREIYTDERMTENFPICMWVRMSKDLSELAFLKKIITGAGVNVGDTENKEELLGLLSSALSKRFLIILDDLDSPAIWDDLLKDPLGDGVARGRILITTRDEEVATSLNAIVHHVDKMDTENSWALLREQVLPECSSEEIEALEDVGIKIAEKCEGHPLAIKVIAGVLRSRGTSKAEWEMVLKSD…
Bradi1g29560.2	NB-ARC	MQLIQEWLLSLHESGSMAAVLDSFVKRCTAALEDFAGQEACAALGIRDNVRGLLATLARIDAIVAHEEQRRVLSSRADTWVAQLKDAMYEIDDVLDVCAAEGAKILAEDHPPAPKVRCAFMFSCFRSSGPQKFHHEIGFTIRDIDIRLREIEDEMPTPPAGSVNPGSKRDWFFSDDNHFCRSCSDAAKPRAIGTQVQKSVGGLVPRMLREGKKKVDLFAVVGAAGIGKTMLAREIYTDERMTENFPICMWVRMSKDLSELAFLKKIITGAGVNVGDTENKEELLGLLSSALSKRFLIILDDLDSPAIWDDLLKDPLGDGVARGRILITTRDEEVATSLNAIVHHVDKMDTENSWALLREQVLPECSSEEIEALEDVGIKIAEKCEGHPLAIKVIAGVLR…
Bradi1g29560.3	NB-ARC	MAAVLDSFVKRCTAALEDFAGQEACAALGIRDNVRGLLATLARIDAIVAHEEQRRVLSSRADTWVAQLKDAMYEIDDVLDVCAAEGAKILAEDHPPAPKVRCAFMFSCFRSSGPQKFHHEIGFTIRDIDIRLREIEDEMPTPPAGSVNPGSKRDWFFSDDNHFCRSCSDAAKPRAIGTQVQKSVGGLVPRMLREGKKKVDLFAVVGAAGIGKTMLAREIYTDERMTENFPICMWVRMSKDLSELAFLKKIITGAGVNVGDTENKEELLGLLSSALSKRFLIILDDLDSPAIWDDLLKDPLGDGVARGRILITTRDEEVATSLNAIVHHVDKMDTENSWALLREQVLPECSSEEIEALEDVGIKIAEKCEGHPLAIKVIAGVLRSRGTSKAEWEMVLKSD…
Bradi1g29560.4	NB-ARC	MAAVLDSFVKRCTAALEDFAGQEACAALGIRDNVRGLLATLARIDAIVAHEEQRRVLSSRADTWVAQLKDAMYEIDDVLDVCAAEGAKILAEDHPPAPKVRCAFMFSCFRSSGPQKFHHEIGFTIRDIDIRLREIEDEMPTPPAGSVNPGSKRDWFFSDDNHFCRSCSDAAKPRAIGTQVQKSVGGLVPRMLREGKKKVDLFAVVGAAGIGKTMLAREIYTDERMTENFPICMWVRMSKDLSELAFLKKIITGAGVNVGDTENKEELLGLLSSALSKRFLIILDDLDSPAIWDDLLKDPLGDGVARGRILITTRDEEVATSLNAIVHHVDKMDTENSWALLREQVLPECSSEEIEALEDVGIKIAEKCEGHPLAIKVIAGVLRSRGTSKAEWEMVLKSD…
Bradi1g29560.5	NB-ARC	MAAVLDSFVKRCTAALEDFAGQEACAALGIRDNVRGLLATLARIDAIVAHEEQRRVLSSRADTWVAQLKDAMYEIDDVLDVCAAEGAKILAEDHPPAPKVRCAFMFSCFRSSGPQKFHHEIGFTIRDIDIRLREIEDEMPTPPAGSVNPGSKRDWFFSDDNHFCRSCSDAAKPRAIGTQVQKSVGGLVPRMLREGKKKVDLFAVVGAAGIGKTMLAREIYTDERMTENFPICMWVRMSKDLSELAFLKKIITGAGVNVGDTENKEELLGLLSSALSKRFLIILDDLDSPAIWDDLLKDPLGDGVARGRILITTRDEEVATSLNAIVHHVDKMDTENSWALLREQVLPECSSEEIEALEDVGIKIAEKCEGHPLAIKVIAGVLRSRGTSKAEWEMVLKSD…
Bradi1g29560.6	NB-ARC	MAAVLDSFVKRCTAALEDFAGQEACAALGIRDNVRGLLATLARIDAIVAHEEQRRVLSSRADTWVAQLKDAMYEIDDVLDVCAAEGAKILAEDHPPAPKVRCAFMFSCFRSSGPQKFHHEIGFTIRDIDIRLREIEDEMPTPPAGSVNPGSKRDWFFSDDNHFCRSCSDAAKPRAIGTQVQKSVGGLVPRMLREGKKKVDLFAVVGAAGIGKTMLAREIYTDERMTENFPICMWVRMSKDLSELAFLKKIITGAGVNVGDTENKEELLGLLSSALSKRFLIILDDLDSPAIWDDLLKDPLGDGVARGRILITTRDEEVATSLNAIVHHVDKMDTENSWALLREQVLPECSSEEIEALEDVGIKIAEKCEGHPLAIKVIAGVLRSRGTSKAEWEMVLKSD…
Bradi1g29634.2	NB-ARC	MGITSEYRRGPGPLTRTCWIPRSPFRIQENPSPARKNPQSHHTNPVGAGAGGDGGGDWRDYDEAAASADVVTHKSRNAGPADKLSFDRVAMSKKIKLVLEQILPLCDRVSELLKINPPHANNTAIGSLKRPLIGSTTTQDTLYGRQDLFEKTIKDIITSAANSREKLSVLPIVGPGGIGKTTFTQHLYNDKRIDEHFSVRVWICVSTDFDVLKISQQILSCIEGSNNANQTTSLDQLQISIAQNLKSKRFLIVFDDIWECTDQSWENLLAPFMKGEAKAKMVKSINPIPLEAFWHCWGLPSLPQGLHSLSSLTELYVSTSPEIRSLPKGGLPASLTKLYLRGCPQIRSLPEEGLPTSLRELFVYSCSPELQEQAKELQGTKPDLQVYA
Bradi1g29658.2	NB-ARC	MEAAIGVASGLIDGVVNLLSNELVQAYVASTELGLNADKIKTSLFYAQDLLQQARQRGMAEDRPGLQGLVQQLSAKADEAEDALDELHYFMFQDQLDGTKYAVPDLGDDLRGHTRHGRHALRHAVGNCIACFSCSRMPQDNLDDGSLAVDTNNPHNATKPASASRSNAGPADKLTFHRVAMSKKIKLVIEQILPLCDRVSELLKINPPHANNTPIVSRKRPIIGSTTTQDTLYGRRDLFEQTLKDIITTSATNSSEKFSVLPIVGPGGIGKTTFTQHLYNDKRIDEHFSVRVWICISTDFDVLKISQQILSRIEGSNNANQTSLDQLQISIAQNLKSKRFLIVFDDIWECTDQSWENLLAPFMKGEAKGSMVLVTTRFPFIAKMVKSINPIPLEGLEPD…
Bradi1g34430.2	NB-ARC	MADLVAGVLSNVVLRGLESVEQGSWLWLLDEDRAVISGGPRIDIAKQELQELEDDINSASFLLAAGFGKPQPIDGWISEARKVAFCLADQIDMYAIQGSTRSELYQMKRDIGMLRIAELTTRIRDYKVEGEGTGQMPRAVRGNREEQVPQLSELSPFIRRALPELLPAEELLTITLMDSKIKRVEAFLADARSVLFITGGQGSGKTTLMNYVYASQKEKTKAVHGKALWNDFNQCCWVDVAKTGGLVDLLKKVLKESNVGCDSIHEFEMIKTVHDNFKDKNYLIVLDNVQDTSVLYSLKNMLNELKGKIICLTRRKDIQEDKNQDVLHITKLEPYESFKLFLSVVFHMSVNNDKEDFNSVLANAITDKDAHTSRSLLATDLKKMVKLLNVILSKCQDNP…
Bradi1g41825.1	NB-ARC	MDRFYCGLNFDISYIIEYGKYDSVLCLLNLAWKAERKLERRCTRNVLSLQGNDKDDCVPELNMKINEIHVEFSAPRETVDLHADSSAPTAEINSSNDLSAQINFDTDENESCEEITNVLGETTTTTPPTKLNCAFAILADAGVTGVAAKLGELAAAEATAMLRVHAEIRSLRRKLAYLQALVRGADRVRRGRANELLLLWLRETREVAFEVEDAVDEFHLRVETFHLSAKGRRGWWHRVAFNLVQGLATQIVVRHGLSNQILKINERIDELNQNKETYAIESFPSETWNSSSTVSDHEWYEDGYVADSRQSEFATLKDQIINKETNVSHRAKTLARKLYNDPDITRHFELHAWVCLPPHIRFTDYVEIMYKQVNSEVPEASERVDNVSLAPGEGETTSK…
Bradi1g44542.1	NB-ARC	MVGFLVTASTGVMNSLLRKLSTLLTDEYRLLKGARREIRALRDELSSMNSLLQRLADMAELDVQRKDWRDKARELAYDIEDCIDVFTHRALPPPGPGGGGFVRKMAALRARRRVAVQVRRLRCRVVEESDRRRRYELEPAASGGGGGGRVEIDPRLPALYAEAKSLVGIGRPREKIVQWLTGVRDAWEGCHCPPAAGDQLGVVSIVGFGGVGKTTLANQVYRKIRHEFQCTAFVSVSQNPDVLKILGDILDQVGSRRTTGGILDDQHKLIDKIRERLTNKRYLIVIDDIWSMQVWDIVRCAFLDNNNGSRVITTTRIEQVAAACCSSRHDHVYKMKPLNDLDSRRLFFQRVFGSEDACPEQYKIVSQNILKKCGGVPLVILSIASLLASQECMHKENWE…
Bradi1g48747.1	NB-ARC	MEGAIVSLTEGAVQGLLCKLGGLLAQESWPVQRLHGEVQYIKDELESMNAFLQSLASCFTSEPGGHVDDQVRVWMKQVREIAYDAEDCIDDFVRGDAMASSLRSRFVRSLLASLGPAGGRRHRHVAVQLQELKARARDAGERRSRYGVLPPPAPRTALRPGSGSGSQLDPRLHALFREEAQLVGIDGPRDELVGWVMDEEARLRVLAIVGFGGLGKTTLARMVSGSPQVKGADFQYCSPLLILSQTLNVRALFQHMLRELNQRPRLGLVAGGQHDDSIAMDDNTGLHGMESWETALLAEKLRRYLQDKRYIVILDDIWTSSAWENIKCAFPDNEKGSRIIITTRNEDVANICCCHSQDRVYKIQRLSEMASQELFFKRIFGFANGTPNNELEEVSNAIL…
Bradi1g50407.3	NB-ARC	MAETVLSMARSMLSGAVSKAASAAADEMSLLMGVRKDIWFIKDELETMQAFLVAAERMKQKDMLLKVWAKQVRDLSYNIEDCLGEFMVHVRSQSLSQQLMKLKDRHRIAMQIRDLKSRVEEVSSRNTRYNLIDKSEGTGMVEERDSFLEDIRNQSASNIDEAELVGFTKPKQDLIELIDVHAINDPAKVVCVVGMGGLGKTTITRKVYESVKKDFSCCAWIILSQSFVRMEVLKVMIKELFGDGALKQQLERKLVREEDLARYLRKELKEKRYFVVLDDLWNLDHWEWVRKIAFPSNNVKGSRIIVTTRDAGLANDCTFEPRDAGLAKDCTFKPLIFHLKALAIDDATKLLLRKTRKRLEDMKNDETMRKIVPKIVKKCGCLPLAILTIGGLLATKMVT…
Bradi1g50420.2	NB-ARC	MAETVLSMARSMLSGAVSKAASAAADEMSLLMGVRKDIWFIKDELETMQAFLVAAERMKQKDMLLKVWAKQVRDLSYNIEDCLGEFMVHVGSQSLSQQLMKLKDRHRIAMQIRDLKSRVEEVSSRNTRYNLIHKIEGTGMAEERDSFLEDIRNQSASNIDEAELVGFTKPKQDLIELIDVHAINDPAKVVCVVGMGGLGKTTITRKVYESVKKDFSCCAWIILSQSFVRMEVLKVMIRELFGDEALKQQLERKLVREEDLARYLRKELKEKRYFVVLDDLWNLDHWEWVRKIAFPSDNVKGSRIIVTTRDAGLANDCTFEPRDAGLAKDCTFKPLIFHLKALAIDDATKLLLRKTRKRLEDMKNDETMRKIVPKIVKKCGCLPLAILTIGGLLATKMVT…
Bradi1g51320.2	NB-ARC	MAEFALGLTKTAVAGTVTRVKSAMEEESQLRGRVQEDLVFITGEFEMMQSFLGASNAGERASKNQVVRTWVRQLRDLALDVEDCVEFVLHLDKPSRWDWVWRFAMAPIKVFVASTPPLDQAVANIKRLKARVEDVSQRNTRYNLLLSNGNNDDSTSSAAHLMRVHKEAASGALHVLREVWKANGKLLGDHTTGDLKELMIHCQGSKELQVISLWLGGDVDDGQHHVVVDQQQQQLGCARATIMKKAYDDPDICLRFKNRAWVNKLPHPFNPVEFLNNLLTQFTSSHQHHYHDDIPELVRQVSRLRHLIILEQELSSVADWEAIRMYLPNGDNGSRIVVSTNHLGAAHFCTGDHYQVSDLKSFSTIDTFVPYSPRHQPSFLKLEEFDGFRDVRTCFALHA…
Bradi1g51687.1	NB-ARC	MEVVSAADGALGPLLGKLATLLAEEYSRLKGVRGEIRSLKSELTSMHGALKKYTMIEDPDVQVKTWISLLRELAYDTEDCFDKFIHHLGGGGGNHGGCKEFFCKIARSLKTLGHRHGLADQIDELKARIKEVKELKSSYKLDDIASSNSNHGTVDPRLGARFNDNLVGIDGPTNDLAKWMMEENSSSTKLRRKVLSIVGFGGLGKTTLANEVCIKIEGHFDCRAFVSISQNPDMKKIVKDLIHKVPCPKDFTKGIDTWDEITSIEKLRNLLQDKRYLIIVDDVWSISAWNAIKCVFPENNRSSRIIATTRIFDVAKSCSLGTDDHIYELKPLNGFHSERLFHKTIFGSEDGCPDMLREISNEILKKCGGLPLAINSISGLLARIPTNKQEWEKVKRSIG…
Bradi1g51954.2	NB-ARC	MHRVTTMSEKSWIRQAVHRVHTASVRTEFAKAIRELKKISQESSKLRETYYSAGSIVTGSGTSSCLTSSVAFETAEDAPLSARSPVGIDAPQDELLELIQQQQQHLKVISIVGFDGIGKTLLARHVYETLMSQYEARAWVCAAVQGSAMDVVKEILRQLGIPTSTHGGGSLSKLCTNIRQCIESKRFFIVIDDMRTEFWHDIKDAFVGLSGRVMVTTAIQSVANACSSSAAHDHVYAMKTLGNEQSRRLFFKEAFQDDDPTVDKEDQLGSEALKKCDGLPLALVTTARYLQSTGNPTRENWATLCHNLGAHLETKEMLARMKRVLVNSYNSLAKHDVKTCLLYLGIYPSCRAVRRGSLIRRWLAEGFIQGDYICSAPDAAIGNFNELINRSIIQPIDTS…
Bradi1g51954.3	NB-ARC	MHRVTTMSEKSWIRQAVHRVHTASVRTEFAKAIRELKKISQESSKLRETYYSAGSIVTGSGTSSCLTSSVAFETAEDAPLSARSPVGIDAPQDELLELIQQQQQHLKVISIVGFDGIGKTLLARHVYETLMSQYEARAWVCAAVQGSAMDVVKEILRQLGIPTSTHGGGSLSKLCTNIRQCIESKRFFIVIDDMRTEFWHDIKDAFVGLSGRVMVTTAIQSVANACSSSAAHDHVYAMKTLGNEQSRRLFFKEAFQDDDPTVDKEDQLGSEALKKCDGLPLALVTTARYLQSTGNPTRENWATLCHNLGAHLETKEMLARMKRVLVNSYNSLAKHDVKTCLLYLGIYPSCRAVRRGSLIRRWLAEGFIQGDYICSAPDAAIGNFNELINRSIIQPIDTS…
Bradi1g51954.4	NB-ARC	MHRVTTMSEKSWIRQAVHRVHTASVRTEFAKAIRELKKISQESSKLRETYYSAGSIVTGSGTSSCLTSSVAFETAEDAPLSARSPVGIDAPQDELLELIQQQQQHLKVISIVGFDGIGKTLLARHVYETLMSQYEARAWVCAAVQGSAMDVVKEILRQLGIPTSTHGGGSLSKLCTNIRQCIESKRFFIVIDDMRTEFWHDIKDAFVGLSGRVMVTTAIQSVANACSSSAAHDHVYAMKTLGNEQSRRLFFKEAFQDDDPTVDKEDQLGSEALKKCDGLPLALVTTARYLQSTGNPTRENWATLCHNLGAHLETKEMLARMKRVLVNSYNSLAKHDVKTCLLYLGIYPSCRAVRRGSLIRRWLAEGFIQGDYICSAPDAAIGNFNELINRSIIQPIDTS…
Bradi1g55080.1	NB-ARC	MAEALIVVVLQKITLALGAEGIKTLASNFKKQAPDLLEVTSRIRLLQSDFSMMQAFLSQADVRRSNDKVLEAWIEQVRQAAHEAEDVVDEYTYHVGQMEGTNSFLKKALNQAAEIKRWRKLAAQAKLVEDRLQKITETKNRFDVSFASGRIDNTSSYSGNHQHLSEYSCLNGDVDFVGNVTELKQLTDWLSDDKKGHSIISICGMGGLGKTTLAGSIYKKEEIKRMFACCAWISVSQSYRVKDLLKRILLQLMPKNVNIPEGFDTMDCLNLVQLLQRYLHDKRYLIVLDDLWSRDAWKFLANAFVKNNSGSRIVITTRIETVASLADVDCEMKLRLLPKEEAWTLFCRKAFSRLEDRSCPLNLKACAERIVEKCQGLPLALVAIGSLLSYKEIEEHEWD…
Bradi1g55672.1	NB-ARC	MAAAGILVSASTWAMGSLLLKLGAMLGDEYRLLREVRGDVRLLQDELEAMHAFLLRMSRVEDPDEQAKLRAKAVREMSYEIEDRVDKFMRLVDRPDESGGGGILKLIGDWGNLLTEMKTRRRIAKEVRGIKGQLNQASERYERYKIDESSLEPRNAKVDPRIVAVFRDASELIGIDGLRDDLVKWMSNEDHDSTNGLKVVSIVGYGGLGKTTLANQVYHKLGANFECKAFVSISRNPDMTKILNFIFSQIHNKGEAHTGTRDPQLIINRIREFLKDKRYCIIIDDIWDIPTYKILACSFVENSRGSRVVTTTRIYDVAKSCCSSDGDLVYNIKPLGVHDSKKLFFNRTFGCEEKCPPNLKEASEDILKKCGGLPLAINAISGLLVTRKTKEEWNHVRCS…
Bradi1g58950.1	NB-ARC	MEVFLSAVLGELSTRAMSLFINRYSKSMLPVVAVEDSLERILLRAQVIIDEAAGRQVTNQGMLRQLSMLRDAMYRGYYVLDTFRCRAHREDEAEENQVARSSWALSKFSYAKRLRFSSSGDMQNLQELEGVLGSLRTMILDVSELVTFLTTYPRLHRQPYSMHLLFEKCMFGRQMEMELVINFLLHTQPCCGSTPDNCDILPIVGPGRVGKSTLVTHVCDDERVHRHFSQIVFLRHDNFRDKEISTLTLRDVCAVGHENNMRMLVVVEVVGDLHEDLWEMLCSLTRRFSKAGSKIIITSRSNKIKKLGTVQALTLKHLSDEAYWYFFKVITFGSTDPHMHPELVHLAMEIARAHNGSLFAANMTACLLRANFDIQFWRKVLAFLRGYLEKHFSMFGEHP…
Bradi1g58980.1	NB-ARC	MEVICSAVMGELVSRTISFLVDKYLKQTTAPTEEERLHSLQRLLLRLCIIIEEAEERRITNQAMLHQLCILKMEMYRGYYILDSFSCRAHGEERMNDHQVSHSFAPSKFNPAKRVCFCSGSSQSASQAELLEQVLGSIGNTIEDVSEFVILLNRCPRLYRQPYNMYLLLDKCMFGRHMELEYIINFLLQAETTLGAENPGVLPIIGPGKVGKSTLIEHACNNERVRSHFSQILCFGGDDLKDASAVTLRDAGIIKHQNLTMGSGRTLIIIELVLDIDERLWKRLFSSAKRSIASGSKIIIASRSDKIASFGSTQALRVQSLTQEAYWYFFKVRIFGCMNAQDHPKLAAIAMDIARELNGCFMGATIFRGLLKSNFNPHFWSMALACLRKFKRHNMLVYG…
Bradi1g59465.1	NB-ARC	MAAMQSGNDDLVTKLLHAYDEEDERGLVHGADLDDIFHILGANKERILRALAPEAEKKAELPEGEKKEELPEVERKAELPELLRNIDLAHRQWKERSTQQQQPASSKKKAMAIASVMSDCNPFKSKPSSSPTPPQQDAGAGSGPAISLEDLLKQTKEILGNAGLKEETVYYEWTTSYVDESRIYGWEEDAGNVVDALVGAVNEEEDDQVLFRAAGIAGIHGSGKTALAQKVFVHDRVKDAFPLRLWVCVGPPDHFDRFCLLYRMLDNLGLDTGKLESIVDSAAVVVNAGADEHRRTEAKIGVLLFVLYTTLYKTGYLIVFDDIRAHGGDGGWYSNLTLNPPKDGEWYERLAYGLPKARKSAVLVTCRREEDARIMVRTGGVFRPPEMGVEEGWRLFKRE…
Bradi1g67840.1	NB-ARC	MEMQFAAVLASLALGGALLVLFFGKWWQPLADADRRVKELDDAVEALLQLRAAVLKQLDGAPESEQTRAWLRRAQEAQDEVASIKARHDAGQLYVIRLLQYFLAAGAVAAGALAEKQLKIVRAIQEQGAALLEAALATPQAPPPLLLQPEELELPLPATTGATRARLNEALRFLGDCDAALGVWGAGGVGKTTLLKHVRGVCGRVAPFFDHVFLVAASRDCTVANLQREVVAVLGLREAPTEQAQAAGILSFLRDKSFLLLLDGVWERLDLERVGIPQPFGVVAGRVRKVIVASRSETVCADMGCRKKIKMERLNEDDAWNLFEGNVGEEAVRWDTQISTLARQVAAECKGLPLCLAIVGRAMSNKRTPEEWSNALDKLKNPQLSSGKSGPDESTHALV…
Bradi1g78926.1	NB-ARC	MLGLSTGRDICMEDPEYSADLLHGGAMDVPVTASLGSMGPLLRQLQYSRPRGVSAAKIRLLKDGLGALCISLKNLSELKAEDEEDASSFTAKWWMKLVRELCYDTEDYLDEHSGAGDAGACPRSGRRLGGFRVCRQKLQWRPTQIGEKDQGRCGGAFIRLLNNTSTNRTNLKQRSQIAITFSELMARVEDASERQRELFIQLAPRKTIEPADHDLGVSSQVSDHDSVHMKINTADGGQNSLVLGFEEPTMLLGFEEPTMNSLVDLLAFEDEEEKQLKVVPIFGPAGAGKSTLARTLYDKYGGKFQCRAFVRMRNPDMRKLLIGVLSQIKAPPDYAAFSDVHHLIDNIIKHLQGKRFFVIIDDLWSTSAWDVISRAFPHGVCFSRIITTTQFEDVALACC…
Bradi1g79026.1	NB-ARC	MEVLASVVGAVVSSTVTKLLTVIGKESGDLKLDAESIQRELDFIYAKVRDEPPDSTRSSNIRKEWMVQLRRLADDIEDCIDSFHVRKKTSNSKRQFARQVAQLKDRSKEIRKEFAIIGDRTTTSSEEVPPPAAAYRCMRDAEAELIGLMKSQSEEGRLKLIAIAGLGGSGMTLLVKQVYESDVGLQFSRRAWVSAAGKNTEEILIEVLKKFQIQNNGASTSSQVVDREKDDASLIQACLNNKRYLIVIDDVKKDDLKELVSVFSWAEGVEGCRILATTTIQLPGVPTSCTCGDRLPLALDSTAHFLKIGELTESRFEQDCLELGAKLKAVVVSDYESLCNLLLQDSLLYFCMFPSDHPVRRNPLIRRWSAEGLVFANPEDCIDQQDAGAGDNLKTLIEC…
Bradi2g03009.1	NB-ARC	MGTILESLLGSCASKLQEIITNEAILILGVEEELADVLRRVELIRCCIADAEKRRTKDLAVNSWLDQLRDIIYDVDELLDVARCKGSKLLPDHTSSSSSRSAACKALSVSSCFCNIGQRHDVAVRIRSINKKIENISKDKIFLTFSNSTHLTGNGPTSKLIRSSNLVKPNLVGKEIKHSSRKLIDLVLAHKENKSYKIAIVGTGGVGKTTLAQKIYNDQKIKGSFNIQAWVCVSQDYNEVSLLKEVLRNIGVHHEQGETIGELQRKLAETIEGKSFFLVLDDVWHPMYG
Bradi2g03012.1	NB-ARC	MGATLEELNIDDEKEVQHLRNIGNEIVRKCGRLPLAIKVTASALTCRDLTENEWKRFLGKYSQSILSDGTEAALYLSYDELPHHLKQCFLYCALYTEDSIIELRIVAKLWIAEGFVVEQQGQVLEDIAEEYYYELIHRNLLQPCGKSYSQAKCTMHDLLRQLASNISREECFIGDVETLSGASMSKLRHVTAVTKKEMLVLPSIDKVEVKVRTFLTVHGPWRLEDTLFKRFLLLRVLVLNYSLVQSIPDYIGKLIHLRLLNLDYTAISCLPKSIGFLKNLQVLSLRFCKDLHSLPLTMTQLCNLRSLLLLGTAISKVPKGIAKLKFLNEIEAFPVGVGCDNADLQDGWKLEELSSVSQIRYLHLVKLERAAHCSPNTVLTDKKHLKILILEWTELGEGS…
Bradi2g03020.1	NB-ARC	MAAILESLLGSCAKKLQEILTDEAILILGAEEELAEVLRRVELIQRCIADAEKRRTKDLAVNSWLGQLRDVIYDVDELLDVARCKGSKLLPDHTSSSSSTSVSSCFCNIGPRRDVAVRIRSLNKKIENISKDKIFLTFNNSTQPTGNGPTSKLIRSSNLIEPNLVGKEIRHSSRKLVNLVLANKENKSYKLAIVGTGGVGKTTLAQKIYNDQKIIGSFNIRAFVCVSQDYNEVSLLKEVLRNIGVHHEQGETIGELQRKLAGTIEGKSFFLILDDVWQSNVWTDLLRTPLHATTAGVILVTTRDDQIAMRIGVEDIHRVDLMSVEVGWELLWKRNEIVRTCGRLPLAIKVTASALTCRDLTENVWKRFLDKYSRSILSDETEAALYLSYDELPHHLKQC…
Bradi2g03040.1	NB-ARC	MVRANAHRAALPLLCSHQWLISLITCPYSAFSFLPLWISGSEFVWSMATILDSLLRSCANKLQDIITNEAILILRVEKELAEVLRRVELIRCCIADAEKRRTKDLAVNNWLGQLSDIIYDVDELLDVAICKGSKLLPDHTSSSSSKSAACKGPSVFSCFCNIGPRRNVAVRIRSLNKKIENISKDKIFLTFNRSSTQPTGNGSTSKLIRSSNLVEPNLVGKEIRHSSRKLVDLVLAHKESKSYKIAIVGTGGVGKTTLAQKIYNDQKIKGSFNMRAWVCVSQDCNEVTLLKEILRNINVHHEEGETIGELQRKLAETIEGKSFFLVLDDVWQSNVWTDLLRTPLHSTSAGLVLATTRDDKIAMIIGVEDIHRVDLMSVEVGWELLWKSMNIDDEKEVQH…
Bradi2g03061.1	NB-ARC	MAAILESLLGSCAKKLQEILTDEAILILGVEEELAEVLRRVELIQCCIADAEKRRTKDLAVNSWLGQLRDVIYDVDELLDVARCKGSKLLPDHTSSSSSKSAACKGLSVSSCFCNIRPRRDVAVRIRSLNKKIENISKDKIFLTFSNSTQPTGNGPTSKLIRSSNLIEPNLVGKEIRHSNRKLVNLVLANKENMSYKLAIVGTGGVGKTTLAQKIYNDQKIIGSFNIRAFVCVSQDYNEVSLLKEVLRNIGVHHEQGETIGELQRKLAGTIEGKSFFLILDDVWQSNVWTDLLRTPLHATTAGVILVTTRDDQIAMRIGVEDIHRVDLMSVEVGWELLWKSMNIDDEKEVQHLRNIGNEIVRKCGRLPLAIKVNASALTCRDLTENEWKRFLGKYSQSI…
Bradi2g03061.2	NB-ARC	MAAILESLLGSCAKKLQEILTDEAILILGVEEELAEVLRRVELIQCCIADAEKRRTKDLAVNSWLGQLRDVIYDVDELLDVARCKGSKLLPDHTSSSSSKSAACKGLSVSSCFCNIRPRRDVAVRIRSLNKKIENISKDKIFLTFSNSTQPTGNGPTSKLIRSSNLIEPNLVGKEIRHSNRKLVNLVLANKENMSYKLAIVGTGGVGKTTLAQKIYNDQKIIGSFNIRAFVCVSQDYNEVSLLKEVLRNIGVHHEQGETIGELQRKLAGTIEGKSFFLILDDVWQSNVWTDLLRTPLHATTAGVILVTTRDDQIAMRIGVEDIHRVDLMSVEVGWELLWKSMNIDDEKEVQHLRNIGNEIVRKCGRLPLAIKVNASALTCRDLTENEWKRFLGKYSQSI…
Bradi2g03061.3	NB-ARC	MAAILESLLGSCAKKLQEILTDEAILILGVEEELAEVLRRVELIQCCIADAEKRRTKDLAVNSWLGQLRDVIYDVDELLDVARCKGSKLLPDHTSSSSSKSAACKGLSVSSCFCNIRPRRDVAVRIRSLNKKIENISKDKIFLTFSNSTQPTGNGPTSKLIRSSNLIEPNLVGKEIRHSNRKLVNLVLANKENMSYKLAIVGTGGVGKTTLAQKIYNDQKIIGSFNIRAFVCVSQDYNEVSLLKEVLRNIGVHHEQGETIGELQRKLAGTIEGKSFFLILDDVWQSNVWTDLLRTPLHATTAGVILVTTRDDQIAMRIGVEDIHRVDLMSVEVGWELLWKSMNIDDEKEVQHLRNIGNEIVRKCGRLPLAIKVNASALTCRDLTENEWKRFLGKYSQSI…
Bradi2g03061.4	NB-ARC	MAAILESLLGSCAKKLQEILTDEAILILGVEEELAEVLRRVELIQCCIADAEKRRTKDLAVNSWLGQLRDVIYDVDELLDVARCKGSKLLPDHTSSSSSKSAACKGLSVSSCFCNIRPRRDVAVRIRSLNKKIENISKDKIFLTFSNSTQPTGNGPTSKLIRSSNLIEPNLVGKEIRHSNRKLVNLVLANKENMSYKLAIVGTGGVGKTTLAQKIYNDQKIIGSFNIRAFVCVSQDYNEVSLLKEVLRNIGVHHEQGETIGELQRKLAGTIEGKSFFLILDDVWQSNVWTDLLRTPLHATTAGVILVTTRDDQIAMRIGVEDIHRVDLMSVEVGWELLWKSMNIDDEKEVQHLRNIGNEIVRKCGRLPLAIKVNASALTCRDLTENEWKRFLGKYSQSI…
Bradi2g03200.2	NB-ARC	MATVLDGLVSSSLRKLTQLLEEEVVITLYVGRDIKKLKQNLECYRAVRQDAEDQAMRDASINLWWKRISDVMFNVDDVIDLFMLLDDHRVATRIRSINIELDDIRSTSEMFTPGILRSPQPQIKRANTSQRAPIVEPGLVGAAIRRDVDSIVDEIVTRCHNNEPSVLGLEGMGGIGKTTLAQKIYNDQRILGRFQIHIWLCISETYNKTELLKQVIRMAGENYDKEESNAELLPILRDTIKGKSVFLVLDNMSQPDVWINLLQAPFYGALIACILVTTRSKEVLQRMHATYTHYVKRMGEDDGLMLLMKDSFPPSGSIFQELGRAIVKKCDGLPLAIKVVAGVLSTRRTTAEWKSIRDSKWSVQGLPKELGDCALLPPNFVIRRDAVAYWWATEGFVRE…
Bradi2g03260.1	NB-ARC	MATVLDGLVSSSLRKLTQLLEEEVVMTLYVGRDIKKLKQNLECFRAVRQDAEDQAMRDASINLWWKRISDVMFNVDDVIDLFMVHSHMRHRSSSYCFMFSCFAKLLDDHRVATRIRSINIELDDIRRTSEMFTPGILRSPQPQIKSVNTSQTAPIVEPGLVGAAIRRDVDSIVDEILTRCHNKEPSVLGLEGMGGIGKTTLAQKIYNDQRILGRFQIHIWLCISETYNETELLKQVIRMAGGNYDKEESNAELLPILRDTIKGKSVFLVLDNMLQPDVWINLLQSPFYGALIACILVTTRSKEVLQRMHAAYTHYVKRMGEDDGLMLLMKDSFPPSGSIFKELGRAIVKKCDGLPLAIKVVAGVLSTRRTAAEWKSIRDSKWSVQGLPKELGDALYLSY…
Bradi2g03588.1	NB-ARC	MQVVAGAMGTLIPKLFKLLKKEYNLQKSVKKDVEFLLRELPSMQVALRKVAGVPQDQLDEQVKLWADEIRELSYAMEDVVDNFLTSCSTVEEPFAGNRPKQQLLEKMGNLFTKGKTHHQIAKKIKDMKILVKEVADRRDRYKVNDAVANLAAATTANNLAAACTSTTVDPRLLAMFNDLKGLVGIDVARNEITKKLLADWDDGDQQLKILSIVGSGGLGKTTVAKVVHDGLQEKFMLKAFVSVGQKPDMKKVLRDILLELDKEGHRIFNASMLDEKQLIEKLHELLGNKRYFIVIDDIWDVEVCKIIRCALKDGNCGSRIIMTTRILDIGKKSGEVYQLKPLSPENSEKLFYTRLCEGKSKCPFGQSGEISGKILQKCGGVPLAILTIASLLDGKPRKD…
Bradi2g09427.1	NB-ARC	METAVATAFLTKIAPKLFAFLQEKHKRRQNLERDIQYIRKEFRMIAAAIQDHDRRRGLQRSDGDDVQRVWIQLVRDLAYSIEDCVDRFTHRVRLPPPPKPDGSTPSWLRKTVHGVKTATTRSKFATAVRELRKISEEASKLRACYIGSGGGGGCQSSTSGLSASSSTFFSSCETTTHTIAADLVGMDVPRDEVLQLMRETQGQPKQLKVISIVGFGGLGKTLLAREVYDESGDGQYEPRAWVRAAERGAGDVLKEILHELGMQVPDGGDINKLSTSIRDCLGSKRFFIVIDDMRKEFWNIIKNAFPAVSGVSSRVVVTTAVHSIANACSSFAHGHVYMMRTLDEENSRRLFFKQASLDDPPPDAGLGSEALKKSDGLPLALVTVAQFLQSRGNPTRTEW…
Bradi2g11931.1	NB-ARC	MEGVMASVVTGAISSLLTKLATLLENKYNLSKGVKKEITFLRDEMSSMNALLVKLSRMEELDEQQKDWRDKVRDMSYDMEDCIDIFTNDLDSGEASAVLLSGLKKLQARYKIANRIEELKARVMEASSRHNRYKLDEHIGSPRGLVTIDPRLQALYAEADSLVGIDGPKDKIIELLRMEENTQKLKLVSVVGFGGVGKTTLAKQVHDTIKSHFDRTAFVSLSQNPTMVKVLSDILSGVAGWMPSFPKEEHQLIDELRRRLKDTRYLIVIDDIWSMDVWNIVKCSFVENNRGSRVITTTRIEDVAQACCSCFHGHVYKIKPLNDLDSRRLFHKRIFPSKDSCPEQLKNISNEILKKCQGVPLAILSVASILASHEEVNSNEIWEKIHNCFVFQLEGNPAL…
Bradi2g12497.1	NB-ARC	MEIAVGALSGMVDALPGKLGELLQQEFELLSGVRGDVAFFQAELGAMHAAVVRCEALDEPDPQTTTWIGQVRELAYDIEDWVDLFAHRVDAGRSTHDADAAGAISTRERFSRWIRRGIDRFTTIPDRHIIATELQDLRRRVVEVSDQRKRYSFGPQTVAAGSRYASAFDHRLVALYADSASLVGLEGPRDEVAEMVARAGSEGLKVVSVVGIAGSGKTTLAREVYRLIGAGFKCRASVSVGRNPDIAKVLGDMLSQVDNEYRGRGDSGDPAQLIGTLRLHLQDKRYLVMIDDLWSTQTWGTIKYCFPDNNLGSRIIITTRIETVGKVGNHVYKTRLLDEADAETLFFRRTFGSEGVCPHHLIDVSTQIMRKCGGLPLAIVSVGSMLASKQLTRDEFERS…
Bradi2g18840.1	NB-ARC	MEALFSAVLSDLVGRATSFVIEKCREKATPEEDLQRLRQLVLRIRAIIDEAEGRSVGNRGMIHQVSAMRNQMFRGYYLLDAFKCREKKGEEVSLCSFAPSEFNPAKRFRRLSSNTTQIESRVIGGERNKELKRAILGLESMIADTKEFAIFLTSYPRMYRQPYSAYLFLNCMFGRHKEREETISFLLQGEPQGSGNLGVLPIVGPALIGKSTLVEHVCDDERVRNHFSLILFCSGKDLKEETTTTFRDDCVIKHQNTASDEERSLVIIELLGDVDQGAWKRLLHSSEGFMTCGSKVIITSRSEKVVSLGTTEAVRLKCLSKEAFWYFFKTIVFGSTDPDEHPKLTSIAMDLARDMHGSFMCAHSLAALLRTDLDARLWCRILSHHREFLRKNTLLFGEY…
Bradi2g18851.1	NB-ARC	MEALISAVLGDLLGKAISFVVDKCREQAATAEGDPQRLQLLLMRTRTIVEEAEGRSVTNQGMIHQVGAMRERMYRGYYLLDFFRCKGEKAGGDDEVSRCLFAPSEFNPAKRLRRVCSSNPIGSIVVCRESSKELKNAILDIENMVTDMKEFAIFLMSYPRMYRQPNNSYLFLGKCMFGRHMEKEQTISFLLQAEPLGSGNLGVLPIVGPAFIGKSTLVEHVCYDERVHNHFSLILLYHGNNLKDETGATFRDNCVIKHQNTASDEERLLLLGDVDQGAWKRLLHSSEGFMTCGSKVIITSRSEKVVSLGTTEAVRLKCLSKEAFWYFFKTIVFGSTDPDEHPKLTSIAMELALDMPRSFMCAYVVAALLRAANLSVRSWCKVHTHFREYIRKNTLLFGE…
Bradi2g21360.1	NB-ARC	MPIGEALLSAFMQALLEKVIGAAFGELKLPQDVAEELEKLSSSLSIIQAHVEDAEERQLKDKAARSWLAKLKDVAYEMDDLLDDYAAEALRSRLEGPSNYNHLKKVRSCACCFWFNSCLLNHKILQDIRKVEEKLDRLVKERQIIGPNMTSGMDRKGIKERPGTSSIIDDSSVFGREEDKEIIVKMLLDQENSNHAKLSILPIVGMGGLGKTTLTQLVYNDARIKEHFQLRVWLCVSENFDEMKLTKETIESVASGFESVTSGFSSVTTNMNLLQEDLSNKLKGKRFLLVLDDVWNEDPEKWDTYRRALLTGAKGSRIIVTTRNKNVGKLMGGMTPYYLNQLSDSDCWYLFRSYAFIDGNSSAHPNLEIIGMEIVKKLKGLPLAAKAIGSLLCSQDTEE…
Bradi2g25327.1	NB-ARC	MAEAVAGWLVCPLIRIVVDKAKACAADRIRWLNGGVPDALHQLDRSLTELRAVAGAVERSRGARGGLDRWLLQLKDAVYEADDVVDEFEYRRLLLLQPDGGKVGRARSSLVKIGKQLVGADESLNRLKGVVEKLDSVMASSGRLMQAAGLEASWSGELSGGHRLTWDGPVTGSLLEDGDVFGRDAERKDLVSWLVATDQRTAAIPVAAIMGHGGMGKTTLARVLFHDDSVKAAFDLVMWVCPAATYHKVELVKQILQSAEVQVPDDMKNFDWLQRRLKEAVSSRRFLLVLDNVWNKEGMDEYMWSEVLAPLRCGQPGSKIMVTTRKKIVANLLNASKQVMLDGLPFADVWSLFTRIAFSNDSAAKHPALQAIGEQLVPKLKGLPLAAKVVGGMLKSTRN…
Bradi2g26926.1	NB-ARC	MGRRNAHHRGACFIKQCDGLPLAIKVMGGLLSTRHPSEREWEIVLNKNLQWEERVTGGTELLELKQCFLYYSLFPKGSDFIEDIVISMWISEGFVQPDERSESNQLDREEIGVEYHRELVARNLLEPDESTESGWVYVMHDVVRFFAQFMAREEALVKIRCLSMKLTDSIVEWDTLEKLESLRTLVIACSFKPGGGSSLASFASLRALDINFADYISRLPHDIHKMKFLEHIGLFNCTKLNKLPDSITKLGRLRYISFDGSNVDFVPKGFGGLTNLRSIYGFPAKMVGEWCTLEELETLCHLRTLRIQVLENVPDGLVAARAMISNKNHLGFLDLNCHKNEQQQIEAVLDELCPPRYLEDLYMSGYFGRRLPNWMWMPTATAFKSLRSIMLKRLDYCTQ…
Bradi2g35767.1	NB-ARC	MEPAAITGAQWVVGKALSPLSDGLVEAWAATSELGPNIEALKMELLYAQAMLENARGREIPSQALGELLQRLRGLAYGADDVLDELDYFRIQDELEGTFEAAVDDDGRGCFHNLVRDGRHTAKAAAKQLGCCSCSALIHDYKPEDPCKCVRRLASRAHAVGKRFLCSSPQLVRCDGRGDDNRHAPRVPKLKFDRVDVSRKMKCIVEQLKPVCSKVSSILDLELLGSAVAKLELLGSAVAKLESLGSNRAMGNVASSTTSRSITTSQALEPKLYGREPEKKTIVEDITRGAYIHRDLTVVPIVGPGGIGKTTLTQDIYNSQEVQDHFQIRVWICVSLDFSVYRLTQEILSSIPKAEDEKNERTDDAIKNLDQLQKLVQRRLKNKRFLLVLDDIWSYGNED…
Bradi2g36030.2	NB-ARC	MDAAVDAALWVVSKALAPARDGLLESWAASSKLGTNVQALKMELLYAQGMLDSAQGRDIRSRPALRELLNKLRQLAYAADDVLDELDYFRIQDSLDGTNHAADDDGLVRNAWQTARAAAHKLKLGSRSRDDPASDEEGGARQACLSRVLPCGGHDKRPSPLPPTNQGVQEAGYACMPKVIARACNAADTIGKHFPCHSFPSVCGNDVAPTVRESSDMTRGRRFFCGTCPFKENNHAVLPPKWKFHRVEMSQKMMELVQQLKPLCAKVSTILNLELLGSTQKEKTSRPKTTPGIVEPTLYGRDGKKKEIIDLILTYDKYCGDGLRVLPIVGPGGIGKTCLIQHIYKELESSFKVLIWICVSLDFNANRLLEEIKKYIPEVEGEKGSTAERIKQRLKSKRF…
Bradi2g36037.1	NB-ARC	MILLHRSSWLRYLDLKLLYHTSNGRPFISLYIPPAPSHKYTYTAHRSLLHASTRTYTTHSDRLQLTDGGERDSCRGTADMAVDAALWVVSKALAPARDDLLESWAASSKLGTNVQALKMELLYAQGMLDSAQGRDIGSRPALRELLNKLRQLAYAADDVLDELDYFRIQDAIDRTNHAADADGLVRNAWQTARAAAHKLKFGSRSRDDPASDEEDDAKQGCLPNIRPCDGRGREIGCMPKIGKHFPCHSFPSVCGNDVAPTVVLESSDMTRGRRFLCGVLPPKWKFNRVEMSQKMMEIVQQLKPLCAKVSTILNLELLGSTQKEKTSRSKTTPGIVEPTLYGRDGKKKEIIDLILTYDKYCGDGLTVLPIVGPGGIGKTCLIQHIYKELESSFKVLIWI…
Bradi2g36150.1	NB-ARC	MAKKMEKMRVDLEVITDQHKKFKLMADTNANELKVVDIRETSSMMEAQIIIGRTGEREKLLASLSESVTGGMTILPIYGIGGLGKTTLAKMVYNSNQFKDYSQVWVYVPQIFDLKKIGNSVISQLSEKESRYTGVQMIQSSLSKLLADKKIFIVLDDLWEDMESHLDSLKAMLRVGKGSKVVVIVTTRDEGIAKKMSTIEPHKLAPLTGDMCWSIIEQKCDFESRLDKEELEQIGMEITMKYKGVALAAQSLGHMLHSVTFGEWESVRNSHIWDVSTAEEAPSTHVLASLRLSYSVMPPYLKLCFAYCATFPKGCKIVKDDLIHQWVSLGFVEPPDVFSSWQL
Bradi2g36173.1	NB-ARC	MAKKMEKMRVDLEVITDQHKKFKLMADTNANELKVVDIRETSSMMEAQIIIGRTAEREKLLASLSESVTGEMTILPIYGIGGLGKTTLAKMIYNSNQFKEYSQVWVYVSQTFDLKKIGNSVISQLSEKESQYTGAQMIQSSLSKLLADKKILIVLDDLWEDMESHLDNLKAMLRVGKGSKVVVIVTTRDEHIAKKMSTIEPHKLAPLTDDMCWSIIKQKSDFESRDDNKELEQIGMEIAMKCKGCKIVKDDLIHQWVSLGFVEPPDVFSSWLLGERYIRQLLGLSFLQNSKSPSWRCDCTDGLCGTPVSGKSSGGL
Bradi2g36179.1	NB-ARC	MAGLAIGSLLAAPILKVLVGQIGSAIGGHITQQKNFDKDLRRMKAALESVESVLEDAERRSITDKLTRLWLKELKVAMYAISDMIEEFEIDTNAAEPSVPYFSILDGEKMPRWLGEIWAGGGLRRGPEEATAAKARRDLCWRGQIFDLKKIGNSVITQLLDKDERKSFIPYTERQMIENSLAEIFAARKKILIVLDDLWEDKQIELGKLKDMLKLGNGSKVVVIVTTRNESIALEVCTIQPQKLAVLSPGICWSIIKHKSDFGCRDDKEELEQIGMDIATKCGGVALAAQSLGYVLKSMMPRQWESIRDSDIWSVYALGDPSLTQSEDQSLKYVLASLRLSYSVMPSHLKLCFAYCAIFPKGHKIIKDDLIR
Bradi2g37166.1	NB-ARC	MEAAVSASLGAFGPLLGKLTNLLANECGRLKGVRREIRSLRSELTSMHGALKKYTKLEDPDDQVKEWMSLVRELAYDTEDCFDKFVQQLGDGGHDGGFKELFRKAARRLKTLGARRGIADQIDDLKARIKEVKDLKTSYKLDDIASSISSHAVVDPRLSALFAEEAHLVGIDGPRDDLAKWMVEDENKDHRKVLSIVGFGGLGKTTLANEVYRKIKGHFHCHAFVSVSQKPDTKKIVKDAIYQLISQVIPKGPCQDELKKDMQAWDEKKSFAMLRELLHDKRYIIIIDDVWSILAWNAIKCAFPENNCSSRIIATTRIFEVARFCCPDVDDKIYEMTPLSNLHSERLFFKRIFGSEDCCPDMLKEVSAEILKKCGGLPLAIISISCLLANKPHVKEEWE…
Bradi2g37166.2	NB-ARC	MEAAVSASLGAFGPLLGKLTNLLANECGRLKGVRREIRSLRSELTSMHGALKKYTKLEDPDDQVKEWMSLVRELAYDTEDCFDKFVQQLGDGGHDGGFKELFRKAARRLKTLGARRGIADQIDDLKARIKEVKDLKTSYKLDDIASSISSHAVVDPRLSALFAEEAHLVGIDGPRDDLAKWMVEDENKDHRKVLSIVGFGGLGKTTLANEVYRKIKGHFHCHAFVSVSQKPDTKKIVKDAIYQLISQVIPKGPCQDELKKDMQAWDEKKSFAMLRELLHDKRYIIIIDDVWSILAWNAIKCAFPENNCSSRIIATTRIFEVARFCCPDVDDKIYEMTPLSNLHSERLFFKRIFGSEDCCPDMLKEVSAEILKKCGGLPLAIISISCLLANKPHVKEEWE…
Bradi2g37166.3	NB-ARC	MEAAVSASLGAFGPLLGKLTNLLANECGRLKGVRREIRSLRSELTSMHGALKKYTKLEDPDDQVKEWMSLVRELAYDTEDCFDKFVQQLGDGGHDGGFKELFRKAARRLKTLGARRGIADQIDDLKARIKEVKDLKTSYKLDDIASSISSHAVVDPRLSALFAEEAHLVGIDGPRDDLAKWMVEDENKDHRKVLSIVGFGGLGKTTLANEVYRKIKGHFHCHAFVSVSQKPDTKKIVKDAIYQLISQVIPKGPCQDELKKDMQAWDEKKSFAMLRELLHDKRYIIIIDDVWSILAWNAIKCAFPENNCSSRIIATTRIFEVARFCCPDVDDKIYEMTPLSNLHSERLFFKRIFGSEDCCPDMLKEVSAEILKKCGGLPLAIISISCLLANKPHVKEEWE…
Bradi2g37172.3	NB-ARC	MLRARHGIANQIDDLKARIKEVKDLKSSYKLDDIACSSSGQTSVDPRLSALFAEEAHLVGVDGPRDDLAKWILEEENKHHRRVLSIVGFGGLGKTTLANEIYRKIQGHFHCHAFVSVSQKPDTTKIIKDVISQLSSKDEFTKDLEIWDEKKSIAKLRELLQEKRYLVIIDDIWSTLAWNAIKCAFPENHLSSRIIATTRIFEVASSCCPCPDDQIYEMKPLSNSHSEKLFFKRIFGSEDCCPDMLKEVSNDILKKCGGLPLAIISISGLLANKTRVKEDWEKVKRSIGYDLNKSQSLEGMKSILSLSYNDLPPNLKTCLLYLSNFPEDYVVERERLVWRWIAEGFISEERGQCCQDVAENYFYELINKSMVQPVDIGYDGKARSCRVHDMMLELIISKS…
Bradi2g37191.1	NB-ARC	MEVVSASHGALGPLLGKLTALLVNECGRLKGVRREIRSLRSELTHMHGALKKYAKLEDPDDQVKEWISLVRELAYDTEDCFDKFIHHLGKDGQGSGFKEFFRKTARRLKTLGARRGIANQIDDLKVRIKEVKELKNSYRLDDIACGTSGQAALDPRLSALFAEETHLVGIDGPRDDLAKWMMEEKNKHHCRVLSIVGFGGSGKTTLANEVYRKIQGHFHYHAFVSVSQKPDTRKIIKDVISQVSCKDEFIKENNCSSRIIATTRILEVASSCCPGRDDQIYEMKPLSNLHSEKLFFKRIFGSLDSCPDMLNEVSYAILKKCGGLPLAIISISGLLANKPCVKEEWEKVKRSIGADLNKRQSLEGMKNILSLSYNDLPPNLKTCMLYLSNFPKDYVIERE…
Bradi2g37260.1	NB-ARC	MESDSDDPDSDNNSGHQRLGWKGFHANSFEEAVQEIIFYLEDTTEPNQVIYFDGWDGLGASALLTSVAKNPPSYLRSRYDSIIHIDCSRWENRRALQRTIAEKLRFPQHVMDIFARQDEDDDFGGVAQGSRLEMREVGRQIHQALQGQSCLVIFHNGGDMMVDFNNLGIPRAAADEWSNVVSKVLWTFRGRLRVIPGLEQRAQGVDSSHISLFANFYENVLMSSAKKTIHSTEMLPEEAREIDEYTNKDGITPGIAEACCGYLLFLESKGVDTLDYNWATHAANYWVCDGIIQECQQDKAWELATALHEEMRLDNFSSSRWPYFSSYRLPTIGNYRKRWIVATSSGSKEIVPTENQKATSYFLANERGHNHPIASLPNNMFQRSLQLRVLKLCGCIFSF…
Bradi2g37260.2	NB-ARC	MESDSDDPDSDNNSGHQRLGWKGFHANSFEEAVQEIIFYLEDTTEPNQVIYFDGWDGLGASALLTSVAKNPPSYLRSRYDSIIHIDCSRWENRRALQRTIAEKLRFPQHVMDIFARQDEDDDFGGVAQGSRLEMREVGRQIHQALQGQSCLVIFHNGGDMMVDFNNLGIPRAAADEWSNVVSKVLWTFRGRLRVIPGLEQRAQGVDSSHISLFANFYENVLMSSAKKTIHSTEMLPEEAREIDEYTNKDGITPGIAEACCGYLLFLESKGVDTLDYNWATHAANYWVCDGIIQECQQDKAWELATALHEEMRLDNFSSSRWPYFSSYRLPTIGNYRKRWIVATSSGSKEIVPTENQKATSYFLANERGHNHPIASLPNNMFQRSLQLRVLKLCGCIFSF…
Bradi2g37990.1	NB-ARC	MAEAVVGSLVVKLGAALAKEAAIFGASLLWKEASALKDLFGKIRESKSELESMQAYLLEAERFKDTDKTTGIFVKEIRGFAFQIEDVVDEFTYKLLGDKHGGFAAKVKKRLNHIRTWRRLASKLQEIGLELQDAKRRKKDYAIPKEMGRSASKSTNQALHFTRDEDLVGIEENKERLVRWLKGGDEDLEQGSKITTVWGMPGVGKTTLSYRLEDLLKKIAAEFGIAVDGANTEMRSLAESINEHLQGKKFILVLDDVWIPRVWSEIRNVFPANCVSRFVITSRNHEVSLLATRECVIHLEPLQAHHSWVLFCNGAFWNNDDKECPFELLDLASKFLRKCQGLPIAIACISRLLSCKPPTPAEWDNVYRRLDSQLAKDVIPDVDMILKVSLEDLPYDLKN…
Bradi2g37990.2	NB-ARC	MRSLAESINEHLQGKKFILVLDDVWIPRVWSEIRNVFPANCVSRFVITSRNHEVSLLATRECVIHLEPLQAHHSWVLFCNGAFWNNDDKECPFELLDLASKFLRKCQGLPIAIACISRLLSCKPPTPAEWDNVYRRLDSQLAKDVIPDVDMILKVSLEDLPYDLKNCFLQCALVPEDYEIKRRRIMRHWIAAGFIREKEENKTLEEVAEGYLTELVNRSLLQVVKRNHAGRLKCCRLHDVTRLLARNKAKEECFGTVCNGSHGVFYIEGTRRISVQGENLEQLSQSGGSHLRALHVFGSYINVDSLHLRKPILTSSKLLSTLDLHGTCIKMLPNEVFNLFNLRYLGLRGTGIERLPEAVGRLQSLEVLDAFNSKLSCLPNNVVQLQNLRYMYACTIGTM…
Bradi2g38192.1	NB-ARC	MEAALGAASGLVSGVVKQLSDELVEAYVASAQLGLNSDNIKRDLMYTQGLLHEARQRGAADNPGLQGLLQQLAAKADKAEDALDELHYFIIQDQLDGTQYAVPDLGDGLHGHACHGRHALRHTVGNCLACFSCSCTMQDDDDDDAGAATGTNKHYSGVNDGPADKLPFDRVAMSKKIKSAIEEIHSLCEPVSELLKIIPRHSSSTAIVNLKRPLIGSTVAQDTLYGRRAIFEKTVDDITNAINSSETLFVLPIVGPGGIGKTTLAQHLYNDKRVQEHFPVRVWVCVSTDFDVLKLSQQILSLIEGSNIANPTTSLDQLQVSIAQRLKSKRFLVVFDDIWECNSQGWENLLAPFMKGEAKGNMVLATTRFPSKADIVKTTDPIALKGLEPDEFFTFFEAF…
Bradi2g38791.2	NB-ARC	MEATVVSLGKAVLDGALGYARSKAAEEVALQLGIEDDVTFIVDELEMMQSFLMSADEERGQHKVLATWVKQVRDLAYNAEDSLMDFSLLSEKKRSWWCSPRTAGERRRIAMEMKKLRTMVEDVSNRNLRYRLIKESCGSKPSAAEEQASVATAAMFGINEARLADLEKEKSEMDLHQLITSEEEELRVIAVWGTSGDLGKTSAIQQVYDEPNVFRNFGFHAWVRLSHPFNPKEFIYSIRCLIVLDDISSTAEWDLVENCLKNARRVIVTTREKNIAKHCSSEYKNMYSLEGLKDDDALELFKRKSYAICGTAAGPRPMHCPRQPPFLEPCATETCHPSHAHACGFLASRPKTVVEWRKMNDHISSELEINPELRTIESVLMRSYNGLPYQLKSAFLYLS…
Bradi2g38800.3	NB-ARC	MEATVVSIGKSVLVGALGFARSKVAEEVALQLGVEGDVAFIADELEMMQSFLMTADEERGQHKVLGTWVKQVCDMAYNVEDSLMDFALYSEKKASWWCSLHTVGERRRIAKEVKELRAKVEDVSNRNLRYRLMKACSGSKTSAAEEQASIANATAAMFGINEARFAELGKEELKVDLHQLITSEEEELRVISVWGTSGDLGKTFAIKEVYDDPKVLKKFGFCAWIRLAHPFNAKEFIYSLVRQFYKNSHDEVANRKEETSVGANILLKMEKMKQNELVHVFNTQVSNNSYLIVINNLSTIEEWHCVKEYFPDNKKQSRIIVSTQQVEIASLCSEKLYQVSELKQLSCDQTIYLFHKKNSEEPASVAKKSLVIKLIGQPDNNQGRKVISVWGMGGLGKTT…
Bradi2g38810.2	NB-ARC	MEATAVSVGKAVLDGALGYAKSKAAEEIALQLGVERDVDFITDELQMMQSFLMTADEEQAKNKVLLTWVNQIRDLAYKVEDSLMDFGLHTEKKPFWGCIPRNPCDRRRIAREVKELRAKVEDVSNRNLRYRLINETAGTKPTAAEEQASIASAAMFGISEASLGGLQKEELKGDLRQLITSEEEELRVVAMWGTNGDLGKTSAIQEVYDDPKVLKKFRFRAWIRLMHPFNPQEFIQSLVRQFYKNSHDEVANPKKETSIGANILGKMQKMDQNELVHVFNTQASSNSYLIVVNNLSTIEEWHCIKEYFPDNKKQSRIIVSTQQVEIASLCTEKPYQVSELKQLSCDQTIYLFHKKNSEERVSMNSASAAILNMNEEKLAAVEKEKLKAMHASCSAEPMS…
Bradi2g38828.1	NB-ARC	MEATVVSLGKAGLDGALGYARSKAAEEVALQLGVEGDVSFIADELEMMQSFLMTADEELGQHKVLATWVKQVRDVAYNVEDSLMDFTLYSEKKASWWCSLHTMGERLRIAKEVKELRAKVEDVSNRNLRYRLIKARSGSKTSAAEEQASIATAAMFGINEARLADLEKEKSNVDLHQLITSEEEELRVVTIWGTGGDLGKTSAIKEVYDDPKVLKKFGFRAWVRLTHPFNPKELIQCFVRQFYEKFPEKHGETWKRKTTGVNFLMKMENMSESEMIDVFDAQVSDNSYLIVIDDLSTIVEWSCIKNFFPDNRKQSRIIVSTQQVEIASLCTEKPYQVSVFKQLSSDQTLYLFHQKVIPASSSDVPISDSIKATTAKTDRPVPTNEIQEEDQEPKDAGRG…
Bradi2g38828.2	NB-ARC	MEATVVSLGKAGLDGALGYARSKAAEEVALQLGVEGDVSFIADELEMMQSFLMTADEELGQHKVLATWVKQVRDVAYNVEDSLMDFTLYSEKKASWWCSLHTMGERLRIAKEVKELRAKVEDVSNRNLRYRLIKARSGSKTSAAEEQASIATAAMFGINEARLADLEKEKSNVDLHQLITSEEEELRVVTIWGTGGDLGKTSAIKEVYDDPKVLKKFGFRAWVRLTHPFNPKELIQCFVRQFYEKFPEKHGETWKRKTTGVNFLMKMENMSESEMIDVFDAQVSDNSYLIVIDDLSTIVEWSCIKNFFPDNRKQSRIIVSTQQVEIASLCTEKPYQVSVFKQLSSDQTLYLFHQKVIPASSSDVPISDSIKATTAKTDRPVPTNEIQEEDQEPKDAGRG…
Bradi2g38828.3	NB-ARC	MEATVVSLGKAGLDGALGYARSKAAEEVALQLGVEGDVSFIADELEMMQSFLMTADEELGQHKVLATWVKQVRDVAYNVEDSLMDFTLYSEKKASWWCSLHTMGERLRIAKEVKELRAKVEDVSNRNLRYRLIKARSGSKTSAAEEQASIATAAMFGINEARLADLEKEKSNVDLHQLITSEEEELRVVTIWGTGGDLGKTSAIKEVYDDPKVLKKFGFRAWVRLTHPFNPKELIQCFVRQFYEKFPEKHGETWKRKTTGVNFLMKMENMSESEMIDVFDAQVSDNSYLIVIDDLSTIVEWSCIKNFFPDNRKQSRIIVSTQQVEIASLCTEKPYQVSVFKQLSSDQTLYLFHQKVIPASSSDVPISDSIKATTAKTDRPVPTNEIQEEDQEPKDAGRG…
Bradi2g38839.1	NB-ARC	MEDVSNRNLRYRLIKESSGSKPSPAEEQASIAAAAMFGINEARLADLEKEKSEMDLHQLITSEEEKLRVIAVWGTSGDLGKTSAIQEVYDDPKILDKFGFRAWIRLMHPFNPKEFIQCLVRQFYEIFPEKHGESWKRKTTGVNVLMKMENMTESEMVDVFDAQVSESSYLIVIDDLSRIVEWFCIKKFFPENKKQSRIIVSMQQAEIASLCTEKPYQVSVFKQLSSDQTLYLFHHHKLQQPKLIDQCPPMKYKRKIKNLRMQKDIQEDPAGATATGKKKENIAVMKLLDLKEELNRLLNTQKCLIVLDDISSTAEWDLVENCLQNARRVIVTTREKNIAKHCSSEYKNMYSLEGLKDDDALELFKRKVFKDNSETIELVPDMMKQARLVLKKCDGLPLA…
Bradi2g38895.1	NB-ARC	MRSYDGLPYHLKSAFLYLCIFPEDHRIRWGRLVRRWIAEGYSRDMHGMTAEELGRSHFNELLDRSMILPGEGVNYYSGQIKSCQLHDIIHEICISKAREENLVFTLEEGVCLSSTQGAIRHLVIGSNWKRDKYVLESMLDLSHVRSLTVFGEWRPFFISDKMRFLQVLDLEDTRGLRDHHLDQIGQLRHLMYLSLRGCMNIFCLPDSLGNLRHLQTLDVRGTHIFELPATIAKLRRLQHLRTTYLMKITGNVEGEDDIFDKLTTLVRKFCLLLLYTPPLLLRPQVLDAGLNMHDIINVLRLAMLCLAETGYFWNDLVYGVEVPRGIGKLKALYTLGVVNVARSKGKAILKELKELTQLRKLRVVGMPRKDSKEFWCAIASHNQLGSPSVRSDKNALLDD…
Bradi2g38906.1	NB-ARC	MEATVVSLGKAVLDGALGYARSKAAEEVALQLGFEGDVTFIADELEMMQSFLMTADEERLPATWVKQVRDLAYNAEDSLMDFSLLSEKKQSWWCSPRTAGERRRIALEMKNLRTMVEDVSNRNLRYRLIKESSDSLPSAAEEQASIAALEQGLTLEKEKSKVDLHQLITSEEEELRVISMWGTSGDLGKISAIQEVYDDPKVLKKFEFCAWIRLMHPFNPQEFLRSLVRQFFKNSNNEVGNQEKEISVGANVLAKMEMMDQTDLVRVFNVQLCSNSYLVVLTDLSTIEEWHCIKKYFPDNSKHSRIIVSTQQVEIASLCTEKPYQVSELKQLSSDQTIFLFHKKNSEERVSMASASATMFDTNEARLAVLEKEKLKKSIQEDPAEANASRVQKKSIAIP…
Bradi2g38928.2	NB-ARC	MEATAMSVGKAVLDGALDYAKSKAAEEIVLQLGVKRDVDFITDELQMMQSFLMMADEEQSQNKVLTTWVKQIRNLAYKVEDSIMDFGLQSEKKPFMGCIPCSLCDQCRIAKEVKELRVKVEDVSNRNLRYHLIKESSGSKPAVAEEQARVASAAIFGINEASLSALEKDEPKVDFHQLITSNDVDLRVIAVWGTTGDLGKTSAIQEVYDDPNIGSNFGFRAWMENMSESEMIDVFDSQVSDNSYLIVIDDLSTIVEWSCIKRFFPDNKKQSRIIVSSQQAEIASLCTEQPYQVSELKQLSSDQTLYLFHKKVMNASRSAALISESSKVTTAGENITVPASEIQDEYQQPKKAGEDKACNSTARKKTDRSRTPALVDELLTGRETEKSVVIKLVCQPDNN…
Bradi2g38982.1	NB-ARC	MDITAGAMTPLLEKLGRLLIEEYNLEKRVKKGVKSLLTELEMMHAVLRKVSEVPPDQLDDQVRIWAGKVRDLSYNMEDAVDTFIVRVEDDDGHERGPNNLKNRVKKLLKKTTKLFSKGKALHQISDAIDEARELADELGDLRQKYMLDAHANSKGDAIDPRLKAVHKDVAELVGIEHTREELITKLLSDGDEHFGQSKQQLKTLSIVGFGGLGKTTLAKAVYDKIKGQFDCAAFVSVSRSPDMIRIYKKVLYELDQSKYASINEAARDEQQLINELKMFLQNKRYLVVIDDIWDEEAWGFIKCVFSNNNLGSRVMTTTRIGSVSKACCSSSDDIIYPMKPLTEDDSKKLFYKRIFPQGGGCPHEFEQVSRNILKKCGGVPLAIITVASLLASSDQQIKP…
Bradi2g38982.2	NB-ARC	MDITAGAMTPLLEKLGRLLIEEYNLEKRVKKGVKSLLTELEMMHAVLRKVSEVPPDQLDDQVRIWAGKVRDLSYNMEDAVDTFIVRVEDDDGHERGPNNLKNRVKKLLKKTTKLFSKGKALHQISDAIDEARELADELGDLRQKYMLDAHANSKGDAIDPRLKAVHKDVAELVGIEHTREELITKLLSDGDEHFGQSKQQLKTLSIVGFGGLGKTTLAKAVYDKIKGQFDCAAFVSVSRSPDMIRIYKKVLYELDQSKYASINEAARDEQQLINELKMFLQNKRYLVVIDDIWDEEAWGFIKCVFSNNNLGSRVMTTTRIGSVSKACCSSSDDIIYPMKPLTEDDSKKLFYKRIFPQGGGCPHEFEQVSRNILKKCGGVPLAIITVASLLASSDQQIKP…
Bradi2g38987.4	NB-ARC	MGGQLMTTTRIMTVAQACCSCSHDIVYEMKPLSGDDSEKLFNKRVFAQESGCPRELEQVSRAILKKCGGVPLALITIGSLLASDQRVKPKDQWLALLKSIGRGLTEDPSLDEMQRILSFSYYNLPSHLKTCLLYLSVFPEDYEINKDRLIWRWIAEGFVQSSEEDTSLYELGERYFNELINRNLIQPIYYDNAQYMAIACRVHDMVLDLICSLSSEENFVTILHGTEGSTTSSQSKVRRLSFHNSMPELTTPEVDTTSMSQVRSVTLLRTVVDLIQSLPSFLFLRVLNLEGCNLGKSSLKIHIVDVENLFHLRYLGLKDTGLKDLPMEIGKLWYLETLDLRGNNLVVPSSIVLLGRLICLRVDNDMRMPVGMDNLVCLEELAEVHVDGSEVFEKELSRL…
Bradi2g38991.1	NB-ARC	MEVAAGAMTPLLGKLGDLLAEEFSLEKRVRKGVKSLLTELEMMHAVLRKAGNIPPDQLDEQVRIWAGKVRELSYNMEDAVDSFFVRVEEGRERGPTNMKNRVKKFLKKTTKLFSKGKALHQISDAIEEAQELAKELGDLRQRYMLEAQASSAGDTIDPRLKAVYRDVAELVGIDKTRDELIGKMSDGDKGSKEQLKTISIVGFGGLGKTTLAKSVYDKIIGQFDCGAFVSNPDTKKIFKKILYQLESH
Bradi2g39067.1	NB-ARC	MEFSLEKRVRKGVKSLLTELEMMHAVLRKVGNIPPDQLDEQVRIWAGKVRELSYNMEDAVDSFFVRVEEGRERGPTNMKNRVKKFLKKTTKLFSKGKALHQISDAIEEAQELAKELGDLRQRYMLEAQASSAGDTIDPRLKAVYRDVAELVGIDKTRDELIGKMSDGDKGSKEQLKTISIVGFGGLGKTTLAKSVYDKIIGQFYCGAFVSVSQNPDTKKIFKKILYQLDKNKYAGINEAIRDEEQLIDELKMFLQDKRYLIIIDDIWDVNAWGIIKCAFSKNNMGSQLMTTTRIMTVAQACCSCSHDIVYEMKPLSGDDSEKLFNKRVFGQESGCPRELEQVSRAILKKCGGVPLALITIGSLLASDQRVKPKDQWLALLKSIGRGLTEDPSLDEMQRI…
Bradi2g39074.2	NB-ARC	MDITAGAMTPLLEKLGRLLIEEYNLEKRVKKGVKSLLTELEMMHAVLRKVSEVPPDQLDDQVRIWAGKVRDLSYNMEDAVDTFIVRVEDDDGHERGPNNLKNRVKKLLKKTTKLFSKGKALHQISDAIDEARELADELGDLRQKYMLDAHANSKGDAIDPRLKAVHKDVAELVGIEHTREELITKLLSDGDEHFGQSKQQLKTLSIVGFGGLGKTTLAKAVYDKIKGQFDCAAFVSVSRSPDMIRIYKKVLYELDQSKYASINEAARDEQQLINELKMFLQNKRYLVVIDDIWDEEAWGFIKCVFSNNNLSSRVMTTTRIGSVSKACCSSSDDIIYPMKPLTEDDSKKLFYKRIFPQGGGCPHEFEQVSRNILKKCGGVPLAIITVASLLASSDQQIKP…
Bradi2g39091.1	NB-ARC	MDVAAGAMRPLLEKLGRLLVAEYSLEDRVKKGVKSLLAELEMMHAALRKVGDKPREELDDQVLIWADKVRELSYSMEDAVDTFMVRVEDDDGRERGPNNVKNRVKKFLKRTKKLFSRGKALHEISDAMDEARELAKELGDLRQRYMLDAQAKSTIDPRLKAVYRDVSELVGIEDGRDELIKMLTDGHEKQQVKTVSIVGFGGIGKTTLAKAVYDKIKGQFGRGAFVTVSRNPDIKRIFKKILHQLDRNKYAAIHEAVRDEGELIDELRMFLQDKRYLIVIDDIWDEEAWGIIKCAFSESGLGSTVITTTRNINVSKACSISGDDMIYQMKPLSEDDSKSLFYKRIFPQETGCPHELEQVSKNILKKCGGVPLAIITVASLLATSDEQIKPKYQWETLHN…
Bradi2g39207.1	NB-ARC	MAPVVSAALGALGPLLAKLTTLLADECGRLKGVRREIRSLRSELTSMHAALQSYSMLEDPSLQVKAWISLVRELAYDTEDCIDKFIQQLGDGRQQGGIKEVFRNTVRRLKTLRSRRRIASQIGDLKARVIEVQEQKNRYKLDDIPRSTSDHVAVDPRLSALFAEEAHLVGIEGPRDDLAKWMVEEENSPVEHHRSVLSIVGSGGLGKTTLANQIYRKIQGHFQCQAIVSVSQKPDTKKIVKDVISQVPCQDGFTKDIDTWDEKKSIAKLRELLQDKRYLIIIDDIWSIPAWDAIKCAFPENNCSSKIIATTRIFAVARSCCPGDDDRIYEMEPLSAPHSERLFFRRIFGSENCCPDMFKEVSNEILKKCGGLPLAIISISSLLANRPVVKEEWERVKRS…
Bradi2g39247.1	NB-ARC	MVMAVVTGAMGSLLPKLAELLKDEYNLQKNVKKHVESLSKEMESMNAALRKVAEVPREQLDEQVKLWANEVRELSYKMEDVVDTFLVRVDGCEEIKHNQNKLKRLVKRMGNVLTHGKARHQIAGAIKDINMEVKEVAARRDRNKIDNIVADSAATTTIDPRLRTLYTEAAELVGIYGKRDQELMRLLSIEDNYISAKRLKIVSIVGFGGLGKTTLARAVYDKIKGDFDCKAFVPVGRNPDLKKVFRDILIDLDKSSSDLPMLDERQLIDRIRLFLDDKRYLVIIDDIWDEKLWEGINLAFSNRNNLGSRLITTTRKVSVSTTCCSSADGSIYHMKPLSADDSKMLFHKRIFHDCCPAEFEDVSSDILKKCGGVPLAIITIASLLASSGEHIKPVHEWHA…
Bradi2g39247.4	NB-ARC	MVMAVVTGAMGSLLPKLAELLKDEYNLQKNVKKHVESLSKEMESMNAALRKVAEVPREQLDEQVKLWANEVRELSYKMEDVVDTFLVRVDGCEEIKHNQNKLKRLVKRMGNVLTHGKARHQIAGAIKDINMEVKEVAARRDRNKIDNIVADSAATTTIDPRLRTLYTEAAELVGIYGKRDQELMRLLSIEDNYISAKRLKIVSIVGFGGLGKTTLARAVYDKIKGDFDCKAFVPVGRNPDLKKVFRDILIDLDKSSSDLPMLDERQLIDRIRLFLDDKRYLVIIDDIWDEKLWEGINLAFSNRNNLGSRLITTTRKVSVSTTCCSSADGSIYHMKPLSADDSKMLFHKRIFHDCCPAEFEDVSSDILKKCGGVPLAIITIASLLASSGEHIKPVHEWHA…
Bradi2g39393.1	NB-ARC	MAMAVVTGAMGSLLPKLAELLKDEYDLQKSVKKHVESLSREMKSMNAALRKVADVPREQLDEQVKIWANEVRELSYKMEDVVDTFLVRVDGHDGKPNPNKLKRLVKRMGNVFTHGKARHQIAGAIKDINTELQEVAARRDRNKIDGIVANPPAATTIDPRLHAMYIDTTKLVGIYGKRDQELMELLSIGGDHISTKRLKIVSIVGFGGLGKTTLARAVYDKIKGDFDCKAFVPVGRNPDVKKVFRDILIDLGSSSSDLPMLDERQLIDRLRLFLDNKRYLIIIDDIWDEKLWEGINLAFSNRNNLGSRLITTTRKVSVSTACCSSADGSIYHMKPLSADDSKMLFHKRIFHDSCPAEFEDVSSDILKKCGGVPLAIITIASLLASSGQHIKPVHEWHAL…
Bradi2g39517.4	NB-ARC	MEATALSVGKSVLDGAIGYAKSAFAEEVALQLGVRRDQVFITNELEMMKAFLESAHGEGADDKVVKVWVKQVRDMAYDVEDCLQEFAVRLNKQSWWRIRRKMLDRRRVAKQMKELRANVEDVSQRNTRYSLIKGSGSKAATYTAAEQSSITSAALFGIDEARRAAKQEKSQVDLVQMINEEENNLRVIAVWGTSGGLGQTSIVRKAYENPDIESKFSCRAWVRLMHPFDPKDFVQSMVEQFNAAGGVNVLLRKKKTVQELTNKFEQYVNEKRYLIVINDLSTIEEWDRVKKCFPNNNMGSRIIVSTTQVEVASLCAGQGSVASELKQFSAGQNIYAFHDKGSQDATDLINEGSSSNTASTSTANKSTVPTCEISEENTVKKSLTRIRTMVAALEESHLV…
Bradi2g39537.1	NB-ARC	MAEFLVSVSTGAMGSVLGKLGTMLSEEFKLLRGVRDDIKFLKDELEHMQAFLLVMAEEEKPDPQAKLRADEVREMSYEIEDNIDKFMVLLDREPTSMSDGFMKLFNKSMEKIKSIKTRHKIAKDFKDIKIQVKEMSDRYARYMINGFSRSEIEKVDPRLRTIYKDALELVGVEGPRDEIANWLSNKEGESSHQPKVVSIVGYGGLGKTTLARQVYEKLGTSYECRAFVSISRTPDMTKILSSMLSQLRNQDYAYAGDPQLIIDQIRNFLQDKRYFIIIDDLWDVQTWQDLNCALVRKDNGSGIMTTTRIHDVAKSCCPSDGNLVYKIEPLGLADSKELFFKRIFGCEEKCPPNLKQASEDILKKCGGLPLAINAISSLLASGKRKEDWERVRSSISFAQ…
Bradi2g39547.1	NB-ARC	MAALEESHLVGREKEKSEVIKLVTDQATEQFQVISVWGMGGLGKTTLVKDIYQSQELSSMFEKRACVTIMRPFNLEELLRSLVMQLDRESSEQRDLVGLMGSTKKTFMLMSLADLMKELAKLLGTEKCLIVLDDVSSTAEWNIIIPIFREMKNTRRIIVTTREEGIAKHCSQNQKYIYKLKVLAYEDAHNLFTKKVFKGTITMEKQYPELVEQAKLILKKCDQLPLAIVTIGGFLATQPKTPLEWRKLSEHISAELEMNPELGTIRTILMRSYDGLPYHVKSCFLYMPIFPEDHRVGRGRLVRRWSAEGYSRELRGKSAEEIADSYFMELISRSMILPSEESIYSKEGVGSCQFHDLMREIGISKSMEENLVFTLEEGCSSNSQVTMRHLAINGNWKGD…
Bradi2g39560.1	NB-ARC	MEATALSIGKSVLDGALSYAKSALAEEVALQLGVRRDQIFITNELEMMQAFLMAAHDERDDNKVVKVWVKQVRDVAYDVEDSLQEFAVRLQKQSWWRICRTLLNRRRVAKQMKELRANVEDVNQRNMRYNLIKGSDSKDATYTAAEQSSITSAALFGIDEARRAAKQEKSQVDLVKLINGEEKDLWVIAVWGTRVDVGQTSIIRAVYENPDIRSKFPCRAWVKLMHPFNPKDFAQSLVEQFHSAVGVGLNVLFETEKMPQELTEEFNGYVNKKRYLIVINELSNIEEWDRVKKCFPNNSMGSRIIVSTSRVEVASLCAGQENIVSELKQLTADQNIYAFYEKDYTT
Bradi2g39576.1	NB-ARC	MAELLVSASTGAMGSLLGKLGTMLSDEFKLLKGVRDDISLPIVMADEEKPDPQAKLRVDEVREMSYEIEDSIDKFMLLVDRAPSSMSDGFRKLFSKSMETIKNVKTRHKIGKEVKGIMSQVKEIGDSYTRYLLTQPKNERVDPRLRAIYKDAAELVGVDGPRDELVIGLATRTTTLAKQVYDKLGTNYECRAFVSVSRSPNITMVLSSILSQLRNQDYAHGGDPALIIEQIRNFLQDKRYFIIIDDVWDKQTWQDLNCALVRKDHGSVIIITTRLHDVAKSCCPSDEHLVHKINHLRIFGSEEKCPPNLKEASGEILKKCGGLPLAINAISSLLATGKTEEEWNRVRRSIGFAQGKNYDIDAMNYILSLSYFDLHSIGRVRLVRRWISEGFIHGEDGED…
Bradi2g39622.1	NB-ARC	MASTGVMGAVLRKLGAMLSDEYKLLKNVHRDVEFLKDELEVMHAFLIMMADVQEPDPQAKIRVNAVRELSYEIEDKIDKFMLLVDKESSSSSDGKSMKKIMRKSIKKSATSRYAIRSPRPKDVKDIKSHVKDVTERYARYKIDESCRTRNEKVDPRLCTVYKDASELVGMDGPTDELVKWMSCEKDESAHEVKVASIVGYGGLGKTLLPDRYFIIIDDVWDIQTWKTLDCALVKNDRGSVIMTTTRINDVAESCCSSKGHLVYKVQPLGVADSNKLFFKRIFGCEEKCPPNLKEASEHILKRCGGLPLAINAISSLLAAGKTKEDLLATGKTKEEWDRVRLSISFARGKNSDIDAMNYILSLSYFDLPLDLRSCLLYLTMFPEDLEVGRERLVHRWISE…
Bradi2g39648.1	NB-ARC	MAELLVSASTGAMGSLLGKLGTMLSDEYKLLKGVRDDIKFLKDELEAMQAFLLMMADVEEPDQQSKLRANAVRELSYEIEDSIDKFMALVEDEPSSKSEGIMRLFNSTKDKITNIKTRHKIAKDVKDIKSQVKVVSERYARYKIDESARTRHEKVDPRLCEVYKDASELVGIDGPTDELMKWLSDKEGEAAHHLKVVSIVGYGGLGKTTLAKQMYDKIGTNFECRAFVSISRSPDMTKILSSILSEISNGKEHPRSTYQQIIDQIRDFLKDKRYFIIIDDVWDIQSWKNLDCALVKNDCGSVIMTTTRKNNVAESCCSSHGDLVYKIQPLGVADSKKLFFKRIFGCEEKCPPNLKEASEDILKRCGGLPLAINAISSLLATGKTKEEWDRVRLSISFAQ…
Bradi2g39666.1	NB-ARC	MKYKIDESSRTRNEKVDPRLRAVYKDASELVRIDGPTDELVKWLRDKEGEVAHHPKLVSVVGYGGLGKTTLARQVYNKLGANFECRAFVSISRSPDMMKILGSILSEVSNGKEHARSTHQQIIDQIRDILKDKRYFIIIDDVWDIETWKTLDCALVKNDCGSIQPLSVTDSKKLFFKRIFGCEEKCPPNLKIASEDILKRCGGLPLAINALSSLLAAGKTKEEWDRVRLSISFAQGKNCDIDAMNYILSFSYFDLPLDLRSCLLYLTMFPEDYVVERQRLVHRWIYEGCIHGKGGEDLIELGVAYFHELVNRSLIQPVNIGYDGKALACRVHDTILDFLIGKSIEENFSTLMEQLDLSHARSLAVFGNVGQMPSLVKSNALRVLDLAVCDGLKNHHIKD…
Bradi2g39847.1	NB-ARC	MAEAAVGLLIVKLGAALAKEAVTFGASVLWKEASALKGLFSKIRESKAELESMQAYLQEAERFKDTDKTTGIFVKEIRGFAFQIEDVVDEFTYKLAGDKHGGFAAKMKKRVKHIKTWRRLATKLQEIGHQLQDAKRRKKDYAIPKEMGRSASKSTNQALHFTRDEDLVGIGENKERLLQWLKGGNDDLEQRRKVTTVWGMPGVGKTTLVSHVYNTVKLDFDAAAWVTVSESYRLEDLLKKIAAEFGIAVDGGNRDMRSLAETIHNYLQGKKYILVLDDVWTARAWSEIRNVFPANGVGRFVITSRNHEVSLLATRDCAIHLEPLQAHHSWVLFCNGAFWNDDDKECPLELQTLASKFIRKCQGLPIAIACISRLLSCKLPTPAEWENVYRMLDSQLVKD…
Bradi2g41930.2	NB-ARC	MAELGGMIASAVGEQIDSKLSELVKEEVALLWGFRDDVEAMEEKMKDLEALMHDADDRLRRGERDGKAFGRWLMKFKDVVYDVEDVLDELDANELISKTQSKFKLFFSRNNQLLQRISIAHNMKSLKGKIGKIEIEGCQTLNLVPRKSTMAESVLADERVNIFNFQAWVHVSEQFDLRKIEEDGNKLEELKRVLQYGCKGSKIIVTTCNQSVVAKMSTGVLANHRIVRPVPESKQVKLGILSSEDCWQVMKQMIFGPDEDQSGLEEVGREIAAKCGGVPLIANSLGRVLSELRTVKEWEDIRDTKIDLGSRDQKDTLERLMLSYYYMKLEFKLCFTYLAAFPKGFVMDGDRLIQQWIALGYIHAKDDGERCIKYLLGMSFLQISRSSSRCGLDSNLRRG…
Bradi2g48480.2	NB-ARC	MEVIVSAVLGDVISRSISFFIDTYRQLQTRGTEESATVEEAERRDISNQAMLQQLDILRHGMYRGYYVLDAFTCTGHGDGDPAAKDEASNHSFALSRFNPTKRLHLSTQSPKNMVFDGKGLNELRKVLYGLEMIVTDMAEFVVFLKSYPPISRQPCSSYLFSDMHMFGRHTEYERIVSFLLQVAPPGTGNCSVLPIVGPVRVGKTTLVEHVCYDERVRSYFSSIVSFSRDDLESAKADTLQNSGVVKYRNGASHGRLLIILELTGDLENEIWRRSRSSLKHMAHGSKVIVTSRSDKIMRFGTTQALQLNGLPQEAYWYFFKMIALRSAGRKDCPDLSSIAREIAAELRASFTNANIIGTLLRANPDVRFWCKVLERIREFTAKHILMFGEHPVDLVRKD…
Bradi2g48487.1	NB-ARC	MEVVISAVLGDVISRSISFFVDRYHRLQTGGAEQSLEQLRSVLLRIQAIVEEAERRNITNQAMLQQLDTLRHGMYRGYYVLDVFTCRGHSDGDAAAKDEVSNHSFVLSRFNPAKRLHLSAQSPQNMVFDGKGLNELRKALCGLEMIVTDMAEFVVFLKSYPPVSRQPCSSYLFSDMYMFGRHTEYERIVSFLLQIGPPGTGNCSVLPIVGPVRIGKTTLVEHVCYDDRVRSYFSSIVFFSGDDLECMTVKANTLQDSGVIKYRNGASDGRLLMILELIGDLENETWGRLCSSLSHMAYGSKIIVTSRSERIMRFGTTQALQLNVLPQEAYWYLFKMVALRSAGPEDYLQLSSIAMEIAAELNSSFSSAYIIGTLLRANPVVWFWRKVLEHIREFTAKHL…
Bradi2g51807.1	NB-ARC	MAMAEVALAGLRLAVSPILKKLLADASTYLGVDMASELRELESTIMPQFELMIEAADKGNHRAKLDKWLQELKQALYNAEDLLDEHEYNLLERKAKSGTDSSPSLASSSSTILKPVRAASNMFSNLSSKNRKLLRQLKELKSILAKAKEFRQLLCLPAGGNSAEGPVVQTAVIPQTTSLPPLKVIGRDKDRDDIINLLTKPVGVEANSAAYSGLAVVGAGGMGKSTLAQYVYNDKRVQEYFDVRMWVCISRRLDVHRHTGEIIESATRMECPRVNNLDTLQCQLRDILQKSEQFLLVLDDVWFDDSNSQVEWDQLLAPLVSQHMGSKVLVTSRRDTFPAALCCEKVFRLEIMEDTQFLALFKQHAFSGAENRNPQLLERLETIAEKIAKRLGRSPLAAK…
Bradi2g51807.2	NB-ARC	MAMAEVALAGLRLAVSPILKKLLADASTYLGVDMASELRELESTIMPQFELMIEAADKGNHRAKLDKWLQELKQALYNAEDLLDEHEYNLLERKAKSGTDSSPSLASSSSTILKPVRAASNMFSNLSSKNRKLLRQLKELKSILAKAKEFRQLLCLPAGGNSAEGPVVQTAVIPQTTSLPPLKVIGRDKDRDDIINLLTKPVGVEANSAAYSGLAVVGAGGMGKSTLAQYVYNDKRVQEYFDVRMWVCISRRLDVHRHTGEIIESATRMECPRVNNLDTLQCQLRDILQKSEQFLLVLDDVWFDDSNSQVEWDQLLAPLVSQHMGSKVLVTSRRDTFPAALCCEKVFRLEIMEDTQFLALFKQHAFSGAENRNPQLLERLETIAEKIAKRLGRSPLAAK…
Bradi2g51807.3	NB-ARC	MAMAEVALAGLRLAVSPILKKLLADASTYLGVDMASELRELESTIMPQFELMIEAADKGNHRAKLDKWLQELKQALYNAEDLLDEHEYNLLERKAKSGTDSSPSLASSSSTILKPVRAASNMFSNLSSKNRKLLRQLKELKSILAKAKEFRQLLCLPAGGNSAEGPVVQTAVIPQTTSLPPLKVIGRDKDRDDIINLLTKPVGVEANSAAYSGLAVVGAGGMGKSTLAQYVYNDKRVQEYFDVRMWVCISRRLDVHRHTGEIIESATRMECPRVNNLDTLQCQLRDILQKSEQFLLVLDDVWFDDSNSQVEWDQLLAPLVSQHMGSKVLVTSRRDTFPAALCCEKVFRLEIMEDTQFLALFKQHAFSGAENRNPQLLERLETIAEKIAKRLGRSPLAAK…
Bradi2g52430.1	NB-ARC	MAVVVQFLVRKFVDSLAEEAAVELPFSAHFYDMRAELEKAVVSSTNADELRECLYELNDLLSQCRIMLTNRPNTRSCFFAPSEAWLSNKVKKRVVAVKRRVLQCVQNNPSEDAAGLQEDNAATGFSRWTTSWPEQSRMHGFDQQLTELESKAFGDCSPGKLTGVGIVGMGGIGKTALAQLMFNSPQARGRFFPRIWVCLSRTACIGKDVHREVLQSILMALGLEEEGILAIDGGGDRLGDLELAVHEHLKGKRYIIVFDDVWNIDGWYADVVGCQNTVPRGDQWSDRLAYGLPKERGGVVVVTSRLEQAAEMMVGKSSIYRVQQLADRESSWAIFMDALSKERRSIDLTAVNSMKEEILETCGGLPSTAKAMADIFVKSLSIQTPTSSQELRFSGNVR
Bradi2g52437.2	NB-ARC	MSQERTLEEVVSPFLMQLSKARVLSLTLDDDSLLLDIKLLFENIEREAHDVEDILKSVSRWENEIINDFGAIARHLDDIIEEDSQQQFIHSKLQIVNTEMSNLKDRMKFPLHVPLIKPAAPALLSSSLPSKSLSANASEQWKKLEIERKILECSMISNLQLSYYNLDIQLKLCLLCFSIFPENSIISKRAMIHWWIGEGLVEATKSQTAEDIGKDCFERLITVEMIEPVRHKRIGSVNQCKLHPWIRRMLITVARQERFVEFDSDGNATWGFSGTHRACLVGEHIQVTETGPLRNQSNPDYLLTIFNVNEQYLQFDKNWFMDLRKIEVLQLGRWHSLYRHHIEVDSTEYLEGLQSSKQLKYLCLRGISRVTELPASVGALTNLRILDLHACHNLERLTE…
Bradi2g52450.1	NB-ARC	MASYFCFRKPMRPIPSFAIPQYQIPRYQISCQDMLCLVLRPEGEVVVIEGIGGSGKTWAAKAAFETSKNSNRFEDYIWVSLSRSCSLRRCIEKIATCLSIEIGEELLSSRIAVMIKEHLARRKFLLVLDNAYFVEENILSHLGIPHPREQGFGSKVIVTTRTARALSVMEPATVILPQPLTYEASHDLLREKLGKDIDLELIDNCFGMPLSIILLAGALCDAPTHEEFHKLISAAHVAQGPKVSVFNTMTRLVNFGYRQLPSDTARHCFLYCLLFPDDEAISVKDLIFFWKLDSMIQEAQDFHEADCVGKEIIHVLVKHGLIHFEDNDHIRMHDVIRETVSQLGRDNGYVEQPERYFDNEVRFEYLAKLGGRISLMNTIKKELRFECIAKLGRRISLMN…
Bradi2g52450.2	NB-ARC	MASYFCFRKPMRPIPSFAIPQYQIPRYQISCQDMLCLVLRPEGEVVVIEGIGGSGKTWAAKAAFETSKNSNRFEDYIWVSLSRSCSLRRCIEKIATCLSIEIGEELLSSRIAVMIKEHLARRKFLLVLDNAYFVEENILSHLGIPHPREQGFGSKVIVTTRTARALSVMEPATVILPQPLTYEASHDLLREKLGKDIDLELIDNCFGMPLSIILLAGALCDAPTHEEFHKLISAAHVAQGPKVSVFNTMTRLVNFGYRQLPSDTARHCFLYCLLFPDDEAISVKDLIFFWKLDSMIQEAQDFHEADCVGKEIIHVLVKHGLIHFEDNDHIRMHDVIRETVSQLGRDNGYVEQPERYFDNEVRFEYLAKLGGRISLMNTIKKELRFECIAKLGRRISLMN…
Bradi2g52450.3	NB-ARC	MASYFCFRKPMRPIPSFAIPQYQIPRYQISCQDMLCLVLRPEGEVVVIEGIGGSGKTWAAKAAFETSKNSNRFEDYIWVSLSRSCSLRRCIEKIATCLSIEIGEELLSSRIAVMIKEHLARRKFLLVLDNAYFVEENILSHLGIPHPREQGFGSKVIVTTRTARALSVMEPATVILPQPLTYEASHDLLREKLGKDIDLELIDNCFGMPLSIILLAGALCDAPTHEEFHKLISAAHVAQGPKVSVFNTMTRLVNFGYRQLPSDTARHCFLYCLLFPDDEAISVKDLIFFWKLDSMIQEAQDFHEADCVGKEIIHVLVKHGLIHFEDNDHIRMHDVIRETVSQLGRDNGYVEQPERYFDNEVRFEYLAKLGGRISLMNTIKKELRFECIAKLGRRISLMN…
Bradi2g52450.4	NB-ARC	MASYFCFRKPMRPIPSFAIPQYQIPRYQISCQDMLCLVLRPEGEVVVIEGIGGSGKTWAAKAAFETSKNSNRFEDYIWVSLSRSCSLRRCIEKIATCLSIEIGEELLSSRIAVMIKEHLARRKFLLVLDNAYFVEENILSHLGIPHPREQGFGSKVIVTTRTARALSVMEPATVILPQPLTYEASHDLLREKLGKDIDLELIDNCFGMPLSIILLAGALCDAPTHEEFHKLISAAHVAQGPKVSVFNTMTRLVNFGYRQLPSDTARHCFLYCLLFPDDEAISVKDLIFFWKLDSMIQEAQDFHEADCVGKEIIHVLVKHGLIHFEDNDHIRMHDVIRETVSQLGRDNGYVEQPERYFDNEVRFEYLAKLGGRISLMNTIKKELRFECIAKLGRRISLMN…
Bradi2g52450.5	NB-ARC	MASYFCFRKPMRPIPSFAIPQYQIPRYQISCQDMLCLVLRPEGEVVVIEGIGGSGKTWAAKAAFETSKNSNRFEDYIWVSLSRSCSLRRCIEKIATCLSIEIGEELLSSRIAVMIKEHLARRKFLLVLDNAYFVEENILSHLGIPHPREQGFGSKVIVTTRTARALSVMEPATVILPQPLTYEASHDLLREKLGKDIDLELIDNCFGMPLSIILLAGALCDAPTHEEFHKLISAAHVAQGPKVSVFNTMTRLVNFGYRQLPSDTARHCFLYCLLFPDDEAISVKDLIFFWKLDSMIQEAQDFHEADCVGKEIIHVLVKHGLIHFEDNDHIRMHDVIRETVSQLGRDNGYVEQPERYFDNEVRFEYLAKLGGRISLMNTIKKELRFECIAKLGRRISLMN…
Bradi2g52840.1	NB-ARC	MAAEAILGAFMQTLFQKLSEAVLDHFQSCRGIHGKLESLSHTLSQLQAFLDDAEAKQLADSSVRGWLANLKDAAYDVDDLLDSYAAKVLYLKQKKMKLSTKASISSPSSFLHRNLYQYRIKHTISCILERLDKITKERNTLGLQILGESRCETSERPQSSSLVDSSAVFGRAGDREEIVRLMLSDNGHSSCNVCVIPVVGMGGLGKTTLMQMVYNDDRVKEHFELRIWVCVSESFDGRKLTQETLEAASYDQSFPSTNMNMLQETLSGVLRGKRYLLVLDDVWNEEHDKWLSYKAALISGGLGSKIVVTSRNENVGRIMGGIEPYKLQQLSDDDSWSVFKSHAFRDGDCSTYPQLEVIGRKIVKKLKGLPLASKALGSLLFCKADEAEWNDILRNDIWE…
Bradi2g57534.1	NB-ARC	MEQVQVPPTLALALVSVATGVLSPVLGKLSTLLENKYSSLTGVGDEILELQDELSSMNALLLKLSDIDDLDIQVKEWRNQIRELSYEIEDCIDDFVHRVEQRDPEKRKKMKGFFQESIHKLRTLGARSEIASKILKLKARVDHASERRKRYNFDGVPSSSSMVVPIDPRLPALYAEAESLVGIDGPRDELIERLAEGEANLVRKLKVVSVVGLGGLGKTTLSRQVYDRIGRQFDCRAFVSVSQKPDMRKILRNILTSVTGIEHYPGIEACDEEQLINKLRGFLNDKRYFVVIDDIWSTVAWPTIRCALLENNLCSRILTTTRITSVARSCCSPDYSNVYEMKPLSDINAGKLFAKRIFGSEDQCPSQFKDLSNDILRKCGGLPLAVISIASLLASKPCT…
Bradi2g57534.2	NB-ARC	MEQVQVPPTLALALVSVATGVLSPVLGKLSTLLENKYSSLTGVGDEILELQDELSSMNALLLKLSDIDDLDIQVKEWRNQIRELSYEIEDCIDDFVHRVEQRDPEKRKKMKGFFQESIHKLRTLGARSEIASKILKLKARVDHASERRKRYNFDGVPSSSSMVVPIDPRLPALYAEAESLVGIDGPRDELIERLAEGEANLVRKLKVVSVVGLGGLGKTTLSRQVYDRIGRQFDCRAFVSVSQKPDMRKILRNILTSVTGIEHYPGIEACDEEQLINKLRGFLNDKRYFVVIDDIWSTVAWPTIRCALLENNLCSRILTTTRITSVARSCCSPDYSNVYEMKPLSDINAGKLFAKRIFGSEDQCPSQFKDLSNDILRKCGGLPLAVISIASLLASKPCT…
Bradi2g57534.3	NB-ARC	MNALLLKLSDIDDLDIQVKEWRNQIRELSYEIEDCIDDFVHRVEQRDPEKRKKMKGFFQESIHKLRTLGARSEIASKILKLKARVDHASERRKRYNFDGVPSSSSMVVPIDPRLPALYAEAESLVGIDGPRDELIERLAEGEANLVRKLKVVSVVGLGGLGKTTLSRQVYDRIGRQFDCRAFVSVSQKPDMRKILRNILTSVTGIEHYPGIEACDEEQLINKLRGFLNDKRYFVVIDDIWSTVAWPTIRCALLENNLCSRILTTTRITSVARSCCSPDYSNVYEMKPLSDINAGKLFAKRIFGSEDQCPSQFKDLSNDILRKCGGLPLAVISIASLLASKPCTKEQWESYRNHIGSALEDVPSVSNMQKIISLSYNDLPHYLKTCLLYLSMFPEDFVIP…
Bradi2g57534.4	NB-ARC	MNALLLKLSDIDDLDIQVKEWRNQIRELSYEIEDCIDDFVHRVEQRDPEKRKKMKGFFQESIHKLRTLGARSEIASKILKLKARVDHASERRKRYNFDGVPSSSSMVVPIDPRLPALYAEAESLVGIDGPRDELIERLAEGEANLVRKLKVVSVVGLGGLGKTTLSRQVYDRIGRQFDCRAFVSVSQKPDMRKILRNILTSVTGIEHYPGIEACDEEQLINKLRGFLNDKRYFVVIDDIWSTVAWPTIRCALLENNLCSRILTTTRITSVARSCCSPDYSNVYEMKPLSDINAGKLFAKRIFGSEDQCPSQFKDLSNDILRKCGGLPLAVISIASLLASKPCTKEQWESYRNHIGSALEDVPSVSNMQKIISLSYNDLPHYLKTCLLYLSMFPEDFVIP…
Bradi2g57534.5	NB-ARC	MNALLLKLSDIDDLDIQVKEWRNQIRELSYEIEDCIDDFVHRVEQRDPEKRKKMKGFFQESIHKLRTLGARSEIASKILKLKARVDHASERRKRYNFDGVPSSSSMVVPIDPRLPALYAEAESLVGIDGPRDELIERLAEGEANLVRKLKVVSVVGLGGLGKTTLSRQVYDRIGRQFDCRAFVSVSQKPDMRKILRNILTSVTGIEHYPGIEACDEEQLINKLRGFLNDKRYFVVIDDIWSTVAWPTIRCALLENNLCSRILTTTRITSVARSCCSPDYSNVYEMKPLSDINAGKLFAKRIFGSEDQCPSQFKDLSNDILRKCGGLPLAVISIASLLASKPCTKEQWESYRNHIGSALEDVPSVSNMQKIISLSYNDLPHYLKTCLLYLSMFPEDFVIP…
Bradi2g59310.1	NB-ARC	MAETAITTVLAKVAELVAWEAAVLLEVGDDVRLLRDKLEWLHTFIRDADRRRRLRDDEFVAVWVRQTRDVAFEAEDALDDFLHRAGRQRRRPRRPSPPLAPRSANAMAWWRCSVWRWRLPRCVGLQVALRHDLSARIRQIRKRLDEISANRAAYHIEHAPSPAWAASSATTLAAWDDLEECTVGFGKYSDMLREQLLDLDAAAAVPGRALVSIVGESSIGKTTLARKVYQSPEVRNHFEIRTWTVLPPNSRPANVLRDIHTQASSQLRRSASSQGQTQAAAEDSNGCCDRPASGKEKDISNALFRNLTGRRYLVVVDGSISVTDWNSLRASLPDEGNGSRVLLVTDSAGLEVVGYGPASYEPIELTRLSPENTYEVFRRRVFGHGGGDCPGRHKSRYYQ…
Bradi2g60250.1	NB-ARC	MTISHNMKNVREKIEKTEKESLNTLSLARHEAQAERSRNRETFAAISVEGMKIGMVGRDTEKDKIINLLLRTEASEDISIIPIVGLGGVGKSTLAESVLSDKRISVFDVQIWVHVSEQFDLHTVGSRIIKRLNSTINLDNCDLQFLHDNLKKELGTTRYLIILDDLWEDGNNLEELKRMLQYGCKGSRIVVTTRNQSIVQTLSTGLLANERKICPVPESDQINLGILSPDDCWEVMKQRAFGPGDDDQSVLEKIGRQIAEKCGGLPLIANALGQVMFELRTIKAWEDIRDTKVDLGLREIHLKKTLERLMLSYYYMKLDFKMCFTYLAAFPKGFIVDSDRLIQQWIALGYIHARDDGQRCINYLVGMSFLQISRSLSVSPSPVHASAPRELSMHDLVHD…
Bradi2g60418.2	NB-ARC	MELAMGAIGPLLPKLGDLLVGEFNLEKRVRKGIESLVTELTLMHAALRKVAKVPPEQLDEGVKIWAGNVKELSYQMEDIVDAFMVRVEDDYANPKNRVKKLLKKTMKLFKKGKELRRISDALEEAVGQAKQLAEMRQRYEQEMSDTGAGTSIDPRVTALYTDVTELVGIEGVRDELINMLTQGDDWFKTPLKTVSIVGFGGLGKTTLAKAAHDKIKVQFDCGAFVSVSQNPDMKKVLKDILFELDKNIYANIYNAARQEKQLIDELIQFLNGKRYLIVIDDIWDEKAWKLIKCAFSQNSLGSRLITTTRNVSVSEACSSSNGSIYRMKPLSDDVSRRLFHKRVFSHEKGCPHELVQVSEDILKKCGGVPLAIITIASLLASNHRIKTKDQWYALLDSIG…
Bradi2g60426.1	NB-ARC	MEITMGAVGRLLPRLGGLLVGEFTLEKRVRKGIESLLTELTLMHAALHKVAKVPPEQLDLDLGRELSYQMEDIVDAFVLRVDDGGEPAANPKNKVKKLLKKTARLFKKGRDLHRISDALEEAVGQAKQLAELRQRYLVVIDDIWDKKAWELIKCAFSKNNLGSRLITTTRIVNIVKELSYLTKLRVLDCFWGPMDDSLDKTWVESVGSLHKLESLSMRGSHGPTHLLQGGWVPPPLLRVSSFSWLPTVPAWINPSSLPLLSSLTLLVNKVQPEDIRLLGMLPALRYLHLRRDTMSIISADTLERSVVTADAFPCATKCHFFGVEAVPCIFPRGAAPRLKHLRFAFPAIWMARRDFDFGMGHLPSLETVHVDIDSGGSSYAMVEGAEAALRAAAADHPNH…
Bradi2g60430.1	NB-ARC	MKPLSNDVSRRLFYKRVFNHEIGCPHELMQVSEDILNKCGGIPLAIITIASLLVSNNRVKTKDQWHALLNSIGRGLTEDRSAEEMKKILLFSYYDLSSYLKPCLLYLSIYPEDYKIIRDELIWRWVAEGFVESGKQETSLYELGKSYYNELINKSMIQRVEIDDEERIEACCVHDMVLDLICSLSSEENFVMILDGTKRKVPNSQSKVRRLSIQDTKVDLATTRMPHVRSLTVYTKKIVDQVFLISSFQILRVLDLEDCSVLDIGCVMNLLHLRYLRLKDTHISELPTELGKLRFLQTLDLREAHHIRELPSSIVRLRHLVCLYVHIDMKLPSSMDNLTSLKVLVGVMVGGVSPHIFNLDIVKELSHLTKLRVLWIACCGLDYSQNKALVESVGKLHKV…
Bradi2g60434.3	NB-ARC	MEIAMAAIGPLLPKLSDLLVGEFTLKKRVRKGIESLVTELTLMQAILGKVAKVPAEQLDEGVKIWATKVKELSYQMEDIVDAFIVGGEDGGEPVRPEHGIKKLLNKAIKLFKKARYFHQISGAIEEVVGQAKQLGELRQRYEQDMHDSDHGASVDPRLMAPYTDVTELVGIEDTRDELINMLIEGDDWFKHPLKTVSVVGFGGLGKTTLVKAVITGWGHGASLGAALSILLGKQNENYSECFCSNRIASAASFLPPKARRLTVCLQPWRSPWGLSALSSRSSATCLLVAKVPPEQLDMGVKIWAGNVKELSYQMEDIVDTFMVFVEDGDEPANPKNRVKKLLKKVTKLLKKGRVLHRISDALEEAVGQAKQLAELRQRYEHAMGDSSVAASVDPRVMAL…
Bradi2g61510.1	NB-ARC	MRESNRVVSEKGEWIWLKESKLPMWTILFLSHMLVISQICVNHIMGTSIPVTGISIMVLCADAIIVCGVSKTCLGQYLEAIGVARVELRRMQISLHRMDALLTYSDQSMEWEKSVDELYSDQRVEWEKSVEDLRHKHLQIGIVYDGRGLNYLKSIYFCWIAHLELKYTTNYLLKQGHTLLHPQYQLRGTMDFYRTKVLDFIEDMGADSGLLGIWGMGGLGKSSLLKLISDSRSEYDNNASLKVLFVRADIGCTVGQVQEAIAVSMGLLVTGDEASQAELIHDHLTDKNFLLLLDDLWGYLDLKAVGIPSPLGTVVVVSRQGQRSVPQKRRKVVLTTRRPDVCIQMGCHDKTIPMECLDEEDTWKLFHKGWPVPVVANRVDGFATERDKLLSDEVVEARP…
Bradi2g61510.2	NB-ARC	MRESNRVVSEKGEWIWLKESKLPMWTILFLSHMLVISQICVNHIMGTSIPVTGISIMVLCADAIIVCGVSKTCLGQYLEAIGVARVELRRMQISLHRMDALLTYSDQSMEWEKSVDELYSDQRVEWEKSVEDLRHKHLQIGIVYDGRGLNYLKSIYFCWIAHLELKYTTNYLLKQGHTLLHPQYQLRGTMDFYRTKVLDFIEDMGADSGLLGIWGMGGLGKSSLLKLISDSRSEYDNNASLKVLFVRADIGCTVGQVQEAIAVSMGLLVTGDEASQAELIHDHLTDKNFLLLLDDLWGYLDLKAVGIPSPLGTVVVVSRQGQRSVPQKRRKVVLTTRRPDVCIQMGCHDKTIPMECLDEEDTWKLFHKGWPVPVVANRVDGFATERDKLLSDEVVEARP…
Bradi2g61520.2	NB-ARC	MEHEAKIWVGVVFAVLVAILSKLWDPIAAHVGYPFGVDRRVKDLQETVKPLIDMRRELRERENLLNSRERIGWLDRVDNLVEDVERIKADLENCGPIDYFKKCFIGREADTELKKANSLNTQGVRLMPAVDTSLTRQGRRSLPQADSGQPQEVPRVTTIPPGMGSSYRKVLNFIKNNRSESCMGIWGMGGVGKTKLINLVCDSRSAEYDDYFSDVLLVQAGKGCRVADLQKRISVSMGLRQIDNEISQSAIISDHLQRKDFLLLVDDLWEYIDLNEVGIPLLDEAKKPRRKVVFTSRSMEVCDKMISPWPSSDHPPRTRTIQMRCLNKEDAWSLFAENVGSTTIFEHVEIRKAAEKIVEECSGLPKALCTIGKSMLSKNHPYEWRTAIDQLRKSELHKK…
Bradi3g00741.2	NB-ARC	MAGIMVSASTGAMNSLLGKLATLMGEEFARLKNLRKQVKFITDELMDMKDALERLADVDELDPQTKRWRNTLREISYDIEDIVDDFMQKIGGKYKKSWFVRKTIRRLKTLRFLTALYENTASLVGVEGPADELADLLKDEDNQLKVVSIVGFGGLGKTTLANVVYGRLKGEFNCCAFVPVSQKPDIPKLLCSLLSQLGIRPYSHDCELNVLLGNLREHLQNKSRVIVTTRIQEVATTCCSNRHDYILQMKPLSNEESRRLFFDRIFGSEQTCPQQLKEVSAEILKKCGGLPLAIISISSMLASEGSNQKERWKHVRDSMGSGANLTLDGVRQILNYSYKDLPPHLKTYLLYLGMYPEDYTIKRTDLERQWMAEGFISKGHGQDVEKVAGNYFNELVNRS…
Bradi3g00757.1	NB-ARC	MAGLIVSASTGVLKPLLVKLATLMAEEFAKLKNLRKEVKFISEELTSMKDALERLSDLDELDKQTKGWRDQVREMSYDIEDIIDDFMHHIEEKSETDGLGRKTARLLRKLRSRHQIASQIKEIKALVLETSARRQRYKLDIPPSSDVAMDPRVKALYEKAANLVGMEGPKNEIVDWLIDEEKQLKVVSIVGFGGLGKTTLANAVYATLKGKYDYDYFAFVPVSQKPNIPNLLRTLLSQLGGTPFPHDCELNILLDDLREHLQNKRYLIIIDDIWTVSAWEIIKCAFPESDLGSRVIVTTRIQEVAAACRSDRRRDYILQMKPLSNEDSTKLFFDRIFGSEQACPQQLRDVSIEILKKCGGLPLAIISISSMLASEGSNQKNRWKHVHDSLGSGTNLTLE…
Bradi3g03465.1	NB-ARC	MDLALGAMGSLLPKLGELLSEEYKMQTGVKKDVESFSSELASMRAALHRLAEVPREQLDEEVKLWAGEVQELSYDMEDVVDDLLASMELVAKMTGLFKKGKARRQIATAIKEIKKQVQDVAARHERYKADGVFANLRGAATRITTVDPLLVALYEDKQRLVGINKARDQLIERLRMDYDVSSQPKILSIVGFGGLGKTTLAKAVYDKLKPEFDCVAFVSVSRFPDLKKVFRDLLFEVDKKKYNSMSGVLTLDEKQLIDELRESLGTKRFLLIVDDIWDVEAWKSIKFALMGGKCGSKIITTTRNVSVSKECCSYNDDTVYNMKPLSEHDSQRLFYNRIFPRDNICPPEFKQVSADILKKCGGVPLAIISLASYLASNQQIKPMNQWLGLLNSIGTGLQK…
Bradi3g03587.1	NB-ARC	MAAEIVSATSGVMNPLLGKLTKLLGEEYKKLTGVRKQASFLRDELSAMKALLDKLELMDEPDPLAKDWRDHVREMSYDMENCIDDFIHDLGVGGADAKVGFVRKTAQRLRRLGRRHKIADRIEELKVLAAEAKARREMYRIDDCINPSSHGVVAVDPRMSAIYKEAKGLVGIDGPRESVVNWLTASVRKLNVVSIVGFGGLGKTTLAKQVYDKIRGQFGCTAFVSVSQRPDMTSLLSGLELKLGVEESRRAHEVPDIIDRLREHLKNKRYLIVVDDLWDQSAWDTISCVFAEGGNGGTVIVTTRLDDVACGACHDHHGYIYRMKPLVNEDSKRLFFSRVFRSEDACPPQLKEVSAQILKKCGGLPLAIITIASLLASRQARSRSDWESIKDSLGTNFAA…
Bradi3g03597.1	NB-ARC	MAEIVSATSGVMNPLLGKLTALLGEEYKKLTGVRKQASFLKDELSAMKALLDKLELMDEPDPLAKDWRDHVREMSYDMENCIDDFIHDLGVGGADAKVGFVRKTAQRLRRLGRRHKIADRIEELKVLALEVNERRLRYKVDDYINSASGAVPVDPRISAIYKEAAGLVGIDGPREEIVNWLTASVRKLNVVSIVGFGGLGKTTLAKQVYDEIRGKFECMAFVSVSQRPDMTSLLSGLQLKLRVDESRRAHEVTDIIDRLREHLKNKRYLIVVDDLWDQSAWDTIRCVFPEGDNGGTVIVTTRLDDVACAACHDHHGYIYRMKPLAKEDSKRLFFSRVFRSEDGCPPQFQEVSTQILKKCGGLPLAIITIASLLASRQARSRSDWESIKDSLGTNLAAYP…
Bradi3g03874.2	NB-ARC	MATGTLVPSGDPSLSSGPEPCAQPSASWLDMAGAGNVGIEVQNSAVWTFMDPRPPAAAAGDRLRWRSPWRPRTCFSSPPAAQYPLHTSRCFRAPRVLRLTASAACPPPPVAGSSGPEWLNQSFPGCSWSPTASYGCPPPTPELRRGQETASSWRPSHRDGFDGWTASVIQASCPLLSRVHGEPRAAAGKVPERSVDESCASYPGEPLLVAQQKEYIQYMQPELDSNNEQQIAAREQTTRYLVRVRLVWSEMAEIVSATSGVMNPLLGKLTVLLGEEYKKLTGVRKQASFLKDELNAMKALLDKLELMDEPDPLAKDWRDHVREMSYDMENCIDDFMHDLGGGGAADAKAGFVKKMAKRLRRLVKRHKIADRIEELKVLAHEANERRLRYKIDDCINSAS…
Bradi3g03878.1	NB-ARC	MAAEIVSATSGVMNPLLGKLTALLGEEYKKLTGVRKQASFLKDELSAMKALLDKLELMDEPDPLAKDWRDHVREMSYDMENCIDDFIHDLGVGVADAKVGFVRKTAQRLRRLGRRHKIADRIEELKGLALKANERRLSVRKLNVVSIVGFGGLGKTTLAKQVYDKIRGQGQFGCTAFVSVSQRPDMTSLLSGLELKLGVEESRRAHEVPDIIDRLREHLKNKRYLIVVDDLWDQSAWDTISCVFAEGGNGGIVIVTTRLDDVACGACHDHHGYIYRMKPLVNEDSKRLFFSRVFRSEDACPPQFQEVSAQILKKCGGLPLAIITIASLLGSRQARSRSDWESIKDSLGTNFAAYPTLEGMKNILNLSYLNLPLRLRACFLYLGMYPEDREIMRVDLTRQ…
Bradi3g03882.1	NB-ARC	MARIVSTTAGMMKPLVGKLAMLMGDDYNMLTGMRTQVSFLEKELSAMSAALEKMELMDDEHFDPQAKNWRDHVREMSYDMEDCVDDFMRDLGSANATSSGFVQKITQFFQTMWASYQIGRRIEELKVLALEANERRLRYKIDDYINSASGVVPIDPRISAIYQEAAGLVGIDGPREELVGWLKDSSRKLKVVSIVGFGGLGKTTLAKQVYDEIRGQFGCKAFVPVSQRPDMTSLLTGLQLKLGMEESSRVHELQDIIDNLRKYLTNKRYLIVVDDLWDHSAWNAISCAFPENGTGSRIIVTTRVEDVARGACFNHRECIYRMKPLKEEESRRLFFNRVFGSEDACPQQFEEISDEILKKCGGLPLAIITIASLLASHQAGSRSDWESIRNSLGAKFATK…
Bradi3g03935.1	NB-ARC	MCKKFNRYLVVVDDLWDCSAWRTISLAFPENGNGSVVIVTTRLDDVARFVCHGHHEYIYRMEPLGYEHSRRFNRVFGSEANCPSQFKEISVQILKKCGGLPLAIITIASLLASRQAKSMNEWKCIRNSLGTKFATNPTLKEMMSILNLSYMNLPLHLRPCFLYLGMYLEDREINRDDLVRQWIAEDLVDHLHGSDLEDAAKSYFNELINRSMIQPEYTDFGEVLSCRVHDMMLELILNKCAEDNFISVAYDNTDMARLRGRKYEVRRLFLNMGAAGATSGTIATSLSQVRSFARFGESEYMPPLSLFKYLRMLVFEIPWTLDTSSTFDFAFLGQLFQLRYLKVSAPSNRIELPAEMKGLIHLETLEILCGGPPSIPSDIIHLPRLSCLFLPLYVEPPKG…
Bradi3g05470.2	NB-ARC	MAEAVMGPLVGRLQELAMSEARAMVAVNNDVRRLRDKLMWMQAFLREAEPRRRVANDELIRVCLQQTRDAVFDAEDAVDQFFLQIDLSRYPNWSRTILKFFSSFTTQVRVRHDLSRRIKLINTRLESIIENKGKYKIDETSDTNSVTPWRPSTAMSATTQKLDDFVLPLVGRDDQVNQLEKALVDETKTERPLLISVTGKSGVGKTKLVKERYEKHLTLRHFKVKAWVTCGPNLSASNIMMLILLRLTESPVTCSKDKAGDTMREVLKRKRYLLVIDGEVSSTEWNIMLSFLPKDKANRNSRVVRVTQATEEEPQVAGFDQTNIQLNQFEEKYTTTELFLATLFMDEKVEKRYADVVEKDVKEERAELIFNATGGLPLAVVLLSGLLRTKEYPGEWNKV…
Bradi3g05480.1	NB-ARC	MAEAVMGPLVGRLQELAMSEARAMVAVNDDVRSLRDKLMWMQAFLREAEPRRRAKNDELIRVCLQQTRDAVFDAEDAVDHYFLQVDLSRYPNWSHAILKFVSGFTTQVRVRHHLSRRIKSINTRLEGIVENKGKYKIDDTTDDNSITTWRPSTAISAITENMSDFVLPLVGRETKIEELGDALFDKQSVVPVVICVTGKSGIGKTKLVKEIYKKPLTKRNFDVQVWVTCAPNLSATNIKKLILQRMTKDTVRSPTEQLQRKLGNKKYLVVIDGETSNTEWKKILLDLPKDKTESRVVKITHATKQETTVSGFKQHIIELNPIGIKDVTNMFMNTLLMDEKVGKKSRGQVEEALTRDGDGSYINANRIFKVTEGLPLAVVLLSGLLRTKEYPREWKKVFD…
Bradi3g05480.2	NB-ARC	MSDFVLPLVGRETKIEELGDALFDKQSVVPVVICVTGKSGIGKTKLVKEIYKKPLTKRNFDVQVWVTCAPNLSATNIKKLILQRMTKDTVRSPTEQLQRKLGNKKYLVVIDGETSNTEWKKILLDLPKDKTESRVVKITHATKQETTVSGFKQHIIELNPIGIKDVTNMFMNTLLMDEKVGKKSRGQVEEALTRDGDGSYINANRIFKVTEGLPLAVVLLSGLLRTKEYPREWKKVFDHLEGKSNEWKPLDIILSMCLDDLPHDLKSCFLYFAGFPASTLVKARSLVCMWMAEGLLRPKEGKTMEKVGKKYLHELLCRGLMNFPPLENATPGNERVTVQTKVHEFLLIEAQEANFMEIHDGDDVPTLSNARRLTLQNHKDKYAALTDPLPKLRSIMSNF…
Bradi3g07315.2	NB-ARC	MASEAIVSGVVGDMVGRAMSLLAGQLGQDQQRGPSCAGYGACSAVDAAGARRITSRALLAWLADLADAAHRGRHLLDAASRGDDEDGGSSGHADDAAKQVMSRSFSLPSSFNAAKRLRMAAGRLLSGAGHELDAVLADLEGFAGDIMEFVMLLQCCPPALHRPLLATGIYADSHMFGRHAERRRVLEFLLHNDEDGDRCSPNLGVLTVVGRAGLGKTTLVQNVCKEPAVLARFSLIMVLDFHCMSLMAAPGETALFLRSLFAASGTPNPNAINNVSDEQQLRLQLLEHKLRGERFLAVFDNVDARRRPVLDAILPALRRGGSLGTAEQQIILRPLPLEEYWFFFKAHAFDAGDVDVDPQMAAAGQAIAKRLRLRGSFFGGKIVGAILRTRPDPRVWRRL…
Bradi3g07580.2	NB-ARC	MDVVQALASATQLVSAMVSAVGALEQAAADAHEAPRRLQVLENFVSDLEVLVQQARQKHAHKMHGPQLERQFQSLTGLMDQLHVNITKARRALKKGKGKGLARVVWSSVVGDPLMKYIQLIRDDLNWWLELQKLTQSVSNVIASTAKGTPSLVRVKSENGYPVSEKCDYVREILERDAGHRVVLIVGLSGIGKSCLARQIASAPPGNFVDGAIELSFGRWCSRAACNGSRSEFHRRLVRKICKFLVQIGSMTVNEDISKDLEDVCCLLQTALVGRSMLILLDDVWEQDIVDRFTRLYDNDCRYLVTARDEAVYEIAEAEKVEISKEDIKKISKGILLYHSLLSVEELPHVADVLLDRCGHHPLTVAVLGKALRKETKVDKWEKAISNLSTYATCAPGPV…
Bradi3g07580.3	NB-ARC	MDVVQALASATQLVSAMVSAVGALEQAAADAHEAPRRLQVLENFVSDLEVLVQQARQKHAHKMHGPQLERQFQSLTGLMDQLHVNITKARRALKKGKGKGLARVVWSSVVGDPLMKYIQLIRDDLNWWLELQKLTQSVSNVIASTAKGTPSLVRVKSENGYPVSEKCDYVREILERDAGHRVVLIVGLSGIGKSCLARQIASAPPGNFVDGAIELSFGRWCSRAACNGSRSEFHRRLVRKICKFLVQIGSMTVNEDISKDLEDVCCLLQTALVGRSMLILLDDVWEQDIVDRFTRLYDNDCRYLVTARDEAVYEIAEAEKVEISKEDIKKISKGILLYHSLLSVEELPHVADVLLDRCGHHPLTVAVLGKALRKETKVDKWEKAISNLSTYATCAPGPV…
Bradi3g07580.4	NB-ARC	MDVVQALASATQLVSAMVSAVGALEQAAADAHEAPRRLQVLENFVSDLEVLVQQARQKHAHKMHGPQLERQFQSLTGLMDQLHVNITKARRALKKGKGKGLARVVWSSVVGDPLMKYIQLIRDDLNWWLELQKLTQSVSNVIASTAKGTPSLVRVKSENGYPVSEKCDYVREILERDAGHRVVLIVGLSGIGKSCLARQIASAPPGNFVDGAIELSFGRWCSRAACNGSRSEFHRRLVRKICKFLVQIGSMTVNEDISKDLEDVCCLLQTALVGRSMLILLDDVWEQDIVDRFTRLYDNDCRYLVTARDEAVYEIAEAEKVEISKEDIKKISKGILLYHSLLSVEELPHVADVLLDRCGHHPLTVAVLGKALRKETKVDKWEKAISNLSTYATCAPGPV…
Bradi3g07580.5	NB-ARC	MDVVQALASATQLVSAMVSAVGALEQAAADAHEAPRRLQVLENFVSDLEVLVQQARQKHAHKMHGPQLERQFQSLTGLMDQLHVNITKARRALKKGKGKGLARVVWSSVVGDPLMKYIQLIRDDLNWWLELQKLTQSVSNVIASTAKGTPSLVRVKSENGYPVSEKCDYVREILERDAGHRVVLIVGLSGIGKSCLARQIASAPPGNFVDGAIELSFGRWCSRAACNGSRSEFHRRLVRKICKFLVQIGSMTVNEDISKDLEDVCCLLQTALVGRSMLILLDDVWEQDIVDRFTRLYDNDCRYLVTARDEAVYEIAEAEKVEISKEDIKKISKGILLYHSLLSVEELPHVADVLLDRCGHHPLTVAVLGKALRKETKVDKWEKAISNLSTYATCAPAIS…
Bradi3g07580.6	NB-ARC	MDVVQALASATQLVSAMVSAVGALEQAAADAHEAPRRLQVLENFVSDLEVLVQQARQKHAHKMHGPQLERQFQSLTGLMDQLHVNITKARRALKKGKGKGLARVVWSSVVGDPLMKYIQLIRDDLNWWLELQKLTQSVSNVIASTAKGTPSLVRVKSENGYPVSEKCDYVREILERDAGHRVVLIVGLSGIGKSCLARQIASAPPGNFVDGAIELSFGRWCSRAACNGSRSEFHRRLVRKICKFLVQIGSMTVNEDISKDLEDVCCLLQTALVGRSMLILLDDVWEQDIVDRFTRLYDNDCRYLVTARDEAVYEIAEAEKVEISKEDIKKISKGILLYHSLLSVEELPHVADVLLDRCGHHPLTVAVLGKALRKETKVDKWEKAISNLSTYATCAPAIS…
Bradi3g07580.7	NB-ARC	MDVVQALASATQLVSAMVSAVGALEQAAADAHEAPRRLQVLENFVSDLEVLVQQARQKHAHKMHGPQLERQFQSLTGLMDQLHVNITKARRALKKGKGKGLARVVWSSVVGDPLMKYIQLIRDDLNWWLELQKLTQSVSNVIASTAKGTPSLVRVKSENGYPVSEKCDYVREILERDAGHRVVLIVGLSGIGKSCLARQIASAPPGNFVDGAIELSFGRWCSRAACNGSRSEFHRRLVRKICKFLVQIGSMTVNEDISKDLEDVCCLLQTALVGRSMLILLDDVWEQDIVDRFTRLYDNDCRYLVTARDEAVYEIAEAEKVEISKEDIKKISKGILLYHSLLSVEELPHVADVLLDRCGHHPLTVAVLGKALRKETKVDKWEKAISNLSTYATCAPAIS…
Bradi3g07775.1	NB-ARC	MEDLVIGLAKSVVEGALTKVQSAIEEDEKLRQRAQSNLAFMTVEFEMMQSFLDVANKESGNNKLVATWVRHVRKVAYDVQDCIELVIHMDDRPSWWHRLLPTCSGEPLLLDQAVAEIEQLKARVEDVSKCYTRYNLINDSGSKLVMLQPPASRATAVNMLMEARHATQRQQGLGDLTQLITKRNNDFQVISVWGAIGDHGTTSIIRKAYNNPDICRSFTCRAWVKLVHPFNPDKFARSFMAQFYANSSQAQGGSVGVEVRRKMKANQEDLLNEFMQQVNRKRYLIVLENLSNMVDWDAIRTFLPDKKDGSRIIVSTQQSEVASLCVGHSYQLLELKQFSPEHSVCVFFEKGSQGQASRDKGKDNKGGTSKGSSDHLSSDDKMEAARDWMLNHALVERGS…
Bradi3g10370.2	NB-ARC	MGLSKAIGVISGINECVNLFQWARSAISSLHSRWSGSEEQNLQDHVLHLQSGLERLRDTLPAVYDLINGAEWRCHEHCVAELLPKLKDAVYDADDLLDEFRWYEMKLQVEGNASQSPFIDFFDTVFQGSYNKLNDVQERLDRLSSQLEKMGLRQVTQRFDRSVRPETSSLPNETKIFGRDEVMKQVMGLLNVPTISKRKRARSPVNTSTRASPSNQVGNESRISSLAVLPIVGIGGVGKTTLAQHICSHQRVKSHFELIIWICVSDDFDVKRLTKEVIQSCPGKEATTDNLDSLQRALSNHVNNKRFLIVLDDMWDDALKENGQRWKTFCAPFKRVKDGSMILVTTRCPKVTEGVRTMEPVKLEGLKDDVFWNFFKLCVFGSESSNNDPELEHIGRTIL…
Bradi3g10370.3	NB-ARC	MGLSKAIGVISGINECVNLFQWARSAISSLHSRWSGSEEQNLQDHVLHLQSGLERLRDTLPAVYDLINGAEWRCHEHCVAELLPKLKDAVYDADDLLDEFRWYEMKLQVEGNASQSPFIDFFDTVFQGSYNKLNDVQERLDRLSSQLEKMGLRQVTQRFDRSVRPETSSLPNETKIFGRDEVMKQVMGLLNVPTISKRKRARSPVNTSTRASPSNQVGNESRISSLAVLPIVGIGGVGKTTLAQHICSHQRVKSHFELIIWICVSDDFDVKRLTKEVIQSCPGKEATTDNLDSLQRALSNHVNNKRFLIVLDDMWDDALKENGQRWKTFCAPFKRVKDGSMILVTTRCPKVTEGVRTMEPVKLEGLKDDVFWNFFKLCVFGSESSNNDPELEHIGRTIL…
Bradi3g10370.4	NB-ARC	MGLSKAIGVISGINECVNLFQWARSAISSLHSRWSGSEEQNLQDHVLHLQSGLERLRDTLPAVYDLINGAEWRCHEHCVAELLPKLKDAVYDADDLLDEFRWYEMKLQVEGNASQSPFIDFFDTVFQGSYNKLNDVQERLDRLSSQLEKMGLRQVTQRFDRSVRPETSSLPNETKIFGRDEVMKQVMGLLNVPTISKRKRARSPVNTSTRASPSNQVGNESRISSLAVLPIVGIGGVGKTTLAQHICSHQRVKSHFELIIWICVSDDFDVKRLTKEVIQSCPGKEATTDNLDSLQRALSNHVNNKRFLIVLDDMWDDALKENGQRWKTFCAPFKRVKDGSMILVTTRCPKVTEGVRTMEPVKLEGLKDDVFWNFFKLCVFGSESSNNDPELEHIGRTIL…
Bradi3g14033.3	NB-ARC	MELALVSAATGALKPVLGKLATLMGDEYKRFKRVRREIGFLTRELTTMEVFLLKMSMEEDPDDQAKLWMNEVRDLSYDIEDKLDDFMVHVGDRSAKPNGFMEKIKNLMDKTKARRQIAKTIEDLKKQVNEVSERHARYKADEAISNATNATIDPRALAIFEDVCESRQQQPKLISIVGYGGLGKTTLANRISQELIGQFDCHAFVSVSRNPDVVKILNTILHQVKKDYSSSMEDIPTLITEISIFLVNKRYFIVVDDIWNVEIWDVIKLVFPRIGCGGRIITTTRSNVVAQSCSSLFNGRTYSMEPLSVVHSRQLFQKRIFNSEECPSHLEEVSGQILKKCAGLPLAIIAISGLLASKAKTEDQWCRVETSIGHALERNPIIEGMIKIISLSYFDLPHH…
Bradi3g14917.1	NB-ARC	MAMVASCSATADFRELEKEEPCEVVRLGKAVGELESEIARIKLLLGAARTSKVNNEQLAPCLRELKQLQLDGEDALDELHYYRLKHQIERGNFSALFCTLSSDLQRSDELIHQHIADALCVPHEEMQGIAYTVEGIVRQARHITVPVYQALKLDKLESIVMFNQGLNAIASSRLTGSYLPEQKVHGRDTETDHIIELMTNEMFDGLKVLSIVGNGGLGKTTLAQAVFKDSRIRSHFELQMWICVSDNFDPVRIIHEMLDYFSEDRHKGITNFNKLQEILEENLESKRFLLVLDDVWDIADKWHKLLAPLDCNQAAGSFILVTTRNLSVAQAIDSVDLIRLDALRESDFWLLFKSYACGDEKYHMHRRLEAIGREIAKKLKGYPLAAKTVGALLRKNLTA…
Bradi3g14917.2	NB-ARC	MQGIAYTVEGIVRQARHITVPVYQALKLDKLESIVMFNQGLNAIASSRLTGSYLPEQKVHGRDTETDHIIELMTNEMFDGLKVLSIVGNGGLGKTTLAQAVFKDSRIRSHFELQMWICVSDNFDPVRIIHEMLDYFSEDRHKGITNFNKLQEILEENLESKRFLLVLDDVWDIADKWHKLLAPLDCNQAAGSFILVTTRNLSVAQAIDSVDLIRLDALRESDFWLLFKSYACGDEKYHMHRRLEAIGREIAKKLKGYPLAAKTVGALLRKNLTAQHWNRVLRDEEWKSLQNSNGIMPALKLSYDRLPCHLQECFFYCSLFPKGYKFDEAELVQMWISQGFVCTRKPSKRMEETGSEYLADLVNYGFFQYERNVMHYSDTTNGYDGYYVMHDLMHDLACL…
Bradi3g14917.3	NB-ARC	MAMVASCSATADFRELEKEEPCEVVRLGKAVGELESEIARIKLLLGAARTSKVNNEQLAPCLRELKQLQLDGEDALDELHYYRLKHQIERGNFSALFCTLSSDLQRSDELIHQHIADALCVPHEEMQGIAYTVEGIVRQARHITVPVYQALKLDKLESIVMFNQGLNAIASSRLTGSYLPEQKVHGRDTETDHIIELMTNEMFDGLKVLSIVGNGGLGKTTLAQAVFKDSRIRSHFELQMWICVSDNFDPVRIIHEMLDYFSEDRHKGITNFNKLQEILEENLESKRFLLVLDDVWDIADKWHKLLAPLDCNQAAGSFILVTTRNLSVAQAIDSVDLIRLDALRESDFWLLFKSYACGDEKYHMHRRLEAIGREIAKKLKGYPLAAKTVGALLRKNLTA…
Bradi3g14917.4	NB-ARC	MTGENVMCFILHPYDVTSSLFASAGNFSALFCTLSSDLQRSDELIHQHIADALCVPHEEMQGIAYTVEGIVRQARHITVPVYQALKLDKLESIVMFNQGLNAIASSRLTGSYLPEQKVHGRDTETDHIIELMTNEMFDGLKVLSIVGNGGLGKTTLAQAVFKDSRIRSHFELQMWICVSDNFDPVRIIHEMLDYFSEDRHKGITNFNKLQEILEENLESKRFLLVLDDVWDIADKWHKLLAPLDCNQAAGSFILVTTRNLSVAQAIDSVDLIRLDALRESDFWLLFKSYACGDEKYHMHRRLEAIGREIAKKLKGYPLAAKTVGALLRKNLTAQHWNRVLRDEEWKSLQNSNGIMPALKLSYDRLPCHLQECFFYCSLFPKGYKFDEAELVQMWISQGF…
Bradi3g14928.1	NB-ARC	MPLPFDAVGKAVGAATWLVGVVAERLVGDAIAAWAGRHGLEKEVSRLGNELRRAKLVLGSARAGGGQKKVGNEHLAEAIADVRRLAADARNLLDELDYLEIHDKIKDKEHDCSSLSSSKAQSFIQFAHGFASQASKYISSAVKINAKGPTVYREDDPSTTKRRIDRHDIMTGMKKMKLSDPDDKMIPEQMLESDAFSDEIPEKKLSKDDISQRITNIVDQLHEICEDVRKALKQEKLDEITRVTQNTSSNSREEGACYVENKVFERKHEKNQIEKLITNSVASNQKLTVLPILGTGGVGKTTLARTVYNDPEIEAKFGLKIWIYVSANFDEVNLIREILGCISEGKHKNLTKNFCMLQDGVKKCLTKRFLLVLDDMWEYNETRWYKLLAPLRCTEITGN…
Bradi3g15075.1	NB-ARC	MALVPSVAAGNNALQVFAARVGLGDGVVALEEKLRNAGAVLGAAREIEIRNEALVQSLPQLQRLIYDAEEVLDEIDYFRVQAGFNTDEEMLDEIDDSLCDDDEVNRGSGGGNSDACGGSSLVSPADVDNQGTISALVPAYERSIMRAVARAELNSDELLPQICEISRSLGDFTGAIRDALKLEELDGIALAKHGSESTKRLTTPYLTVTKIFGRDHERDQIIRLLTSDAYRNQTLTVLPVVGNGGIGKTALAQYVFSDPRIETYFDMKIWICVSLNFDAVRLTRQMLECITGMDQGGGANLNILQDALKDALKGSRVLLVLDDIWDIKDSNEWSQLVAPLRSNQQGEGNAILATTRNQSVAKSVGALDSVALDGLESEAFWDCFRAYAFGKEKGHKKLH…
Bradi3g15277.3	NB-ARC	MGKTTLANQVYQELNEQFDCQAFISVSRNPDIMNILRTILNGVSNQGYANTEAGSIQQVIININKFLTGKRYFIVVDDIWNVETWDVIKCAFPMTTCGSRIITTTRMNNVAHSCCSSFNGHVYNIKPLNMVHSRQLFHGRLFTSDEDCPSHLNDVTDQILEKCDGLPLAIIAISGLLANRESTKDEWDQVKNSIGQALERNPSIEGMMKILSLSYFDLPPHLKTCLLYLSIFPEDYIIKKDDLIKRWIAEGFIPKEGRHTIHELGEKCFNDLINRSLIQPGGTDKYDSVKICRVHDTILDFIISKSIEENFITIVGVPNLTIGTQSKVRRLSIQVGKQGNSVLATGLVLSHARSLHLFGDPVEIPSLDEFRHLRFLDFRKCYQLGNPHLANIGKLFQLR…
Bradi3g15592.1	NB-ARC	METALVGVATGVIKPVLSKLTDMLEKECARLKSVNRNTQFLRGEMRSMSATLQIIADSEELDREVIIWRDDVRELSFDMEDCIDDIMARVDQTRESSTGLDKFFEKMNTWTKLKGQHKMANMLEELKARAIEASEKHKRYNFAPPTHHSGQSAIDPRLQALFVEEHIVRQLTRERVVGSSGQLQVVSIVGAGGLGKTTLANQVYHTIKSQFPHAAFVSISCNPDIKKILRDIAKGVGISEKTPDDDVENLIHRLREHLQDKRYFIVIDDLWDTEAWKIIRLGLVNNDHGSKIITTTRNIAVASCCCSQQGHIYEMKPLSFDDSKRLFFTRAFGSDDLCYPHLAEVSKQILEKCAGLPLAIITLSSLLADEHAEDKWNRVLAIIGSALAKDPGADKMTKI…
Bradi3g15593.2	NB-ARC	MMWSTEEWETIKLALWNNNSGSRIMTTTRNSKVASCCSSQGGHVYEMEPLGFADSKRLFFKRAFDSEDLCYPHLKKVSDEILRKCSGLPLAIVTVSSLLADQQAEDEWRRVLAAIGSALAKDPAADKMTKILSLSYFDLPHHLRTCLLYLTIFPEDHTICKQHLISRWTAEGFIHEKQGQSRYEAGEDYFNELISRSLIQPIDAKYGQVDSCRVHDIILDFITCKAAEENFVTSFNDVEHGHSSDYRVRRLIVENSNEEHATISTSLILSQVRSLTVYAHYARVSLVSFPALRVLDLGKCWWLEDNHIAKIGKLFLLKYLRLANVELLPKEIGELQYLETLDITDTRILELPSAITSLQRLASLYVPSHTRFPDGMIGKMQSLEYLGTFGIYFYEQGKP…
Bradi3g15594.1	NB-ARC	MEAALVSAAMGAMKPLLSKLSALLEEEYAKLKGARRDTQFIRDEMATMAATLQILADSEEELDPQMRIWMDEVRELSYDMEDCVDDFVARADGGGPDAGGGSAAGIKKIYDWVKKLKPRHEVAGKIKQLKARASEASERHKRYRLLLPTPDSRSTDCAIDPRLPAFYEEVDNLVGIDGPKRHIIQWFHREASSTLLKVLSIAGPGGLGKTTLANQVYRSIKDQFTCSAFVSVSRNPNVKKILRDIAKGVGITDSTSDDDVKQLIDRLRKHLEEERYFIIIDDVWDTRAWETIRLALLNNNLGCRIITTTRNVAIASCSSEGGYVYRMEPLSFADSKRLFFKRVFNSEDLCYPHLARVSKGILEKCAGLPLAIITMSSLLADQLAEEEWKRVLTAIGSAL…
Bradi3g15594.2	NB-ARC	MEAALVSAAMGAMKPLLSKLSALLEEEYAKLKGARRDTQFIRDEMATMAATLQILADSEEELDPQMRIWMDEVRELSYDMEDCVDDFVARADGGGPDAGGGSAAGIKKIYDWVKKLKPRHEVAGKIKQLKARASEASERHKRYRLLLPTPDSRSTDCAIDPRLPAFYEEVDNLVGIDGPKRHIIQWFHREASSTLLKVLSIAGPGGLGKTTLANQVYRSIKDQFTCSAFVSVSRNPNVKKILRDIAKGVGITDSTSDDDVKQLIDRLRKHLEEERYFIIIDDVWDTRAWETIRLALLNNNLGCRIITTTRNVAIASCSSEGGYVYRMEPLSFADSKRLFFKRVFNSEDLCYPHLARVSKGILEKCAGLPLAIITMSSLLADQLAEEEWKRVLTAIGSAL…
Bradi3g15594.3	NB-ARC	MEAALVSAAMGAMKPLLSKLSALLEEEYAKLKGARRDTQFIRDEMATMAATLQILADSEEELDPQMRIWMDEVRELSYDMEDCVDDFVARADGGGPDAGGGSAAGIKKIYDWVKKLKPRHEVAGKIKQLKARASEASERHKRYRLLLPTPDSRSTDCAIDPRLPAFYEEVDNLVGIDGPKRHIIQWFHREASSTLLKVLSIAGPGGLGKTTLANQVYRSIKDQFTCSAFVSVSRNPNVKKILRDIAKGVGITDSTSDDDVKQLIDRLRKHLEEERYFIIIDDVWDTRAWETIRLALLNNNLGCRIITTTRNVAIASCSSEGGYVYRMEPLSFADSKRLFFKRVFNSEDLCYPHLARVSKGILEKCAGLPLAIITMSSLLADQLAEEEWKRVLTAIGSAL…
Bradi3g15595.1	NB-ARC	MMYGGTDAWNTIWLALKDNNCGSRIIATTRKAAVASHSSSQGGYYYKMEPLTFPDSKRLFFERAFGAKDSCYEEYSHLEQVSKKVLEKCAGLPLAIITLSSLLAGKTAEDAWNNVLASIGSVLANDPRAEDMSRILSLSYFDLPQHLRTCLLYLSVFPEDYVIYKQTLINRWIAEGFIHKTQGFTRSKRKEQSAYEIGEGYFNELINRSLILPVDVNYGQAQACRVHDFVLDFITCKATEENFVTSFDDLEQGQVSGYKARRLSIMSYNSEMATISARRGDLSHIRSLTVFGDFVQNSMLDSPALRVLDLGECRKLKNHHLAYIDKFFLLKYLRIRSDSITEFPEKIRGLQYLETLDVQDTHIDEVPSTITGLQRLARLYVPMGTPFRGGIIGQMQSLE…
Bradi3g15990.1	NB-ARC	MEIAVSAVTGELLSRFISFLIKKHRERASLDKKLDRLRHLVLRVHTVVEEAEGRYITNAVMLARLSTLANAMYRGYCLVDSIKYLPPAENITSQQDQVSRSCSLVSPVKRFRTTHSVLDRNEIQSVLEDLETVVANMAEFVVLLAGCERMYRTPYDSYLYIENFMFARVVEKKQIANFLLQDVSLTGAPAVLPIIGGCFVGKKSLVGYACHDRRVQSHFSSILHLNADDIWRKGHQLLPSTQPGRILVVVEFFSDVDDDCWEQFYAAMASKARGSKVIIISRLEATARFGTMKPIRLNNLPHEEYVYLFKVLVFGSTNPDDHPQLASIAMETATVLNGLLMTANVIAEMLRKNLNAQHWLRSLKRFRNVVEDNLSAFDAHPKHLLEKDQPVDITRLASR…
Bradi3g19967.2	NB-ARC	MDPIFLASAAATWVLNKLLDRLSDGAIKVLLSTEGLDREVQLLADALRRANLVLGAVPAGAAAGVRIGNEQLVVQIAQVQQMAADLARHLDELEYYGIREKIKRKNFKSSNPLVSKVKSFTEVGQSKPRINRSDIPHIRDTVENLHKICDDVHNALLLEKLDGINRATRKTSTDTREAVESFTETKVFSREEKDGILKLISSSASSGQELLVVPIVGDGGVGKTTLARLVYHDPDVKAKFNIRIWVYVSASFDEVKLTQSILEQIPECEHTNTQNLTVLQRGIKEHLTKRFLLVLDDMWEESEGRWDKLLAPLRCTEVKGNVILVTTRKLSVASITSKMEEHINLDGMKDDIFWCFFKRCIFGDENYQGQKKLQKIGKQIATKLKGNPLAAKSVSTLLR…
Bradi3g19967.3	NB-ARC	MDPIFLASAAATWVLNKLLDRLSDGAIKVLLSTEGLDREVQLLADALRRANLVLGAVPAGAAAGVRIGNEQLVVQIAQVQQMAADLARHLDELEYYGIREKIKRKNFKSSNPLVSKVKSFTEVGQSKPRINRSDIPHIRDTVENLHKICDDVHNALLLEKLDGINRATRKTSTDTREAVESFTETKVFSREEKDGILKLISSSASSGQELLVVPIVGDGGVGKTTLARLVYHDPDVKAKFNIRIWVYVSASFDEVKLTQSILEQIPECEHTNTQNLTVLQRGIKEHLTKRFLLVLDDMWEESEGRWDKLLAPLRCTEVKGNVILVTTRKLSVASITSKMEEHINLDGMKDDIFWCFFKRCIFGDENYQGQKKLQKIGKQIATKLKGNPLAAKSVSTLLR…
Bradi3g19967.4	NB-ARC	MDPIFLASAAATWVLNKLLDRLSDGAIKVLLSTEGLDREVQLLADALRRANLVLGAVPAGAAAGVRIGNEQLVVQIAQVQQMAADLARHLDELEYYGIREKIKRKNFKSSNPLVSKVKSFTEVGQSKPRINRSDIPHIRDTVENLHKICDDVHNALLLEKLDGINRATRKTSTDTREAVESFTETKVFSREEKDGILKLISSSASSGQELLVVPIVGDGGVGKTTLARLVYHDPDVKAKFNIRIWVYVSASFDEVKLTQSILEQIPECEHTNTQNLTVLQRGIKEHLTKRFLLVLDDMWEESEGRWDKLLAPLRCTEVKGNVILVTTRKLSVASITSKMEEHINLDGMKDDIFWCFFKRCIFGDENYQGQKKLQKIGKQIATKLKGNPLAAKSVSTLLR…
Bradi3g22520.2	NB-ARC	MLEGVIWLLILKLGDALANEAVELGSSFIIYEASALRGLFGEIRKMKEELESMQAFFRTAERFKDTGETTVAFVKQIRGLAFNIEDVIDEFTYKLGEDREGMFLFKAIRRVRQIKTWYRLANNLRDIKASLKSAAERRRRYDLKGVERYAQLTRVGSSNRRSGESVHFKRADDLVGIAENRDLLMKWMKDEEQRHMIITVWGMGGVGKTTLAAHVYNAIKTDFDTCAWITVSHNYEADDLLKQTVEEFRKNDRKKEFPKDIDVTDYRSLVETIRCYLEKKKYVLVFDDVWSVNAWFDSKDAFFVGKLGRIIFTSRIYEVALLASEAQMINLQPLKNHYAWDLFCKEAFWKNENSDCPPELKHWAQKFVEKCNGLPIAIVCIGRLLSFKSPTLLEWENVY…
Bradi3g22520.3	NB-ARC	MLEGVIWLLILKLGDALANEAVELGSSFIIYEASALRGLFGEIRKMKEELESMQAFFRTAERFKDTGETTVAFVKQIRGLAFNIEDVIDEFTYKLGEDREGMFLFKAIRRVRQIKTWYRLANNLRDIKASLKSAAERRRRYDLKGVERYAQLTRVGSSNRRSGESVHFKRADDLVGIAENRDLLMKWMKDEEQRHMIITVWGMGGVGKTTLAAHVYNAIKTDFDTCAWITVSHNYEADDLLKQTVEEFRKNDRKKEFPKDIDVTDYRSLVETIRCYLEKKKYVLVFDDVWSVNAWFDSKDAFFVGKLGRIIFTSRIYEVALLASEAQMINLQPLKNHYAWDLFCKEAFWKNENSDCPPELKHWAQKFVEKCNGLPIAIVCIGRLLSFKSPTLLEWENVY…
Bradi3g22520.4	NB-ARC	MLEGVIWLLILKLGDALANEAVELGSSFIIYEASALRGLFGEIRKMKEELESMQAFFRTAERFKDTGETTVAFVKQIRGLAFNIEDVIDEFTYKLGEDREGMFLFKAIRRVRQIKTWYRLANNLRDIKASLKSAAERRRRYDLKGVERYAQLTRVGSSNRRSGESVHFKRADDLVGIAENRDLLMKWMKDEEQRHMIITVWGMGGVGKTTLAAHVYNAIKTDFDTCAWITVSHNYEADDLLKQTVEEFRKNDRKKEFPKDIDVTDYRSLVETIRCYLEKKKYVLVFDDVWSVNAWFDSKDAFFVGKLGRIIFTSRIYEVALLASEAQMINLQPLKNHYAWDLFCKEAFWKNENSDCPPELKHWAQKFVEKCNGLPIAIVCIGRLLSFKSPTLLEWENVY…
Bradi3g22520.5	NB-ARC	MLEGVIWLLILKLGDALANEAVELGSSFIIYEASALRGLFGEIRKMKEELESMQAFFRTAERFKDTGETTVAFVKQIRGLAFNIEDVIDEFTYKLGEDREGMFLFKAIRRVRQIKTWYRLANNLRDIKASLKSAAERRRRYDLKGVERYAQLTRVGSSNRRSGESVHFKRADDLVGIAENRDLLMKWMKDEEQRHMIITVWGMGGVGKTTLAAHVYNAIKTDFDTCAWITVSHNYEADDLLKQTVEEFRKNDRKKEFPKDIDVTDYRSLVETIRCYLEKKKYVLVFDDVWSVNAWFDSKDAFFVGKLGRIIFTSRIYEVALLASEAQMINLQPLKNHYAWDLFCKEAFWKNENSDCPPELKHWAQKFVEKCNGLPIAIVCIGRLLSFKSPTLLEWENVY…
Bradi3g22520.6	NB-ARC	MLEGVIWLLILKLGDALANEAVELGSSFIIYEASALRGLFGEIRKMKEELESMQAFFRTAERFKDTGETTVAFVKQIRGLAFNIEDVIDEFTYKLGEDREGMFLFKAIRRVRQIKTWYRLANNLRDIKASLKSAAERRRRYDLKGVERYAQLTRVGSSNRRSGESVHFKRADDLVGIAENRDLLMKWMKDEEQRHMIITVWGMGGVGKTTLAAHVYNAIKTDFDTCAWITVSHNYEADDLLKQTVEEFRKNDRKKEFPKDIDVTDYRSLVETIRCYLEKKKYVLVFDDVWSVNAWFDSKDAFFVGKLGRIIFTSRIYEVALLASEAQMINLQPLKNHYAWDLFCKEAFWKNENSDCPPELKHWAQKFVEKCNGLPIAIVCIGRLLSFKSPTLLEWENVY…
Bradi3g22520.7	NB-ARC	MLEGVIWLLILKLGDALANEAVELGSSFIIYEASALRGLFGEIRKMKEELESMQAFFRTAERFKDTGETTVAFVKQIRGLAFNIEDVIDEFTYKLGEDREGMFLFKAIRRVRQIKTWYRLANNLRDIKASLKSAAERRRRYDLKGVERYAQLTRVGSSNRRSGESVHFKRADDLVGIAENRDLLMKWMKDEEQRHMIITVWGMGGVGKTTLAAHVYNAIKTDFDTCAWITVSHNYEADDLLKQTVEEFRKNDRKKEFPKDIDVTDYRSLVETIRCYLEKKKYVLVFDDVWSVNAWFDSKDAFFVGKLGRIIFTSRIYEVALLASEAQMINLQPLKNHYAWDLFCKEAFWKNENSDCPPELKHWAQKFVEKCNGLPIAIVCIGRLLSFKSPTLLEWENVY…
Bradi3g22520.8	NB-ARC	MLEGVIWLLILKLGDALANEAVELGSSFIIYEASALRGLFGEIRKMKEELESMQAFFRTAERFKDTGETTVAFVKQIRGLAFNIEDVIDEFTYKLGEDREGMFLFKAIRRVRQIKTWYRLANNLRDIKASLKSAAERRRRYDLKGVERYAQLTRVGSSNRRSGESVHFKRADDLVGIAENRDLLMKWMKDEEQRHMIITVWGMGGVGKTTLAAHVYNAIKTDFDTCAWITVSHNYEADDLLKQTVEEFRKNDRKKEFPKDIDVTDYRSLVETIRCYLEKKKYVLVFDDVWSVNAWFDSKDAFFVGKLGRIIFTSRIYEVALLASEAQMINLQPLKNHYAWDLFCKEAFWKNENSDCPPELKHWAQKFVEKCNGLPIAIVCIGRLLSFKSPTLLEWENVY…
Bradi3g22538.1	NB-ARC	MIWFPVCIQALAGLHDMAEGIVVSLILKLGDALSSKVFELVGSLFRLEGYALECLFCEIWQVKGELESIQAFLRAAESFRDTDETTAAFVRQIRILCFHIEDVIDEFTYELGKDGGGMLLLKALRRMRQIKIWHRLAARLRDIKEDDPVGIKEQQDFLMTWVEDEEPRNSIASVWGMGGIGKTTLANHVYSVVKDGFHTCAWITVAQSSEADDLLRKIVQEFHKNDRTKEFPKDVDLTDFRSLVKAIRCYLEDKRYILVLDDVWDMNVWFDIKYAFLDGNGRILFTSRIYQVSLEDLPHSIRSCFLYCSMFPEKYVMQRKSLVRLWVAEGFAEESEHKTLEEVAEDYLTELIHRCLLLVFKRNDSGCVYEVQMHDIVRVLARSKAREENFCRVFNPLRT…
Bradi3g34697.2	NB-ARC	MEPRAAGVSAATGAMEPVLGKLAALLADEHGVFKGFRGDAESLRAELQAMHASLRNVSEAEEPDERAKRWMNAVREFSYDVEDGLDEFVLSADDGSANKADEFVEKMRNWSRETIDHRRMGEEISDTISKASNVAEDPRASFLCREMPELVGIDGPAGELTKMLNGGGENASAQQLKVVSIVGPGGLGKTALACHVYGTFGQQFKYRAFVSVSRKPDVVTILRAILSQVGYDQTIPGDAQLLVDKVTNFIQDKRYFIIVDDVWDVQTWDIIKRAFSKSSCGSRIITTTRIHEVAKSCCASYGGRVYELSPLSIVDSERLFLKIVFNSEEQCPSHLKRVSDKILQKCGGLPLAIIAISGLLTADAHEDQWEQVCSSIRHGPGSNPVVERIMRILFLSYID…
Bradi3g34697.3	NB-ARC	MEPRAAGVSAATGAMEPVLGKLAALLADEHGVFKGFRGDAESLRAELQAMHASLRNVSEAEEPDERAKRWMNAVREFSYDVEDGLDEFVLSADDGSANKADEFVEKMRNWSRETIDHRRMGEEISDTISKASNVAEDPRASFLCREMPELVGIDGPAGELTKMLNGGGENASAQQLKVVSIVGPGGLGKTALACHVYGTFGQQFKYRAFVSVSRKPDVVTILRAILSQVGYDQTIPGDAQLLVDKVTNFIQDKRYFIIVDDVWDVQTWDIIKRAFSKSSCGSRIITTTRIHEVAKSCCASYGGRVYELSPLSIVDSERLFLKIVFNSEEQCPSHLKRVSDKILQKCGGLPLAIIAISGLLTADAHEDQWEQVCSSIRHGPGSNPVVERIMRILFLSYID…
Bradi3g34697.4	NB-ARC	MEPRAAGVSAATGAMEPVLGKLAALLADEHGVFKGFRGDAESLRAELQAMHASLRNVSEAEEPDERAKRWMNAVREFSYDVEDGLDEFVLSADDGSANKADEFVEKMRNWSRETIDHRRMGEEISDTISKASNVAEDPRASFLCREMPELVGIDGPAGELTKMLNGGGENASAQQLKVVSIVGPGGLGKTALACHVYGTFGQQFKYRAFVSVSRKPDVVTILRAILSQVGYDQTIPGDAQLLVDKVTNFIQDKRYFIIVDDVWDVQTWDIIKRAFSKSSCGSRIITTTRIHEVAKSCCASYGGRVYELSPLSIVDSERLFLKIVFNSEEQCPSHLKRVSDKILQKCGGLPLAIIAISGLLTADAHEDQWEQVCSSIRHGPGSNPVVERIMRILFLSYID…
Bradi3g34697.5	NB-ARC	MEPRAAGVSAATGAMEPVLGKLAALLADEHGVFKGFRGDAESLRAELQAMHASLRNVSEAEEPDERAKRWMNAVREFSYDVEDGLDEFVLSADDGSANKADEFVEKMRNWSRETIDHRRMGEEISDTISKASNVAEDPRASFLCREMPELVGIDGPAGELTKMLNGGGENASAQQLKVVSIVGPGGLGKTALACHVYGTFGQQFKYRAFVSVSRKPDVVTILRAILSQVGYDQTIPGDAQLLVDKVTNFIQDKRYFIIVDDVWDVQTWDIIKRAFSKSSCGSRIITTTRIHEVAKSCCASYGGRVYELSPLSIVDSERLFLKIVFNSEEQCPSHLKRVSDKILQKCGGLPLAIIAISGLLTADAHEDQWEQVCSSIRHGPGSNPVVERIMRILFLSYID…
Bradi3g34697.6	NB-ARC	MEPRAAGVSAATGAMEPVLGKLAALLADEHGVFKGFRGDAESLRAELQAMHASLRNVSEAEEPDERAKRWMNAVREFSYDVEDGLDEFVLSADDGSANKADEFVEKMRNWSRETIDHRRMGEEISDTISKASNVAEDPRASFLCREMPELVGIDGPAGELTKMLNGGGENASAQQLKVVSIVGPGGLGKTALACHVYGTFGQQFKYRAFVSVSRKPDVVTILRAILSQVGYDQTIPGDAQLLVDKVTNFIQDKRYFIIVDDVWDVQTWDIIKRAFSKSSCGSRIITTTRIHEVAKSCCASYGGRVYELSPLSIVDSERLFLKIVFNSEEQCPSHLKRVSDKILQKCGGLPLAIIAISGLLTADAHEDQWEQVCSSIRHGPGSNPVVERIMRILFLSYID…
Bradi3g34697.7	NB-ARC	MEPRAAGVSAATGAMEPVLGKLAALLADEHGVFKGFRGDAESLRAELQAMHASLRNVSEAEEPDERAKRWMNAVREFSYDVEDGLDEFVLSADDGSANKADEFVEKMRNWSRETIDHRRMGEEISDTISKASNVAEDPRASFLCREMPELVGIDGPAGELTKMLNGGGENASAQQLKVVSIVGPGGLGKTALACHVYGTFGQQFKYRAFVSVSRKPDVVTILRAILSQVGYDQTIPGDAQLLVDKVTNFIQDKRYFIIVDDVWDVQTWDIIKRAFSKSSCGSRIITTTRIHEVAKSCCASYGGRVYELSPLSIVDSERLFLKIVFNSEEQCPSHLKRVSDKILQKCGGLPLAIIAISGLLTADAHEDQWEQVCSSIRHGPGSNPVVERIMRILFLSYID…
Bradi3g34697.9	NB-ARC	MEPRAAGVSAATGAMEPVLGKLAALLADEHGVFKGFRGDAESLRAELQAMHASLRNVSEAEEPDERAKRWMNAVREFSYDVEDGLDEFVLSADDGSANKADEFVEKMRNWSRETIDHRRMGEEISDTISKASNVAEDPRASFLCREMPELVGIDGPAGELTKMLNGGGENASAQQLKVVSIVGPGGLGKTALACHVYGTFGQQFKYRAFVSVSRKPDVVTILRAILSQVGYDQTIPGDAQLLVDKVTNFIQDKRYFIIVDDVWDVQTWDIIKRAFSKSSCGSRIITTTRIHEVAKSCCASYGGRVYELSPLSIVDSERLFLKIVFNSEEQCPSHLKRVSDKILQKCGGLPLAIIAISGLLTADAHEDQWEQVCSSIRHGPGSNPVVERIMRILFLSYID…
Bradi3g34722.1	NB-ARC	MEAFLVSVATGALRPVLGKLAVVLGDKYKRFKGVHGEMKFLTDELTAMHAFLLKMSEVEGPDVQDQAWMNEVRELSYDIEDNLDEFMLNVDAKDALPDGFIQKIKSLLEKTKSRGSIAKAIQDLKKEVIMVGERHTRYKIGEAVSKTSNAMVDPRALAIFADASKLVGIDEPKREVIKLLTEEVGCQSTQQHLKIVSIVGFGGLGKTTLAYQVYQELKGQYDCQAFISLSRNPRNPDMMKILRTILSEVSEKAYASTEAADAQQLIIKISDFLKDKRYFIVVDDIWHVEKWDIVKCAFPNTSCGSRIITTSRINDVARSCCPSFGDHIYYIRPLNMVHSRQLFHKRLFNSEEKCPSYLEDVSCQILERCAGLPLAIISISGLLANKPSTKDRWNQVKNS…
Bradi3g34723.1	NB-ARC	MDPRVCSLYNDVSQLVGIDGPKKELIKLLEEGDGASAQQLKVVSIVGFGGMGKTTLANQIYHTFGKKFKYRAFMSVSRHPDIMKVLRGILSQLSNQGYSSTEAGDERQLISNILSFLADKRYFIVIDDVWSVEAWEIIRCAILENNFGSRIIITTRINGVAKTCSSPLANHVYELRPLSVVHSKGLFLKRIFNSEKQCPPHLSRTADDILRKCGGLPLAIIPFSGLLANKAQTVDQWDEVQNSIGYALQRYPSVERMMKILSLSYFDLDHDPKTCLLYLSLFPEDYPIKKSRLIRRWIAEGFIQGKSGYTMYELGERCFNELINRSLIQPWGINLWGEVTSCRVHDTVLEFILYKSTEENFVTILGIPNLTIKPQSKVRRLSLLHKSNREDILQPNLNF…
Bradi3g34967.1	NB-ARC	MEVGAAVVGALLKSTLPKLLAAIGEKRKQLKGLEVDVGSINCELELIQSIIGCSSGIVVSDRWIAQLRRLADDIKDCIDRFHVGKTARTRFAGQIADLKKRSKDTRKQLESHIRMAKSGGASTSTEQTPLTADRPVGMKDAEQELLGLLQSEPEGKLKVISIIDFGGHGKTLLAKHVYHDRDVRSQFPQRAWVLAAGKEAPVVLKEIHQKVLLLNEQADVHAGSSSIAVPVAQVEKGKDIQKEVQVQENLLCTYVKNAANTSTSSDDDERVDSEGIHAATESTSNNNMDEKGKGVQIIVEEIHENGVHDAELGASTSNADQQAVVLQKTRRYLIVIDDVEMEELHDIISAFPWADGVGGRIIMMTTIQSEATRCRCGNGLPLALDSTSQFFIRELTETG…
Bradi3g34967.2	NB-ARC	MEVGAAVVGALLKSTLPKLLAAIGEKRKQLKGLEVDVGSINCELELIQSIIGCSSGIVVSDRWIAQLRRLADDIKDCIDRFHVGKTARTRFAGQIADLKKRSKDTRKQLESHIRMAKSGGASTSTEQTPLTADRPVGMKDAEQELLGLLQSEPEGKLKVISIIDFGGHGKTLLAKHVYHDRDVRSQFPQRAWVLAAGKEAPVVLKEIHQKVLLLNEQADVHAGSSSIAVPVAQVEKGKDIQKEVQVQENLLCTYVKNAANTSTSSDDDERVDSEGIHAATESTSNNNMDEKGKGVQIIVEEIHENGVHDAELGASTSNADQQAVVLQKTRRYLIVIDDVEMEELHDIISAFPWADGVGGRIIMMTTIQSEATRCRCGNGLPLALDSTSQFFIRELTETG…
Bradi3g34967.3	NB-ARC	MEVGAAVVGALLKSTLPKLLAAIGEKRKQLKGLEVDVGSINCELELIQSIIGCSSGIVVSDRWIAQLRRLADDIKDCIDRFHVGKTARTRFAGQIADLKKRSKDTRKQLESHIRMAKSGGASTSTEQTPLTADRPVGMKDAEQELLGLLQSEPEGKLKVISIIDFGGHGKTLLAKHVYHDRDVRSQFPQRAWVLAAGKEAPVVLKEIHQKVLLLNEQADVHAGSSSIAVPVAQVEKGKDIQKEVQVQENLLCTYVKNAANTSTSSDDDERVDSEGIHAATESTSNNNMDEKGKGVQIIVEEIHENGVHDAELGASTSNADQQAVVLQKTRRYLIVIDDVEMEELHDIISAFPWADGVGGRIIMMTTIQSEATRCRCGNGLPLALDSTSQFFIRELTETG…
Bradi3g39933.1	NB-ARC	MDLATGALGSLLPKLFELLQGEYNLQTGTRKDVKLLEREMKSMGAALCKVARVPRDQLDEQVKIWADDVRELSYEMEDVVDSFLVRVEGPAPAADPDRFKGLMKKMANLFKKGKTRHQIADAIKDIKEQVQEVAARRDRYKVDDAAAANSGTTTTIDPRIMALFKDQRELVGIKEPRDQLIKRLTDEDGVSNTEQKKTWQTTLAKAVYDKLQAGFVRRAFVSVGQNPNLKKVFMDILLQLDKDSCSNATILDEGQLIVKLRGLLEDKSYSLENNIRVRSGLNCFMDSWNTLMYIVHRYLIVIDDIWEIIRCAWVDSNCGSLIITTTRILKVAEETEHVYRHEPLSRDNSRELFYKRLAIAIITIASLLVSRPSEDWSEVYNSIGFGHGDNNQVDNTRKI…
Bradi3g41863.1	NB-ARC	MAESLLLPMVRAVAGKAADVLVQTITRMCGLDDDRRKLERQLLAVQCKLADAEVKSETNQYVKRWMKDFRTVAYEADDVLDDFQYEALRREAQIGESKTLKVLSHFTLHSPLLFRLTMSRKLNNVLEKINKLVVEINTFGLVENRVEAPQVLHRQTHAALDQSAEIFGRDDDKEVVVNSLLGQQDQHQVQVLPIFGMGGLGKTALAKMVYNDSRVQQHFKLKVWHCVSENFEATALVKSVIELATSDRCNLPDTIELLRCRLEEAIGKQRFLLVLDDVWNEEERKWEEELEPLLCSVGGPGSVIVVTCRSQQVASIMGTIKPHELACLSEDDSWELFSRKAFSKGVQELAEFVTIGKCIVKKCKGLPLALKTMGGLMSSKQQVQEWKAIKESNIGDNDR…
Bradi3g41872.1	NB-ARC	MCGIDGDRRKLERQLLAVQCKLTDAEAKSESNPYIKRWMKDFRTVAYEADDVLDDFQYEALRRVLSHFTNHNPVLFRLTMSRKLRSVLGKINDLVEEMNTFGLLENRAEAPQVLHRQTHAKLDEDAEIFGRDDDKEVVVNLLLDQQDQHQVQVLPIFGMGGLGKTALAKLVYNDIRVQQHFKLKMWHCVSENFEAVALLKSVIELATIDRCKLPDKIKLMRRRLEEAIGKQRDDDKEVVVNLLLNQQDQHQLQVLPIFGMGGLGKTTLGKIVYNDSRVKQHFELKMWHFIELATSDRCNLPDTIELLRQRLEEVIRKQRFLLILDDVWNEEEKKWGDDLKPLLCSVGGPGSVVVVTCRSQQVASIMGTIGPHELACLSEDDAWELFSSKAFSKGVHEQA…
Bradi3g41910.1	NB-ARC	MAESLLFAVVRAAARKAADVLVQNMTRMCGIEDDRCKLERQLLAVQCKLADAELRSETNQYVKRWMKDFRTVAYEAADVLDDFQYEALRREAQIGESRTRKVLDHFTPHCALLFRLTMSRKLHNVLEKINQLVEEMNKFGLVERAEPPQFLYRQTHSGLDDSAGIFGRDDDKELVVKLLLDQRDQLKVHVLPIFGMGGLGKTTLAKMVYNDGRVQQHFQLNMWHCVSENFEAIDLVKSVIELATQKNCDLPYTIELLRGRLQEVIGQKRFLLVLDDVWNEEKRKWEDDLKPLLCSVGGPGSVILVTCRSRQVASIMTTLRPHELECLSEDDSWELFSEKAFSNGVEEQAELATIGRRIVKKCRGLPLALKRIGGLMSSKQQVQQWEAIAERNIGDNSRG…
Bradi3g41960.1	NB-ARC	MADLLLLPVVRTAAGKAADAVVRRMTGMWGIDDDRLKLERQLLAVQCKLADAEIKSETNQYIRRWMKDFRTVAYEANDVLDGFQYEALRREARIGESKTRKVLNQFTSRSPLLFRLTMSRDLNNVLEKINNLVEEMNKFGLVEHAEPPQLICRQTHSGLDDSADIFGRDDDKGVVLKLLLGQHNQRKVQVLPIFGMGGLGKTTLAKMVYNNHRVQQHFQLTMWHCVSENFEAVAVVKSIIELATKGRCELPDTVELLRVRLQEVIGQKRYMLVLDDVWNEEVRKWEDELKPLLCSVGGPGSVILVTCRSRQVASIMGTVGLHELPCLREDDSWELFSKKAFSRGVEEQAELVTIGKRIAKKCRGLPLALKIMGGLMSSKQQVQEWEAIAESNIGDNIGG…
Bradi3g41960.2	NB-ARC	MADLLLLPVVRTAAGKAADAVVRRMTGMWGIDDDRLKLERQLLAVQCKLADAEIKSETNQYIRRWMKDFRTVAYEANDVLDGFQYEALRREARIGESKTRKVLNQFTSRSPLLFRLTMSRDLNNVLEKINNLVEEMNKFGLVEHAEPPQLICRQTHSGLDDSADIFGRDDDKGVVLKLLLGQHNQRKVQVLPIFGMGGLGKTTLAKMVYNNHRVQQHFQLTMWHCVSENFEAVAVVKSIIELATKGRCELPDTVELLRVRLQEVIGQKRYMLVLDDVWNEEVRKWEDELKPLLCSVGGPGSVILVTCRSRQVASIMGTVGLHELPCLREDDSWELFSKKAFSRGVEEQAELVTIGKRIAKKCRGLPLALKIMGGLMSSKQQVQEWEAIAESNIGDNIGG…
Bradi3g41960.3	NB-ARC	MADLLLLPVVRTAAGKAADAVVRRMTGMWGIDDDRLKLERQLLAVQCKLADAEIKSETNQYIRRWMKDFRTVAYEANDVLDGFQYEALRREARIGESKTRKVLNQFTSRSPLLFRLTMSRDLNNVLEKINNLVEEMNKFGLVEHAEPPQLICRQTHSGLDDSADIFGRDDDKGVVLKLLLGQHNQRKVQVLPIFGMGGLGKTTLAKMVYNNHRVQQHFQLTMWHCVSENFEAVAVVKSIIELATKGRCELPDTVELLRVRLQEVIGQKRYMLVLDDVWNEEVRKWEDELKPLLCSVGGPGSVILVTCRSRQVASIMGTVGLHELPCLREDDSWELFSKKAFSRGVEEQAELVTIGKRIAKKCRGLPLALKIMGGLMSSKQQVQEWEAIAESNIGDNIGG…
Bradi3g41960.4	NB-ARC	MADLLLLPVVRTAAGKAADAVVRRMTGMWGIDDDRLKLERQLLAVQCKLADAEIKSETNQYIRRWMKDFRTVAYEANDVLDGFQYEALRREARIGESKTRKVLNQFTSRSPLLFRLTMSRDLNNVLEKINNLVEEMNKFGLVEHAEPPQLICRQTHSGLDDSADIFGRDDDKGVVLKLLLGQHNQRKVQVLPIFGMGGLGKTTLAKMVYNNHRVQQHFQLTMWHCVSENFEAVAVVKSIIELATKGRCELPDTVELLRVRLQEVIGQKRYMLVLDDVWNEEVRKWEDELKPLLCSVGGPGSVILVTCRSRQVASIMGTVGLHELPCLREDDSWELFSKKAFSRGVEEQAELVTIGKRIAKKCRGLPLALKIMGGLMSSKQQVQEWEAIAESNIGDNIGG…
Bradi3g41960.5	NB-ARC	MADLLLLPVVRTAAGKAADAVVRRMTGMWGIDDDRLKLERQLLAVQCKLADAEIKSETNQYIRRWMKDFRTVAYEANDVLDGFQYEALRREARIGESKTRKVLNQFTSRSPLLFRLTMSRDLNNVLEKINNLVEEMNKFGLVEHAEPPQLICRQTHSGLDDSADIFGRDDDKGVVLKLLLGQHNQRKVQVLPIFGMGGLGKTTLAKMVYNNHRVQQHFQLTMWHCVSENFEAVAVVKSIIELATKGRCELPDTVELLRVRLQEVIGQKRYMLVLDDVWNEEVRKWEDELKPLLCSVGGPGSVILVTCRSRQVASIMGTVGLHELPCLREDDSWELFSKKAFSRGVEEQAELVTIGKRIAKKCRGLPLALKIMGGLMSSKQQVQEWEAIAESNIVFAKDY…
Bradi3g42037.2	NB-ARC	MEKAGQLKVVAVVGSGGMGKTTLAKQVYTKIKGQFDCTAFVPVSQNPNIVKILSDIILQVHACLPEGCNDERPLIHKLREYLQYKRYLIVIDDLWATEAWSIKNSFVENNRGSRVITTTHIERVAQACCSRFHDHVYKIQPLNVPDSRRLFHRRIFLSNDACPEHLKDVSDEILKKCQGVPLAILSVASTLSSHGGVMFKKNWETMRDHLGDPLETDSDMNWMRYVLNLGYNDLSLDLKTCLLYIGIFPEDSVIMKDDLIRRWIAGCFVSGKNTYGPEEIADSYFNELINRNMIQIADYDDCGEVASCRVHDLMLDFIISKSTEENFMTVINGQRSTKGTLEPRQVSVHLSNSEPNNRLENMPLTQVRSFYFWGPAQLMPSFSKFQLLRVLYLDVSGAK…
Bradi3g42037.4	NB-ARC	MFKKNWETMRDHLGDPLETDSDMNWMRYVLNLGYNDLSLDLKTCLLYIGIFPEDSVIMKDDLIRRWIAGCFVSGKNTYGPEEIADSYFNELINRNMIQIADYDDCGEVASCRVHDLMLDFIISKSTEENFMTVINGQRSTKGTLEPRQVSVHLSNSEPNNRLENMPLTQVRSFYFWGPAQLMPSFSKFQLLRVLYLDVSGAKREHCYLSSIGNLFQLRYLRTRGIPYKQVLTQLQNLQRLKTLEIAEDDGIDGQYDYFVLNVCLLPSTLLHLIVTADVKLVGGIGRMRSLHTLATLQVNLRDVESMKGLGDLSNLRDLKLLRCTYGVEDTCDLLVSSLCRLSSLKSLAFRGSLMADALTRWSPPPLDLQRLHVLECPFSTVSDWLTQLDRLRSLEVTVQ…
Bradi3g42037.5	NB-ARC	MEKAGQLKVVAVVGSGGMGKTTLAKQVYTKIKGQFDCTAFVPVSQNPNIVKILSDIILQVHACLPEGCNDERPLIHKLREYLQYKRYLIVIDDLWATEAWSIKNSFVENNRGSRVITTTHIERVAQACCSRFHDHVYKIQPLNVPDSRRLFHRRIFLSNDACPEHLKDVSDEILKKCQGVPLAILSVASTLSSHGGVMFKKNWETMRDHLGDPLETDSDMNWMRYVLNLGYNDLSLDLKTCLLYIGIFPEDSVIMKDDLIRRWIAGCFVSGKNTYGPEEIADSYFNELINRNMIQIADYDDCGEVASCRVHDLMLDFIISKSTEENFMTVINGQRSTKGTLEPRQVSVHLSNSEPNNRLENMPLTQVRSFYFWGPAQLMPSFSKFQLLRVLYLDVSGAK…
Bradi3g42037.6	NB-ARC	MEKAGQLKVVAVVGSGGMGKTTLAKQVYTKIKGQFDCTAFVPVSQNPNIVKILSDIILQVHACLPEGCNDERPLIHKLREYLQYKRYLIVIDDLWATEAWSIKNSFVENNRGSRVITTTHIERVAQACCSRFHDHVYKIQPLNVPDSRRLFHRRIFLSNDACPEHLKDVSDEILKKCQGVPLAILSVASTLSSHGGVMFKKNWETMRDHLGDPLETDSDMNWMRYVLNLGYNDLSLDLKTCLLYIGIFPEDSVIMKDDLIRRWIAGCFVSGKNTYGPEEIADSYFNELINRNMIQIADYDDCGEVASCRVHDLMLDFIISKSTEENFMTVINGQRSTKGTLEPRQVSVHLSNSEPNNRLENMPLTQVRSFYFWGPAQLMPSFSKFQLLRVLYLDVSGAK…
Bradi3g42037.7	NB-ARC	MFKKNWETMRDHLGDPLETDSDMNWMRYVLNLGYNDLSLDLKTCLLYIGIFPEDSVIMKDDLIRRWIAGCFVSGKNTYGPEEIADSYFNELINRNMIQIADYDDCGEVASCRVHDLMLDFIISKSTEENFMTVINGQRSTKGTLEPRQVSVHLSNSEPNNRLENMPLTQVRSFYFWGPAQLMPSFSKFQLLRVLYLDVSGAKREHCYLSSIGNLFQLRYLRTRGIPYKQVLTQLQNLQRLKTLEIAEDDGIDGQYDYFVLNVCLLPSTLLHLIVTADVKLVGGIGRMRSLHTLATLQVNLRDVESMKGLGDLSNLRDLKLLRCTYGVEDTCDLLVSSLCRLSSLKSLAFRGSLMADALTRWSPPPLDLQRLHVLECPFSTVSDWLTQLDRLRSLEVTVQ…
Bradi3g45167.1	NB-ARC	MAEIKLTGVRKQASFLKDELSAMNAALENLELMDGAPLDPVTKDWRDHVREMAYDMENCIDDSMPVLGGANASEGGFVKKASRRLRTLRARRRVADKMAGLKDLAMEANKRRMRYDSGCRVPPCASLVVSGAAGSVAVDPRISAMYKEAAWLVGVDGPREELVGWLTGGSEKKLKVVSIVGFGGLGKTTLAKQVYDQIGEKFDSKAFFSVSQRPDVMRLLVGLQLKLGLGESSSACDVQDIVDRLRQHLAHKRYLIVVDDCWDETAWDQIRCAFPESGNGSRSIWVRTGLSTQLKEVSSEILKKCGGLPLAVITIASLLASRPARLRDDWESIRNSLSSHCATNPTLEGMNRILNLSYMDLPRHLRACFLYLGIYPEDHVIGRDDLVRQWVAEGLVSNL…
Bradi3g45550.1	NB-ARC	MDVFPKIKDAIVGAIMGEAVNRSISFLVSKWRSPTEEERLRRLLLRVGSMVEEAEGRHITNQAMLLQLHTLRMAMHRGYYTLDTFRCPAPDQLHRGHSFALSNVCPAKRLRVGSPNEQQGVLASLEAAVQVAGPELATLSGGYPRLFRQPYSMYLLMDRCMFGRQMEMEHVVNFLLQAEADEQRLGVLPIVGPGKVGKSTLVHHACADERVRGGHFSRIVFFMSSRDYLTAVESSAALVPDGADHQRVLIIVELDGDVDEGSWKKLRSASERLRVGHGSKMLVTSRSDKIESLGTTLPLRLSFFTPETYWYFFKARIFGSADLTEHPKLVSTAMEIARELNGCFVAANIFRGILKSSMNPRFWSLTLTTFKEFRQKNLFLFSTVHPVDPWEADKPVHVP…
Bradi3g55006.2	NB-ARC	MNLQNHTKEFFRIYKSSRYKIDECNSGSGFVPVDSRMSVIYKEAAGLVGLDGPTEELSNWLTDSKKTVKVVSIVGFGGLGKTTLAKQLYDKVGGKFDVKAFVPISQRPNVSGILNSMQSKLGIKDSSQHKDDHDIIDGLREHLKHKRYFIVIDDLWDHLTWETVRCAFPENSNGSRIIVTTRLEDVAFAACCNNQQCIYKMKYLNDEDSKRLFFGRISGSNYPSNVEEASAGILKKCGGLPLAVITVASLLACRPEILRKDWESIRNYLDMQFGTNLTLDGVKLILNLSYIHLPLRLRACCLYLGMYPEDEEIMRDDLARQWIAEGFVSIIPGLDLEDVAKSYFNELINVSMIQPERIEYGEVLSCRVHDMMLDLIQSKCVEDNFVSVAYKYEDMARLH…
Bradi3g58951.2	NB-ARC	MTAGGEVIQAVTFANSVLSKVADVIMRDKSMKGAVKRGLGTIKLEMKMVITEIKLNEENNQGTTHESKIVLLKELAYDIEDFIDRTWVPRKSSILLSALGLDPRLEIVQKIEYFKDSIQKVRTWQPEAGSSNGEDSAATRSSCPSATPPNPYSQDLDHEDTFRSICRHRCELGMLLSAAEDKELKVISIVGCRGVGKTSLARAVYDDCRAEYDCVAWVVASECHDLEDLRTKLLNEAQKTAKPTSTAPQGSISDTEQTSLRNFLSDKRYFVVIDDVDRLEVCQAIKLEFPKDGHSSRIIVTTSIHSIAAECSSGSHVYTMQCLDKYESEEVFWESVGQENQTPALRRASEGIITKCGGLPLALISVANYLRRRGRTENRVAGGLTTEHCKSTACTLGDK…
Bradi3g60250.3	NB-ARC	MADFAIGLTRKAVEVTLGRVTSALEEEAEVKERVAKDLAFITGEFQMMQSFLGVVSNGDDDDQVLRTWVRQLRDLAFDVEDWVELVVHLDDDPWAWCRRVVAPLPPCLTQLVLRPRPLDEAADEIKLLKARVQEVSQRHTRYKLITTTSSSSDKPAAGASVVPAPPFTILREAWETAAECGLRLGLHDLITGTDADPGVISAWSSSAAGGPGAALVQGILIRAYGDPKVCQGFKRRAWVKLQTDHPNFVDRHDFCKKSLLAQFYPDDDGDHDQIDLQRLNKEKYLVILEQVSSVAQWDAIRKCLPPDTSNGSRIVVSTAQLGVALYCTGEPHTVLSDLSWSSDGQPLCAVFRNKNKKNGEKTARSAAFRQEKARDKKEHILGRASERKSLERRLQRKKV…
Bradi3g60337.1	NB-ARC	METAIGAAGWLVGKVLDKLSDDLVAAYVASSELGLNSEQIKIKLKYMQGLLDAAQERDVSSSPGLHSLLEDLSKKADEAEDLLDKLHYFMIQDQLDGTQEAAPDLGYGLRGNALHGRHAARHTIGNWLQCFCCSPTQDDHCAASTVVTANPHNATNSDSGNVGKMKFHRVDMSNKIKSVIEDIHNLCDPVSNLLDKIQTNSTAVTVKRPPTGSTFTQDKLYGRTDIFKHTVNALASSTYLGETLSVLPFVGPGGIGKTTFTQHLYNDKRTDIHFAVKVWVCVSTDFDVLKLTQEILSCIPAIEQEKYNCTIETANLDRLQKSIAERLKFKRFLIVLDDIWKCNSEGDWKNLLAPFTKGETKGNMVLVTTRFPSIAHLVKTTDPVELRGLEPNDFFAFFE…
Bradi3g60446.3	NB-ARC	MTSYSSRVITTTRMNNVAHSCCSSFSDHIYNIRPLGIVHSRQLFHRRLFNPEEDCFSYLEEVSEHILEKCAGLPLAIIAISGLLANIERTEGMWNQVKESMGHALERNCSVERMMRIFSLSYFDLPPRLKTCLLYLSIFPEDSIIESKDLIRRWIAEGFIHKEGRYTVSDLGERCFNELLNRSLIQPVKKDRYGNVKSCRVHDTVLDFINSKSTEENFVTLFGVPNLTVGTQGKVRRISLQVGKQGNCFIPTGLALSHVRSLSVFGDSVEIPFLDKFRHLRVLDFGGCYQLENHHLADIGRLFLLRYLNLRGTEVSELPEQISNLGCLEMLDLRSTMVHELPASIVSLKRLVHLFVDNDVTFPCGIAKMQALEMLKSVYVFKQTFNFLQELGQLKNLRK…
Bradi3g60453.2	NB-ARC	MCRYFIVIDDIWDVKRWDVIKRLFDSREDCPPDLEEVSVQILEKCGGLSLAIIAISGLLANTERTEHLWNQVKDSIGRALERNPTIEAMMKILSLIQPVEKLEDNNKRKEACRVHDTVLDFIISKSIEENFVTLVGVPNLTIGTQGKVRRLSVQVSKQGNSVIPTGLVLSHVRSLSVFRDSAEIPSLDEFRHLRILNFEGCTQLQDHHLVNIGRLFQLRYLNLRMTSISELPEQIGHVRCLELLDLRDSLVRELPAAIVNLLKLSHLLVDSEVKLPDGIANMQALEVLKYVSFPEYRFDLMQDLGQLKNLRKLDLELGTYHFYRVEDEWHKVVASSLRNLGTQNLRSLTIWDGRGVLQQEGPLCPVPLTLQKLKIEDFSCVHLRQVPKWMGSLVNLQHL…
Bradi3g60981.2	NB-ARC	MGKKKRQQQKRTNENVTGGQQPKEAAVPAKRATNKNVTGQQQPNDPAPQGHTAKNKNNNEEEVPGTSTQRKPTDPNLEVTEAPKEEVCPLTLSTTNPFSEFSFGATTKAAPKNETPPPIFGIPYFVPQTTTPEPLEFSFGATATVEKKNSNQGKEDTVGEVPPDQLDMNVRVWAGKVQDLSYDMEDIVNTFMVQVENGHENEQLTNMKNRAKKLLKKTIKLFNKGKALHQISVAIQEAQDLTKELSDLRKRYKLMIHSNNTGAANTGANIDPRLLDMYKDVTELIGIEKERDELIQSLTEDGYKSKQNLKTISIVGFGGLGKTTLAKAVYNKIKVEFDCGAFVSVSRTPDVKRILKDILYDLDKDKFQNIHSTTRGENLLIDELREFLEDKRYLIMIDD…
Bradi3g61040.3	NB-ARC	MHYALEGAVIDDHARRRLEAIGADIAKKLKWSPLAARIVGGRLGRRLSAEFWTTVKNGNVDGTMGALRWSYLQLDQQARRCFAYCSIFPRRHHLIRDDLVKLWVAEGFVRGTNEGEEMEDVCRGYFDELVSTSFLQPGGKVLYNDMDYYLVHDMLHDLADSVAGSDCFRIENGSIWSKLREGKGQRREGWRGDVPRDVHHLFVQNYDGELITEKILQLENLRTLIIYAVGGGTPIEEKVIASILKRLRKLRVLAVALSHEDDAVIKEPDVFLVPESISKLKHLRYLAFRTSMSCRVILPGTVTKLYHMQLVDFGQCKKLVFPSADLINLRHIFCSIDLDFPDIGKLTSLQTVPNFTVWNVEGYKVNQLRDLNKLRGSLEICHLENVESKVEALEANLAA…
Bradi3g61040.4	NB-ARC	MHYALEGAVIDDHARRRLEAIGADIAKKLKWSPLAARIVGGRLGRRLSAEFWTTVKNGNVDGTMGALRWSYLQLDQQARRCFAYCSIFPRRHHLIRDDLVKLWVAEGFVRGTNEGEEMEDVCRGYFDELVSTSFLQPGGKVLYNDMDYYLVHDMLHDLADSVAGSDCFRIENGSIWSKLREGKGQRREGWRGDVPRDVHHLFVQNYDGELITEKILQLENLRTLIIYAVGGGTPIEEKVIASILKRLRKLRVLAVALSHEDDAVIKEPDVFLVPESISKLKHLRYLAFRTSMSCRVILPGTVTKLYHMQLVDFGQCKKLVFPSADLINLRHIFCSIDLDFPDIGKLTSLQTVPNFTVWNVEGYKVNQLRDLNKLRGSLEICHLENVESKVEALEANLAA…
Bradi3g61040.5	NB-ARC	MHYALEGAVIDDHARRRLEAIGADIAKKLKWSPLAARIVGGRLGRRLSAEFWTTVKNGNVDGTMGALRWSYLQLDQQARRCFAYCSIFPRRHHLIRDDLVKLWVAEGFVRGTNEGEEMEDVCRGYFDELVSTSFLQPGGKVLYNDMDYYLVHDMLHDLADSVAGSDCFRIENGSIWSKLREGKGQRREGWRGDVPRDVHHLFVQNYDGELITEKILQLENLRTLIIYAVGGGTPIEEKVIASILKRLRKLRVLAVALSHEDDAVIKEPDVFLVPESISKLKHLRYLAFRTSMSCRVILPGTVTKLYHMQLVDFGQCKKLVFPSADLINLRHIFCSIDLDFPDIGKLTSLQTVPNFTVWNVEGYKVNQLRDLNKLRGSLEICHLENVESKVEALEANLAA…
Bradi3g61040.6	NB-ARC	MHYALEGAVIDDHARRRLEAIGADIAKKLKWSPLAARIVGGRLGRRLSAEFWTTVKNGNVDGTMGALRWSYLQLDQQARRCFAYCSIFPRRHHLIRDDLVKLWVAEGFVRGTNEGEEMEDVCRGYFDELVSTSFLQPGGKVLYNDMDYYLVHDMLHDLADSVAGSDCFRIENGSIWSKLREGKGQRREGWRGDVPRDVHHLFVQNYDGELITEKILQLENLRTLIIYAVGGGTPIEEKVIASILKRLRKLRVLAVALSHEDDAVIKEPDVFLVPESISKLKHLRYLAFRTSMSCRVILPGTVTKLYHMQLVDFGQCKKLVFPSADLINLRHIFCSIDLDFPDIGKLTSLQTVPNFTVWNVEGYKVNQLRDLNKLRGSLEICHLENVESKVEALEANLAA…
Bradi3g61040.7	NB-ARC	MHYALEGAVIDDHARRRLEAIGADIAKKLKWSPLAARIVGGRLGRRLSAEFWTTVKNGNVDGTMGALRWSYLQLDQQARRCFAYCSIFPRRHHLIRDDLVKLWVAEGFVRGTNEGEEMEDVCRGYFDELVSTSFLQPGGKVLYNDMDYYLVHDMLHDLADSVAGSDCFRIENGSIWSKLREGKGQRREGWRGDVPRDVHHLFVQNYDGELITEKILQLENLRTLIIYAVGGGTPIEEKVIASILKRLRKLRVLAVALSHEDDAVIKEPDVFLVPESISKLKHLRYLAFRTSMSCRVILPGTVTKLYHMQLVDFGQCKKLVFPSADLINLRHIFCSIDLDFPDIGKLTSLQTVPNFTVWNVEGYKVNQLRDLNKLRGSLEICHLENVESKVEALEANLAA…
Bradi4g00600.1	NB-ARC	MAELATGAVSTLLGVISNEARRLGRVRGDVQFIQEEMESMSSFLANLSRGNIRDQQHDGGGGDDDDQVRTWMNQVRILANDCNTCLDLYLYRGDPELHRSKAGLRRYLYLWWAPWLMRKMLAQHRAAGQLRELKERAREIGERRLRYGVEVKRSSSSGSGLTKEEVHGEEDDDDDDGGHRPLNQDGGYRRSLKVALSMISMDKEDYLKWRLDDHWIRPVVLKGGTDSKQQVLLPSIVFLVPKTEDVGSLAHQAMNVAERALAHEEGEAAVTLAPDACGAPAREKAHLEHHGKEDKPASEHKIKIKYRQNVVSVDVPEVHYDFLQRRPEDFLYYILHELQEDQQQATIPPTPDARWYGIYWSKREMFREIRLEIQKTYKVKKKIESLKTEICQVVQRKEV…
Bradi4g00610.1	NB-ARC	MAELATGAVSTLLGVISNETRRLGRVRGDVQFIQEEMESMSSFLANLSGRNNRDQQHGGGGDDQVRTWMNQVRILANDCNTCIDLYLYRGDPELHRSKAGLRRYLYLWWAPWIVRKMLEQHRAAGQLRELKERAREIGERRLRYGVEVKRSSCSGSGLTKEDIHDDDDDDDEEEDNDDGDDDGDRRSLKVALSMMNMDEEDYLKWSLDDQWIREVVLQGTAGSKPQVFLPCIVFLVPGTEDASLLADQAMDVVERALAHQEGEVAMSLVPLDARGAPPSEKAHLEHHGEEDESASVHIYKIQMKYRQNVALVDMSEMHIHFLPLRPEDLLYYILHELLRHIPKPQSSKEEDQQQATAPPSPTPLSVYWSKGEVFREINHEIQERNKVNKKIEGLKTEIC…
Bradi4g00620.1	NB-ARC	MAELATGAVSTLLGVISNEAQRLGRVRGDVQFIQEEMESMSSFLANLSRWNIRDQQDDGGGGDDDDQVRTWMNQVRILANDCNTCIDLYLYRGDPELHRSKAGLRRYLYLWWAPWLMRKTLAQHRAAGQLRKLKERAREIGERRLRYGVEVKKSSSSGSGLTKEDGHGEEEDDDDDDDGARRSLKVALYMMNMDEEDYLKWRLDDQWIRQVVLQGTSGLKQVFLPSIVFLVPGTEDASLLADQAMVVAERALTIPLVPLDARGAPASEEAHLEHHGEEEDESASVHIYKIPMKYRQNVALVDVSEMHYHLLPLRPEDLLYYILHELLRHIPKPQSSKEEDQQQATAPPPTPFSVYRSKREVFREIKHEIQERNEVNKKIEGLKTEICQALKSKEGRKQD…
Bradi4g01113.3	NB-ARC	MELEIIRLDIEEYEDLRLEEVAHDIVNYINGLWTPGPWGSFILSAVGLDPRIEDIARIKIFMDCIKRVQESLQKRSQPSDKIGSSAATTPGSSSSAESHSSYASEDRLVGISGPKTEIVEMLLSPGDGKLRTFSIVGCVGSGKTALARAIYDDAAVTGNFQCKAWVVASEYCHARDVVEQILQQLILQGEIKDSSNPKSALQRFLEEKRYLVFIDDVQPQKLQWGDIQDAFPINDRGNRIILTTRSCSVATAYSSGVYIYKMPCLDEASSKDLFWKKVCGCSTAPAPSLADGSKSILDKCDGLPLALISVANFLGGKGIKGSHLTKADCEDVGKELGKFMASDESAFQGIKNTLGQCYNSLPAYDHKICFMFTSLFPKGHPINIKRLARRLSAEGLLVS…
Bradi4g01117.2	NB-ARC	MGMGGEPRVCYLTGSMEALIDKLTGLEDRPALVEELLRELVLLKEGFCDKLALNGRWETVAQARVWMKHVRELVFDIQDWVDEKPEITVADPSRREEVASFKTRIQEARERCTRYRLLREGLDHSDASTEDHLSKLIQDLDSLKKDILELEEEQQGHSQVGAWHLQARELVHTVTEWIDDNPANDDMGRIVTRHFKTQIQRERALRCASCRLPAMLVEPQGHLDRSHHLVDGDAIGKFVEHLANERDRFRKVVSIVGKEGIGKTTLAKEAYAKLGGKFQCRAFVTAGQSRSIKAILLDIFRQVKPQATISDDWTGPPDARQVITKLRNHLGMMRYFILIDDIRSTYAWKVISSALPDKNHGSRVLTTTCSVEVANTCSLCPTDVVQEMLGLRLGASVSL…
Bradi4g01117.3	NB-ARC	MGMGGEPRVCYLTGSMEALIDKLTGLEDRPALVEELLRELVLLKEGFCDKLALNGRWETVAQARVWMKHVRELVFDIQDWVDEKPEITVADPSRREEVASFKTRIQEARERCTRYRLLREGLDHSDASTEDHLSKLIQDLDSLKKDILELEEEQQGHSQVGAWHLQARELVHTVTEWIDDNPANDDMGRIVTRHFKTQIQRERALRCASCRLPAMLVEPQGHLDRSHHLVDGDAIGKFVEHLANERDRFRKVVSIVGKEGIGKTTLAKEAYAKLGGKFQCRAFVTAGQSRSIKAILLDIFRQVKPQATISDDWTGPPDARQVITKLRNHLGMMRYFILIDDIRSTYAWKVISSALPDKNHGSRVLTTTCSVEVANTCSLCPTDVVQEMLGLRLGASVSL…
Bradi4g01687.3	NB-ARC	MEVAAGAMSPLLHKLGELLVGEFNLEKRVRKGITSLETELALIHATLLKVAEVPPDQLDMDVKVWAGKVRDLSYDMEDAADSFMVRVEERSDGEQPTNMKNKVKNFLKKTTKLFGKGKALHQISDAIEEARDLAKELTDLRKRYKLEMHSTGVRANIDPRLLDMYKDVTEIVGIEEGRDKLVQRLTAGDEGSDHQVKTISIVGFGGLGKTTLAKAVYDRIKVNFDCGAFVSVSRSPDIKKVFKDILYQLDKDKFQNIHTTTRDEKLLIDELHEFLNDKRYLIVIDDIWDQKTWGVIKCALSRNGLGSRIITTTRNINVSEACCSSDADTVHRMKPLSDKESQMLFYKRIFHSETGCPHELQEISKGILKKCGGVPLAIITVASLLSSDEQIKSKDHWCN…
Bradi4g01687.4	NB-ARC	MEVAAGAMSPLLHKLGELLVGEFNLEKRVRKGITSLETELALIHATLLKVAEVPPDQLDMDVKVWAGKVRDLSYDMEDAADSFMVRVEERSDGEQPTNMKNKVKNFLKKTTKLFGKGKALHQISDAIEEARDLAKELTDLRKRYKLEMHSTGVRANIDPRLLDMYKDVTEIVGIEEGRDKLVQRLTAGDEGSDHQVKTISIVGFGGLGKTTLAKAVYDRIKVNFDCGAFVSVSRSPDIKKVFKDILYQLDKDKFQNIHTTTRDEKLLIDELHEFLNDKRYLIVIDDIWDQKTWGVIKCALSRNGLGSRIITTTRNINVSEACCSSDADTVHRMKPLSDKESQMLFYKRIFHSETGCPHELQEISKGILKKCGGVPLAIITVASLLSSDEQIKSKDHWCN…
Bradi4g01687.5	NB-ARC	MEVAAGAMSPLLHKLGELLVGEFNLEKRVRKGITSLETELALIHATLLKVAEVPPDQLDMDVKVWAGKVRDLSYDMEDAADSFMVRVEERSDGEQPTNMKNKVKNFLKKTTKLFGKGKALHQISDAIEEARDLAKELTDLRKRYKLEMHSTGVRANIDPRLLDMYKDVTEIVGIEEGRDKLVQRLTAGDEGSDHQVKTISIVGFGGLGKTTLAKAVYDRIKVNFDCGAFVSVSRSPDIKKVFKDILYQLDKDKFQNIHTTTRDEKLLIDELHEFLNDKRYLIVIDDIWDQKTWGVIKCALSRNGLGSRIITTTRNINVSEACCSSDADTVHRMKPLSDKESQMLFYKRIFHSETGCPHELQEISKGILKKCGGVPLAIITVASLLSSDEQIKSKDHWCN…
Bradi4g01687.6	NB-ARC	MEVAAGAMSPLLHKLGELLVGEFNLEKRVRKGITSLETELALIHATLLKVAEVPPDQLDMDVKVWAGKVRDLSYDMEDAADSFMVRVEERSDGEQPTNMKNKVKNFLKKTTKLFGKGKALHQISDAIEEARDLAKELTDLRKRYKLEMHSTGVRANIDPRLLDMYKDVTEIVGIEEGRDKLVQRLTAGDEGSDHQVKTISIVGFGGLGKTTLAKAVYDRIKVNFDCGAFVSVSRSPDIKKVFKDILYQLDKDKFQNIHTTTRDEKLLIDELHEFLNDKRYLIVIDDIWDQKTWGVIKCALSRNGLGSRIITTTRNINVSEACCSSDADTVHRMKPLSDKESQMLFYKRIFHSETGCPHELQEISKGILKKCGGVPLAIITVASLLSSDEQIKSKDHWCN…
Bradi4g01687.7	NB-ARC	MEVAAGAMSPLLHKLGELLVGEFNLEKRVRKGITSLETELALIHATLLKVAEVPPDQLDMDVKVWAGKVRDLSYDMEDAADSFMVRVEERSDGEQPTNMKNKVKNFLKKTTKLFGKGKALHQISDAIEEARDLAKELTDLRKRYKLEMHSTGVRANIDPRLLDMYKDVTEIVGIEEGRDKLVQRLTAGDEGSDHQVKTISIVGFGGLGKTTLAKAVYDRIKVNFDCGAFVSVSRSPDIKKVFKDILYQLDKDKFQNIHTTTRDEKLLIDELHEFLNDKRYLIVIDDIWDQKTWGVIKCALSRNGLGSRIITTTRNINVSEACCSSDADTVHRMKPLSDKESQMLFYKRIFHSETGCPHELQEISKGILKKCGGVPLAIITVASLLSSDEQIKSKDHWCN…
Bradi4g02490.2	NB-ARC	MEKFSVGLAKSAVEGTLVAVRSAIEEERRLKVQFTNDLVFIIDEFEMMQSFLRGTNSGERVAKNQLVGTWVRRVRRLAFDVEDCVEFVVHLEKSSALDWVRRLAYHFTCRTSLLPLDLAVAQIQELKARVVDVSQRNTRYSLLTNFDDVPASKPEEATTPYAGASSNMLHDVWEAAGEGRHWTRDLKPLIRGGGTDLEVISVWVSTPTTEGGGGGAAAAHHPETAYVISEAYDDPEIRREFETRARVKLMHPFDPDHFLESLLTQLYCNSFHPRKIGAELGKNLKAKVARYNDYLMGQLSQQKYLVILEDVTDVAEWDAIRMFLPVTNNGSRIVVYTAQHIGLARFCTGGACRVSELKRFSKGQSLCAFSNELAVRRSDLGELNWQITRGGVISLLHAG…
Bradi4g02500.1	NB-ARC	MQLSVRRSDMGELNWQITRGGVVVLRHFDYKFLSEYLRRLHPIRMLYKYIMYKREELEGLVEFKEQSWVDVPHPFDMELFCVRLFLGFQRRGDFRANEIAAVGEGGHQGTVERCCRYLREDACLVAIKDLQSKEHWDDINKTFLLSGEPVNKGTSIIVITEDKSVGAHCVDHQQHRVFDIKKDVYTDKALERLMKDYKSCGIGGKEDSRRAHLLFHNPGDLSHWKYDFKLVGRENEVCALERQIKDPGVISVWGGSGVGKSVIVKKVYYDQMYESQIRGDENNKLFEEFSFVDVPNRGPFDLTDFSWHLLTDFYTFNPRIKEETVISLYEGHLDPIQACCQLLQQKKCLVVIDGLQSESNWDKIRDTFLPPDDQPTKGCIVVITDKQSVAGHCVVDDDR…
Bradi4g02500.2	NB-ARC	MQLSVRRSDMGELNWQITRGGVVVLRHFDYKFLSEYLRRLHPIRMLYKYIMYKREELEGLVEFKEQSWVDVPHPFDMELFCVRLFLGFQRRGDFRANEIAAVGEGGHQGTVERCCRYLREDACLVAIKDLQSKEHWDDINKTFLLSGEPVNKGTSIIVITEDKSVGAHCVDHQQHRVFDIKKDVYTDKALERLMKDYKSCGIGGKEDSRRAHLLFHNPGDLSHWKYDFKLVGRENEVCALERQIKDPGVISVWGGSGVGKSVIVKKVYYDQMYESQIRGDENNKLFEEFSFVDVPNRGPFDLTDFSWHLLTDFYTFNPRIKEETVISLYEGHLDPIQACCQLLQQKKCLVVIDGLQSESNWDKIRDTFLPPDDQPTKGCIVVITDKQSVAGHCVVDDDR…
Bradi4g02500.3	NB-ARC	MFLHRGAVPSIRAQTHLRWSISLCLLQQVRRSDMGELNWQITRGGVVVLRHFDYKFLSEYLRRLHPIRMLYKYIMYKREELEGLVEFKEQSWVDVPHPFDMELFCVRLFLGFQRRGDFRANEIAAVGEGGHQGTVERCCRYLREDACLVAIKDLQSKEHWDDINKTFLLSGEPVNKGTSIIVITEDKSVGAHCVDHQQHRVFDIKKDVYTDKALERLMKDYKSCGIGGKEDSRRAHLLFHNPGDLSHWKYDFKLVGRENEVCALERQIKDPGVISVWGGSGVGKSVIVKKVYYDQMYESQIRGDENNKLFEEFSFVDVPNRGPFDLTDFSWHLLTDFYTFNPRIKEETVISLYEGHLDPIQACCQLLQQKKCLVVIDGLQSESNWDKIRDTFLPPDDQP…
Bradi4g02500.4	NB-ARC	MFLHRGAVPSIRAQTHLRWSISLCLLQQVRRSDMGELNWQITRGGVVVLRHFDYKFLSEYLRRLHPIRMLYKYIMYKREELEGLVEFKEQSWVDVPHPFDMELFCVRLFLGFQRRGDFRANEIAAVGEGGHQGTVERCCRYLREDACLVAIKDLQSKEHWDDINKTFLLSGEPVNKGTSIIVITEDKSVGAHCVDHQQHRVFDIKKDVYTDKALERLMKDYKSCGIGGKEDSRRAHLLFHNPGDLSHWKYDFKLVGRENEVCALERQIKDPGVISVWGGSGVGKSVIVKKVYYDQMYESQIRGDENNKLFEEFSFVDVPNRGPFDLTDFSWHLLTDFYTFNPRIKEETVISLYEGHLDPIQACCQLLQQKKCLVVIDGLQSESNWDKIRDTFLPPDDQP…
Bradi4g02500.5	NB-ARC	MKAAVAMEHDELLQQLRQQRYLIILEDVTALVEWNTIRMYLPADTNIGSRIIVYTAHGLGLACFCTGEPYRVSELKRISDGQSLCAFSNKDYKSCGIGGKEDSRRAHLLFHNPGDLSHWKYDFKLVGRENEVCALERQIKDPGVISVWGGSGVGKSVIVKKVYYDQMYESQIRGDENNKLFEEFSFVDVPNRGPFDLTDFSWHLLTDFYTFNPRIKEETVISLYEGHLDPIQACCQLLQQKKCLVVIDGLQSESNWDKIRDTFLPPDDQPTKGCIVVITDKQSVAGHCVVDDDRVLGVEPLTLFRHHPLTEQGPPGRLLRTSWTTRYHLVGRQEKSSWFCRGLGGVHSVWGVAGVGKSALVRDVFLDPQEPDILGNIIPCIWVDVPDPFHLTEFSRRLL…
Bradi4g02500.6	NB-ARC	MKAAVAMEHDELLQQLRQQRYLIILEDVTALVEWNTIRMYLPADTNIGSRIIVYTAHGLGLACFCTGEPYRVSELKRISDGQSLCAFSNKDYKSCGIGGKEDSRRAHLLFHNPGDLSHWKYDFKLVGRENEVCALERQIKDPGVISVWGGSGVGKSVIVKKVYYDQMYESQIRGDENNKLFEEFSFVDVPNRGPFDLTDFSWHLLTDFYTFNPRIKEETVISLYEGHLDPIQACCQLLQQKKCLVVIDGLQSESNWDKIRDTFLPPDDQPTKGCIVVITDKQSVAGHCVVDDDRVLGVEPLTLFRHHPLTEGPPGRLLRTSWTTRYHLVGRQEKSSWFCRGLGGVHSVWGVAGVGKSALVRDVFLDPQEPDILGNIIPCIWVDVPDPFHLTEFSRRLLL…
Bradi4g02500.7	NB-ARC	MQLSVRRSDMGELNWQITRGGVVVLRHFDYKFLSEYLRRLHPIRMLYKYIMYKREELEGLVEFKEQSWVDVPHPFDMELFCVRLFLGFQRRGDFRANEIAAVGEGGHQGTVERCCRYLREDACLVAIKDLQSKEHWDDINKTFLLSGEPVNKGTSIIVITEDKSVGAHCVDHQQHRVFDIKKDVYTDKALERLMKDYKSCGIGGKEDSRRAHLLFHNPGDLSHWKYDFKLVGRENEVCALERQIKDPGVISVWGGSGVGKSVIVKKVYYDQMYESQIRGDENNKLFEEFSFVDVPNRGPFDLTDFSWHLLTDFYTFNPRIKEETVISLYEGHLDPIQACCQLLQQKKCLVVIDGLQSESNWDKIRDTFLPPDDQPTKGCIVVITDKQSVAGHCVVDDDR…
Bradi4g02500.8	NB-ARC	MQLSVRRSDMGELNWQITRGGVVVLRHFDYKFLSEYLRRLHPIRMLYKYIMYKREELEGLVEFKEQSWVDVPHPFDMELFCVRLFLGFQRRGDFRANEIAAVGEGGHQGTVERCCRYLREDACLVAIKDLQSKEHWDDINKTFLLSGEPVNKGTSIIVITEDKSVGAHCVDHQQHRVFDIKKDVYTDKALERLMKDYKSCGIGGKEDSRRAHLLFHNPGDLSHWKYDFKLVGRENEVCALERQIKDPGVISVWGGSGVGKSVIVKKVYYDQMYESQIRGDENNKLFEEFSFVDVPNRGPFDLTDFSWHLLTDFYTFNPRIKEETVISLYEGHLDPIQACCQLLQQKKCLVVIDGLQSESNWDKIRDTFLPPDDQPTKGCIVVITDKQSVAGHCVVDDDR…
Bradi4g02520.3	NB-ARC	MNGSGDDDSSSAAADHQHQLKSKEAAGAVHVLREVWEANRKLCTTTDSDDLKRLIHCQGNELQVISLWGGSTSTTPSHAHANGHGGNEAADVGGSAALLVGCSPERVAIMTKAYKDPEICRDFKNRAWVKKLTHPFGPEKFLSDLLIKFRSQHHESDYHNDGQHAHDLLLHHDTSADTLSELMLRLKQHRYLVVIEQQLTSVADWDAIRCLPDAKNGSRVFISTNSLGMALMCTGKPYKVWDLTCFANRRYLCAITREVCGHRIGITGGLIWQLRRRGVISVLYEAGTDQREKFIEEFRAEDKDMMKNLRRLDKSQVLDQVKFEHFYWHDTPLTILTDLAKSFVLSSDPCQKEDLASMRGEDKLDKCRELLAKHKYLVFIENILESPIDWNVIKQYLLG…
Bradi4g02520.4	NB-ARC	MNGSGDDDSSSAAADHQHQLKSKEAAGAVHVLREVWEANRKLCTTTDSDDLKRLIHCQGNELQVISLWGGSTSTTPSHAHANGHGGNEAADVGGSAALLVGCSPERVAIMTKAYKDPEICRDFKNRAWVKKLTHPFGPEKFLSDLLIKFRSQHHESDYHNDGQHAHDLLLHHDTSADTLSELMLRLKQHRYLVVIEQQLTSVADWDAIRCLPDAKNGSRVFISTNSLGMALMCTGKPYKVWDLTCFANRRYLCAITREVCGHRIGITGGLIWQLRRRGVISVLYEAGTDQREKFIEEFRAEDKDMMKNLRRLDKSQVLDQVKFEHFYWHDTPLTILTDLAKSFVLSSDPCQKEDLASMRGEDKLDKCRELLAKHKYLVFIENILESPIDWNVIKQYLLG…
Bradi4g02525.9	NB-ARC	MGEVVASAATGALGAVVGKLATLASDEYKRLRGVPREIESLSRELDAMKAFLEKMSEAEEEADPRDKVWMNQVRELSYDAEDSIDDFVACVAARPDGFMGKIKNLVSRTIEDLKRQIDEVSQRNARYRPGESAASVSKKTKIDRRALVIFEDASKLVGVDGPKEEVIQLLADDGESTDSTQQQQQQPTKVVAIVGPGGLGKTTLANRVYEEIKEDFDCRAFLSVSQNPDIVRVMSKIFSQLTGYSADANEDLPQLITKIRDFLTDGNKRYPSTLAAKAVFIAALMVVSFLE
Bradi4g02528.1	NB-ARC	MEEFLVSAATGALGPVLGKLATLAGDEYKRLKGIRGEIESLSRELDAMDAFLEKMSEEEPEDPQDKAWMKEVRELSYDTEDSIDDFMARVAAGDDGSDHGIMGKIKGLVGRTKDRHRIAKAIEDLKRQAVLIDRRALAIFEDASKLVGIDGPKDEVIQLLADNGEPTQQQKPIKLVAVVGSGGLGKTTLANRVYQELKGGFDCHAFLQLNKGYSSPAKEDLPQLITKIRDFLTDKRYFIVIDDIWKVETWDVIKCAFPTTGSGSIIITTTRINVVAQSCRSSFIGHIYNMRPLNMVHSRQLFYGRLFDSEEKCPLDLKEISSQILEKCAGLPLAIIAIAGLLADKASKKDKWEQVKDSIGRALRNASVDVMVNIISLSYLDLPRHLKTCLLYLSIFPED…
Bradi4g02528.2	NB-ARC	MSNIFSQLNKGYSSPAKEDLPQLITKIRDFLTDKRYFIVIDDIWKVETWDVIKCAFPTTGSGSIIITTTRINVVAQSCRSSFIGHIYNMRPLNMVHSRQLFYGRLFDSEEKCPLDLKEISSQILEKCAGLPLAIIAIAGLLADKASKKDKWEQVKDSIGRALRNASVDVMVNIISLSYLDLPRHLKTCLLYLSIFPEDHTINKENLIRRWIAEGFIHKQEGYTLHESGEMCFNELINRSLIQSAELDKTFGHEVKSCRVHDTVHDFIVSRAVEENFVTIIGVPGVNPDPRIKVRRLSMQNDGEIPAGLVISSARSLHVFGRNAKIPSLSESRLLRVLDYENCSQLEDDHLAGIGNLLHLKYLRFKNADALRKLPEQVARAPHLEIDILYHKKIMEIPAT…
Bradi4g02528.3	NB-ARC	MSNIFSQLNKGYSSPAKEDLPQLITKIRDFLTDKRYFIVIDDIWKVETWDVIKCAFPTTGSGSIIITTTRINVVAQSCRSSFIGHIYNMRPLNMVHSRQLFYGRLFDSEEKCPLDLKEISSQILEKCAGLPLAIIAIAGLLADKASKKDKWEQVKDSIGRALRNASVDVMVNIISLSYLDLPRHLKTCLLYLSIFPEDHTINKENLIRRWIAEGFIHKQEGYTLHESGEMCFNELINRSLIQSAELDKTFGHEVKSCRVHDTVHDFIVSRAVEENFVTIIGVPGVNPDPRIKVRRLSMQNDGEIPAGLVISSARSLHVFGRNAKIPSLSESRLLRVLDYENCSQLEDDHLAGIGNLLHLKYLRFKNADALRKLPEQVARAPHLEIDILYHKKIMEIPAT…
Bradi4g02535.2	NB-ARC	MEEVLVSAATGALGAVVGKLATLASDEYKRLRGIRGEIDSLSRELAAMDAFLEKMSEAEGEPDLQDKVWMNEVRELSYEAEDSIDDFMARAIEDLKKQIDEVSQTNARYRSGEPVASVSNKSKVDRRALAIFEDALKLVGIDGPKEEVVQLLGHDGETKQQPPKVVAIVGSGGLGKTTLANKVYQELKRGFDGDAFLSVSQNSDIVSVMSKIFSQLNKSYSAAAKEDLPTLITKIWDFLSDRNKRYFIVVDDIWKVETWNDIKYAFPISNSDSIIITTTRINLVAQSCCSSFSGHIHNMRPLDEVHSRQLFYRRLFSSEEKCPSHLKEFSSQILEKCAGLPLAIIAISGLLAEKASKKDTWERVKDSIGRALRNASNGVMVNIISLSYWDLPRHLKTCL…
Bradi4g02544.2	NB-ARC	MALSAATGALQPVLGKLATLAGDEYKRLKGIRGEIESLSRELAAMNAFLEKMSAAEDDPDPQDSSWMNEVRELSYDAEDNLDDFMARVAAGDGPDARPDRFMGKIKGLVGPTKARHRIAKAIEDLKRQAVEVSQRNARYRSGEPAASVSNKYKVDRRALAIFEDASKLVGVDGPKEEVIQLLADDGESKQQPPKVVSIVGSGGLGNTTLANKVYQELKWGFDCDAFLSASQNPDIVSVMSKIFSQLNKNYSAAAKEDLPTLITKIRDFLTDRNKRYFIVVDDIWKVETWNDIKYAFPITNSGSIIITTTRINLVAQSCCSSFSGHIYNMRPLDEVHSKQLFYGRLFNSEEKCPSHLKEISSQILEKCAGNKKDTWERVKDSIGRALRNASDSVMVNIIS…
Bradi4g02552.1	NB-ARC	MEEILVSAATGALGPVLGKLATLAGDEYKRLKGIRGEIESLSRELTAIDVFLEKMSEEEPEDPQDKAWMKEVRELSYDAEDSLDDFMARVAARPRPSPGGCMGKVMGFVGRTKDRHRIAKAIEDLKIQAVEVSQRNARYNRPGPPAAAAAAVAAAPTEPRQVDPRALAIFEDASKLVGVEEPKEEVIQLLADEGESTQQQQPLKVVAIVGSGGLGKTTLANRVYQELKRGFDCHAFLSVSQNPDMVSVMSNILSQLDKKYSATAKEHLPQLITKVGEFLADKRYFIVVDDIWKVETWDVIKYAFPTTSYGSKIITTTRINVVAQSCRSSFIGHIYNMRPLDMTYSRQLFYGRLFNSEEKCPSYLKEISSQILEKCAGLPLAIIAIAGLLADKASKKDKW…
Bradi4g02625.1	NB-ARC	MEKVLVSAATGALQPVLGKLATLAGDEYKRLKGIRGEIDSLSRELAAMDAFLEKMSDAEEEPDPRDKVWMNEVRELSYEAEDSIDDFMAHAAAGDGSAARPDGFMGKIKGVVGRTKARHRIAKAVEDLKRQAVEVSERNARYRSSEPTTSVSNKRKVDRRALAIFEDASKLVGVDGPKKEVIQLLSGDGEPTQQQQQPPQVVAIVGAGGLGKTTVANRVYQELKRRFDFHAFLSVSQNPDIVRVMSKIFSQLNKKYSAAGTEDLLQLITKIRDFLADGNKRYFIVIDDIWKVETWNDMKYAFPITNSGSIIITTTRINVVAQSCCSSFSGHIYNMRPLDEVHSRQLFYGRLFNSEEKCPLHLKGISSQILEKCAGLPLAIIAISGLLADKASKKDKWEQ…
Bradi4g02825.1	NB-ARC	TEAPRARVAVQNSRSSAAPPPPLGSGSSPPRAAAAAQHIEEIRARRWQIRKQAMEAALVSVATGAMKPLLGKLSKLLEEECSKLKGVRRQARFLRDEMESMSGTLQMLADSEDLDPEIRTWRDGLRDLSYDMEDCVDRFAARVDHPGRDGSTGLKKLFRRLRKLKPRHEMANEIEELKDRAVEISKRHKRYNFVKPTSGSTNCAIDPRLPAFYVEVDKLVGIDAPKKWLTEELKSSSTQLKVVSIVGSGGLGKTTLANQVYQDIKNQYKCTAFVSVSRNPNVRTILRRIAEQVGATDNTSNDDVKQLIDKLRDHLQDKPYFVVIDDVWDAEAWETISLALFNNNQGRRIITTTRNITVASCCSCQGGYVYRMEPLSFADSKRLFYKRAFNSEGLCYPHL…
Bradi4g02825.2	NB-ARC	NSRSSAAPPPPLGSGSSPPRAAAAAQVRHLVLSLLSVRFRNLPHHIPQNRKQHIEEIRARRWQIRKQAMEAALVSVATGAMKPLLGKLSKLLEEECSKLKGVRRQARFLRDEMESMSGTLQMLADSEDLDPEIRTWRDGLRDLSYDMEDCVDRFAARVDHPGRDGSTGLKKLFRRLRKLKPRHEMANEIEELKDRAVEISKRHKRYNFVKPTSGSTNCAIDPRLPAFYVEVDKLVGIDAPKKWLTEELKSSSTQLKVVSIVGSGGLGKTTLANQVYQDIKNQYKCTAFVSVSRNPNVRTILRRIAEQVGATDNTSNDDVKQLIDKLRDHLQDKPYFVVIDDVWDAEAWETISLALFNNNQGRRIITTTRNITVASCCSCQGGYVYRMEPLSFADSKRLF…
Bradi4g03005.1	NB-ARC	MEATLVSAATGVLKSVLGKLASLLGEEYKRFKGVRGEIESLTHELAAMDTFLLKMSEEEDPDPQDKAWMNEVRELSYDMEDSINDFMKHADDHQDTNGFMEKIKSSLGKMKARYRVGKEIQDFNKQITKMGKRNARYKTREAFSRTISATVDPRALAIFEHASKLVGIDGPKAEMIKLLAQEDGSAATKEQLKLVSIVGSGGMGKTTLANQVYQELKGQFECRAFLSVSRNPNMMNILRTILSEVSGQGYADTEAGSIQELLGKISDFLADKRYFIAIDDIWGVETWNVIKCAFPLNSCGSRIITTTRINVVAESCRSSFNGDIYHIRCLNMVHSRQLFNTRLFDSGEDCPYYLQDVCEQILEKCNGLPLAIIAISGLLANTERTEHLWNLVKDSIGRA…
Bradi4g03230.1	NB-ARC	MERILFEELAGDAVRELLRAVRGTFLCRSTAERLRRTVEPLLPLVQSHGHGHHGHPLRSNAELGELAVQLRDALDLARRAAAAPRWNVYRSAQLARRMEAADSGIARWLARHAPAHVLDGVRRLRDEADARIGRLERRVEEVAAAMQAPPVPAVVAPAAPCKGVAMAVEPAPGKAMGLPMDLEPPEMEEEEKEVAVGGGVKVGKEKVKEMVMSGGGWEVVGICGMGGSGKTTLAMEIFKDQKVQAYFNNRVFFETVSQSANLETIKMKLWEQISSDIVLGQYNQIPEWQLRLGPRDRGPVLVILDDVWSLSQLEDLVFKFPGCKTLVVSRFKFPTIVTRTYEMKLLGEEEALSVFCRAAFDQESVPQTADKKLVRQVAAECRGLPLALKVIGASLRGQP…
Bradi4g04655.10	NB-ARC	MEAVACVSCGALGSLLRKLGALLSDEFKLLTTVKGGIMFLQAELESMHAFLKKMSEVEDPDEQSRCSLKELRELSYDIEDVIDSFMLSLGGESSSNPRGFVRFVGSCMDLLANAMTHHRFAKKIKVLKRRAIEASSRRARYMVDDVVSRSSRPNIDTRLPALYTEMTRLVGIDGPRDKLIKLLTKRDGALAQQLKVVSIVGFGGLGKTTLANQVYQNLEGQFEYQVFVSVSQKPDMKKIFRNILSQIFRQESVSNEAWDEQQLVKTIRQFLKDKRYLIVIDDIWRKSAWRVIKCAFPENSCSSGILITTRIIAVAKYCSSQHHDHVYQIKPLSATHSKSLFFKRAFGSEDGCPLQLRDVSDGILKKCGGLPLAIITLASLLANKASTREEWLRIHNSIG…
Bradi4g04655.11	NB-ARC	MEAVACVSCGALGSLLRKLGALLSDEFKLLTTVKGGIMFLQAELESMHAFLKKMSEVEDPDEQSRCSLKELRELSYDIEDVIDSFMLSLGGESSSNPRGFVRFVGSCMDLLANAMTHHRFAKKIKVLKRRAIEASSRRARYMVDDVVSRSSRPNIDTRLPALYTEMTRLVGIDGPRDKLIKLLTKRDGALAQQLKVVSIVGFGGLGKTTLANQVYQNLEGQFEYQVFVSVSQKPDMKKIFRNILSQIFRQESVSNEAWDEQQLVKTIRQFLKDKRYLIVIDDIWRKSAWRVIKCAFPENSCSSGILITTRIIAVAKYCSSQHHDHVYQIKPLSATHSKSLFFKRAFGSEDGCPLQLRDVSDGILKKCGGLPLAIITLASLLANKASTREEWLRIHNSIG…
Bradi4g04655.12	NB-ARC	MEAVACVSCGALGSLLRKLGALLSDEFKLLTTVKGGIMFLQAELESMHAFLKKMSEVEDPDEQSRCSLKELRELSYDIEDVIDSFMLSLGGESSSNPRGFVRFVGSCMDLLANAMTHHRFAKKIKVLKRRAIEASSRRARYMVDDVVSRSSRPNIDTRLPALYTEMTRLVGIDGPRDKLIKLLTKRDGALAQQLKVVSIVGFGGLGKTTLANQVYQNLEGQFEYQVFVSVSQKPDMKKIFRNILSQIFRQESVSNEAWDEQQLVKTIRQFLKDKRYLIVIDDIWRKSAWRVIKCAFPENSCSSGILITTRIIAVAKYCSSQHHDHVYQIKPLSATHSKSLFFKRAFGSEDGCPLQLRDVSDGILKKCGGLPLAIITLASLLANKASTREEWLRIHNSIG…
Bradi4g04655.2	NB-ARC	MEAVACVSCGALGSLLRKLGALLSDEFKLLTTVKGGIMFLQAELESMHAFLKKMSEVEDPDEQSRCSLKELRELSYDIEDVIDSFMLSLGGESSSNPRGFVRFVGSCMDLLANAMTHHRFAKKIKVLKRRAIEASSRRARYMVDDVVSRSSRPNIDTRLPALYTEMTRLVGIDGPRDKLIKLLTKRDGALAQQLKVVSIVGFGGLGKTTLANQVYQNLEGQFEYQVFVSVSQKPDMKKIFRNILSQIFRQESVSNEAWDEQQLVKTIRQFLKDKRYLIVIDDIWRKSAWRVIKCAFPENSCSSGILITTRIIAVAKYCSSQHHDHVYQIKPLSATHSKSLFFKRAFGSEDGCPLQLRDVSDGILKKCGGLPLAIITLASLLANKASTREEWLRIHNSIG…
Bradi4g04655.3	NB-ARC	MEAVACVSCGALGSLLRKLGALLSDEFKLLTTVKGGIMFLQAELESMHAFLKKMSEVEDPDEQSRCSLKELRELSYDIEDVIDSFMLSLGGESSSNPRGFVRFVGSCMDLLANAMTHHRFAKKIKVLKRRAIEASSRRARYMVDDVVSRSSRPNIDTRLPALYTEMTRLVGIDGPRDKLIKLLTKRDGALAQQLKVVSIVGFGGLGKTTLANQVYQNLEGQFEYQVFVSVSQKPDMKKIFRNILSQIFRQESVSNEAWDEQQLVKTIRQFLKDKRYLIVIDDIWRKSAWRVIKCAFPENSCSSGILITTRIIAVAKYCSSQHHDHVYQIKPLSATHSKSLFFKRAFGSEDGCPLQLRDVSDGILKKCGGLPLAIITLASLLANKASTREEWLRIHNSIG…
Bradi4g04655.4	NB-ARC	MEAVACVSCGALGSLLRKLGALLSDEFKLLTTVKGGIMFLQAELESMHAFLKKMSEVEDPDEQSRCSLKELRELSYDIEDVIDSFMLSLGGESSSNPRGFVRFVGSCMDLLANAMTHHRFAKKIKVLKRRAIEASSRRARYMVDDVVSRSSRPNIDTRLPALYTEMTRLVGIDGPRDKLIKLLTKRDGALAQQLKVVSIVGFGGLGKTTLANQVYQNLEGQFEYQVFVSVSQKPDMKKIFRNILSQIFRQESVSNEAWDEQQLVKTIRQFLKDKRYLIVIDDIWRKSAWRVIKCAFPENSCSSGILITTRIIAVAKYCSSQHHDHVYQIKPLSATHSKSLFFKRAFGSEDGCPLQLRDVSDGILKKCGGLPLAIITLASLLANKASTREEWLRIHNSIG…
Bradi4g04655.5	NB-ARC	MEAVACVSCGALGSLLRKLGALLSDEFKLLTTVKGGIMFLQAELESMHAFLKKMSEVEDPDEQSRCSLKELRELSYDIEDVIDSFMLSLGGESSSNPRGFVRFVGSCMDLLANAMTHHRFAKKIKVLKRRAIEASSRRARYMVDDVVSRSSRPNIDTRLPALYTEMTRLVGIDGPRDKLIKLLTKRDGALAQQLKVVSIVGFGGLGKTTLANQVYQNLEGQFEYQVFVSVSQKPDMKKIFRNILSQIFRQESVSNEAWDEQQLVKTIRQFLKDKRYLIVIDDIWRKSAWRVIKCAFPENSCSSGILITTRIIAVAKYCSSQHHDHVYQIKPLSATHSKSLFFKRAFGSEDGCPLQLRDVSDGILKKCGGLPLAIITLASLLANKASTREEWLRIHNSIG…
Bradi4g04655.6	NB-ARC	MEAVACVSCGALGSLLRKLGALLSDEFKLLTTVKGGIMFLQAELESMHAFLKKMSEVEDPDEQSRCSLKELRELSYDIEDVIDSFMLSLGGESSSNPRGFVRFVGSCMDLLANAMTHHRFAKKIKVLKRRAIEASSRRARYMVDDVVSRSSRPNIDTRLPALYTEMTRLVGIDGPRDKLIKLLTKRDGALAQQLKVVSIVGFGGLGKTTLANQVYQNLEGQFEYQVFVSVSQKPDMKKIFRNILSQIFRQESVSNEAWDEQQLVKTIRQFLKDKRYLIVIDDIWRKSAWRVIKCAFPENSCSSGILITTRIIAVAKYCSSQHHDHVYQIKPLSATHSKSLFFKRAFGSEDGCPLQLRDVSDGILKKCGGLPLAIITLASLLANKASTREEWLRIHNSIG…
Bradi4g04655.7	NB-ARC	MEAVACVSCGALGSLLRKLGALLSDEFKLLTTVKGGIMFLQAELESMHAFLKKMSEVEDPDEQSRCSLKELRELSYDIEDVIDSFMLSLGGESSSNPRGFVRFVGSCMDLLANAMTHHRFAKKIKVLKRRAIEASSRRARYMVDDVVSRSSRPNIDTRLPALYTEMTRLVGIDGPRDKLIKLLTKRDGALAQQLKVVSIVGFGGLGKTTLANQVYQNLEGQFEYQVFVSVSQKPDMKKIFRNILSQIFRQESVSNEAWDEQQLVKTIRQFLKDKRYLIVIDDIWRKSAWRVIKCAFPENSCSSGILITTRIIAVAKYCSSQHHDHVYQIKPLSATHSKSLFFKRAFGSEDGCPLQLRDVSDGILKKCGGLPLAIITLASLLANKASTREEWLRIHNSIG…
Bradi4g04655.8	NB-ARC	MEAVACVSCGALGSLLRKLGALLSDEFKLLTTVKGGIMFLQAELESMHAFLKKMSEVEDPDEQSRCSLKELRELSYDIEDVIDSFMLSLGGESSSNPRGFVRFVGSCMDLLANAMTHHRFAKKIKVLKRRAIEASSRRARYMVDDVVSRSSRPNIDTRLPALYTEMTRLVGIDGPRDKLIKLLTKRDGALAQQLKVVSIVGFGGLGKTTLANQVYQNLEGQFEYQVFVSVSQKPDMKKIFRNILSQIFRQESVSNEAWDEQQLVKTIRQFLKDKRYLIVIDDIWRKSAWRVIKCAFPENSCSSGILITTRIIAVAKYCSSQHHDHVYQIKPLSATHSKSLFFKRAFGSEDGCPLQLRDVSDGILKKCGGLPLAIITLASLLANKASTREEWLRIHNSIG…
Bradi4g04655.9	NB-ARC	MEAVACVSCGALGSLLRKLGALLSDEFKLLTTVKGGIMFLQAELESMHAFLKKMSEVEDPDEQSRCSLKELRELSYDIEDVIDSFMLSLGGESSSNPRGFVRFVGSCMDLLANAMTHHRFAKKIKVLKRRAIEASSRRARYMVDDVVSRSSRPNIDTRLPALYTEMTRLVGIDGPRDKLIKLLTKRDGALAQQLKVVSIVGFGGLGKTTLANQVYQNLEGQFEYQVFVSVSQKPDMKKIFRNILSQIFRQESVSNEAWDEQQLVKTIRQFLKDKRYLIVIDDIWRKSAWRVIKCAFPENSCSSGILITTRIIAVAKYCSSQHHDHVYQIKPLSATHSKSLFFKRAFGSEDGCPLQLRDVSDGILKKCGGLPLAIITLASLLANKASTREEWLRIHNSIG…
Bradi4g04657.1	NB-ARC	MISALLYGSRDKNTQTPTQRLMEAVVCVSCGALGSLLRKMGALLSDEYKLLTSVKGDIVFLRAELESMHAFLKKISEVEDPDEQYKCSIKEVRELSYDIEDVIDSFMLSLGGESSRNPRGFMRFIGRCMDLLANATTHHRFAKKIKVLKRRAIEASSRRARYKVDDVVSSLSRTSIDPRLPAFYTETTRLVGIDGPRDKLVKLVLAEGESPLAQQLKVVSVVGFGGLGKTTLANQVYQQLEGQFECQAFVSVSQNPDLKKILRNIFSQICWRERVINEAWDEQQLISVIRQFLKDKRYLIVIDDIWSTSAWRIIKCAFPENSCSSRILTTTRIMTAAKYCSSQHHDHVYEINPLSATHSKSLFLKRAFGSEDACPLQLREVSDEILKKCGGLPLAIIIV…
Bradi4g04657.2	NB-ARC	MVQVVHSVFSTNWLILKCGSYDLCTFICRDKNTQTPTQRLMEAVVCVSCGALGSLLRKMGALLSDEYKLLTSVKGDIVFLRAELESMHAFLKKISEVEDPDEQYKCSIKEVRELSYDIEDVIDSFMLSLGGESSRNPRGFMRFIGRCMDLLANATTHHRFAKKIKVLKRRAIEASSRRARYKVDDVVSSLSRTSIDPRLPAFYTETTRLVGIDGPRDKLVKLVLAEGESPLAQQLKVVSVVGFGGLGKTTLANQVYQQLEGQFECQAFVSVSQNPDLKKILRNIFSQICWRERVINEAWDEQQLISVIRQFLKDKRYLIVIDDIWSTSAWRIIKCAFPENSCSSRILTTTRIMTAAKYCSSQHHDHVYEINPLSATHSKSLFLKRAFGSEDACPLQLRE…
Bradi4g04657.3	NB-ARC	MISALLYGSRDKNTQTPTQRLMEAVVCVSCGALGSLLRKMGALLSDEYKLLTSVKGDIVFLRAELESMHAFLKKISEVEDPDEQYKCSIKEVRELSYDIEDVIDSFMLSLGGESSRNPRGFMRFIGRCMDLLANATTHHRFAKKIKVLKRRAIEASSRRARYKVDDVVSSLSRTSIDPRLPAFYTETTRLVGIDGPRDKLVKLVLAEGESPLAQQLKVVSVVGFGGLGKTTLANQVYQQLEGQFECQAFVSVSQNPDLKKILRNIFSQICWRERVINEAWDEQQLISVIRQFLKDKRYLIVIDDIWSTSAWRIIKCAFPENSCSSRILTTTRIMTAAKYCSSQHHDHVYEINPLSATHSKSLFLKRAFGSEDACPLQLREVSDEILKKCGGLPLAIIIV…
Bradi4g04657.4	NB-ARC	MISALLYGSRDKNTQTPTQRLMEAVVCVSCGALGSLLRKMGALLSDEYKLLTSVKGDIVFLRAELESMHAFLKKISEVEDPDEQYKCSIKEVRELSYDIEDVIDSFMLSLGGESSRNPRGFMRFIGRCMDLLANATTHHRFAKKIKVLKRRAIEASSRRARYKVDDVVSSLSRTSIDPRLPAFYTETTRLVGIDGPRDKLVKLVLAEGESPLAQQLKVVSVVGFGGLGKTTLANQVYQQLEGQFECQAFVSVSQNPDLKKILRNIFSQICWRERVINEAWDEQQLISVIRQFLKDKRYLIVIDDIWSTSAWRIIKCAFPENSCSSRILTTTRIMTAAKYCSSQHHDHVYEINPLSATHSKSLFLKRAFGSEDACPLQLREVSDEILKKCGGLPLAIIIV…
Bradi4g04662.2	NB-ARC	MVSVLAGVMTSVISKLTTLLGMEYMKLKGVHREVEFMKDELSSMNALLQRLAEVDRDLDVQTKEWRNQVREMSYDIEDCIDDFMKSLSKTDAAEAAGLFQSVVQQLRTLRARHQITNQIQGLKARVEDASKRRMRYRLDERIFEPSVSRAIDYRLPSLYAEPDGLVGINKPRDELIKCLIEGVGASAQQLKVISIVGPGGLGKTTLANEVYRKVEGQFQCRAFVSLSQQPDVKKILRTMLCQLSNQEYANTDIWDEEKLINAIREFLKNKRYFVIIDDIWSAQAWKIIKCAFFLNNFGSKIMTTTRSTTIAKSCCSPHHDNVYEITPLSADNSKSLFLKRIFGSEDICPPQLEETSSEILKKCGGSPLAIITIASLLTNKASTNEEWEKVYKSIGSTLQ…
Bradi4g04662.3	NB-ARC	MQLNQSIFQQMVSVLAGVMTSVISKLTTLLGMEYMKLKGVHREVEFMKDELSSMNALLQRLAEVDRDLDVQTKEWRNQVREMSYDIEDCIDDFMKSLSKTDAAEAAGLFQSVVQQLRTLRARHQITNQIQGLKARVEDASKRRMRYRLDERIFEPSVSRAIDYRLPSLYAEPDGLVGINKPRDELIKCLIEGVGASAQQLKVISIVGPGGLGKTTLANEVYRKVEGQFQCRAFVSLSQQPDVKKILRTMLCQLSNQEYANTDIWDEEKLINAIREFLKNKRYFVIIDDIWSAQAWKIIKCAFFLNNFGSKIMTTTRSTTIAKSCCSPHHDNVYEITPLSADNSKSLFLKRIFGSEDICPPQLEETSSEILKKCGGSPLAIITIASLLTNKASTNEEWEK…
Bradi4g05870.1	NB-ARC	MAEFVIGPLISLLKGKASSYLLNQYKVMKGMEEQRGKLERQLQAILGIIKDAEMGSSRQEVSVWLKALKKVSHEAIDVFDEFKYEALRREAKKKGQYTTLGFDTVKLFPSHNPIVFRHRMGKKLQRIVRTVGELVAEMNAFGFKQLQQAPPSKLWRITDSIMKDSEKDIVIRSRDDEKKKIVRILIDRASDEDLMVLPVVGMGGLGKTTFAQLIYDDPEIKKYFQFRRWCCVSDDFDVARIASDLCQTKEENREKALQDLQKIVAGKRYLIVLDDVWDQDADKWEKLKTCLKQGGKGSVVLTTTRKPEVARVMAAGEAVHHLEKLEHKYIKEMIQSRAFSSKNPNTDELGDIVNMVVDRCHGYPLAAKAFGSMLSTKTSMQEWKDVLTKSNICNEKTEI…
Bradi4g06460.1	NB-ARC	MAEAAAAAALAKGAALFVGKTGAGAAITYLVKTALGRLSAEDEDLRGRLTAKLPAIEAVFCAADQPRVREDNFLGPWLWQFRAAMQEAEDALDELEFLDLEKEARNLRAKEAKDWSVRMSSRLPSIGAGLRRSLNTARGGGTTKGRLKDALKRLDSVLDDVEKFVATMGLRLHPSSSDDQGYVQDLASRRETTRELTTVAFGRKSEKDAIVEWLGIQAMQARDYELSVCAIVGVGGMGKTTLAQLVCQDREVKDHFGDMIIWVHVSKRFDPKVLVRTILGSINRDKASAEALDPLQSDLTKELLTKRFLLVLDDAWEDTLHERWEQFLAPLRNSAPMGGRILLTTRKGSVADAVKRQMPAGYKCMELRGLDQQDTLKLFNHHAFGSSTQNDNSEIRLIG…
Bradi4g06470.1	NB-ARC	MEEEHLNLGKSTVAQAILLLDKAFSYLGGRSGYSEEEKAKLSQDLHTIHRGYGEKPLPRCPGPKVWHFRRLVEYVEDAIDDIEYKYLSHRLEEEVRHPISKFVKTKIFNKVARVAVRSSNLQQLRSAIRALDYFASGYAENIALDSSGASQQPSLQRQRATGDVFGRDKEKEQIVHWVTQVASSSPISCFAIVGMAGMGKTALAQLVHEDSRVSVNFDYVVWVPQAVDLGAEAITTEILRSIGFPARSRIDSMQYYLAEKLRGKKILLILDDVWEDESTEKWANLVSPLRSAMRGSKILLTTRMQSVADMAADVVGGEAEFLTLDELDEHSNFLLFKSELTPHIKFEDHADLLLVGEQIAQKFGGCPILTLAITSQLKDNILASYWRTILHEEMHNITG…
Bradi4g06611.2	NB-ARC	MNAILRMHSEADDGGGDVDHFVREWTKQVRELAYDAEDCVDLYVFRIRCPRRGAGVLVRSRRILATLFSRRALAGDINGLCARAVAISERHARYGVNREALRRAPFFAPVSGLAESARALRRRAANGHDEFVGIRGQANTLAGKVGAVGTDKRLKVFSIVGFGGLGKTTLAMEVCRQLERAFQRLALVSVSQAFDGRKEDVEGLLKRVLRQIVKVKTNEEGIRTEEHDLVSEVDTMDLDGLAHTVEELLGNKRYLIVIDDVWTVAAWDAIVSRLPENTCDSRIIVTTRIETVAKACCSDVGGDYLYPLKPLNSEDSKELFLSRAFGSKDAYCPQELQGEMDTILRKCGGLPLAIVSIASLLTSYGSKDMWERVCRSIGSHMESHPTLEGMRQILTLSYN…
Bradi4g06880.1	NB-ARC	MAELAAGAVTTLLSVIRNESRLLGRVRGDVQFIQEEMESMNSFLANLSRKEAARGEQDEQVSTWMNQVRLLAQDCNNCIDLYLYRGNSDLHRARGGLLWRYVWWLPRFLQKLAAQHHAAIQLRELKERARDIGERRLRYGVEVTPKAPAAGQSPAAGGGYGAGGDDEEEELLVATDSAGPRGPFFKPRTVEENVRMKVADWIKSVADHDLNTAAMTDGSIPSIAVVAPDKEETCAIAQEALATRFFWRNVLVDIPAVHFYSQHLRAKDILYYILRELQPKPQPKQHAGTAIQGAGEEDKQSQQQAAGTAIQGAGEQEIKQDIATIKSAISEGKKKVFDEITANITAMKVDNKIAQLEGMIGEDKQLQLHVEQMNDDKDLLESQSITGPLGVLYRALCLP…
Bradi4g06970.1	NB-ARC	MAETAILLAIKKISIAVAGEVVNLAKPIFAKKSGLVAALPTNMELVKEELEIIHAFLKKNSTRECSDTVLETWVRQVRRLAYDIEDVVDQFIFIVGEQHGKSFFSNLKKVVRKPQSLFSLDRMATEVQKLKQRLTELSSRRDRWIQSKVSGLDVEIPNYGSKEEAYQFRHSQSDNEDDFVGVDKYKEILDKLLNSEDYSLRIIAVCGMGGLGKSSLVHNVYKRERSHFDCRAWISVSQSCKIDDILRNMLKQMYGSDNKIQFEVAKMNIEELREDLKKVLEQKRFLVVLDDVWRGAVALEIRDLLLNSGKRSRVIITTRIDEVASIAEDACKIKLEPLNNHDAWILFCRKVFWKIQNHVCPPDLQKWGEKIVKKCAGLPLALVALGGLLSLRDQSEAEW…
Bradi4g07017.1	NB-ARC	MGDEQDPAVSASMGVMTSLLNKLTTLITDKNPNIKEALKDVTSLKSDLTEMLAILRKSTVRDDPDVQVKEWMRQFREVLYEAEDYIDDLCPPPAAGGEPPADNPSTATEKKGRSSSSKGLFSWKPLGSKKSDVTTRIKELRDRIKDARQRRLDYKLDSVEYAAPDPAAAIAGGAFDPRQLKLEAGEEEDDRPVGMDGPRDDLVDMLKDVEQEKQLKVVSIVGVGGVGKTTLAKEVCRTVPAQFDCRAFVKVGRNTPMKTTLLSILRQVTRGRGRQEHVDVGTSLDEQQAIDSLREFLGNKRYLVVVDDIWSISAWKIIKCALPESNCGSRVITTTRASEVADACSSRPFIHVMVPLSESDAEKLFLSRISCPREKYESELKGVFSNIFKACGGVPLAMV…
Bradi4g07027.1	NB-ARC	MDIYRVIESTLSKVNGVIHVVGEDKRLTRELKSELEQIMSDMHMMNALIRSHYEGAGSSGQVALEEAWILQLQNLAYDIEDFIDLMGTKPKPVFIRRVVGMAVKLDSRDEQTDKIRTFKKRVEALHKWKQQIPPSTAPGLNNGNSDNNNSNNIGGDDHNSSSSVEPVGMEEPMGDVRELLVHAESQTEQLIRVISIVGRRGLGKTTLADQVYRDHQKDSQGREFDFRAWVPPPPSGNSNSSPSASARDLLKGILMQVKDDNKVAEEDAADLRPILKSYLENKRYMIVIDDIRKAEVWLDMKSAFPKGETSSVIITTTDVQSVATACSSGGYVYKLRGLNSEDSKKLFRRNVLETEHDCRCPDLERYSDEILTNCGGLPLAIISVARFLKLQGKNNLERQ…
Bradi4g07027.2	NB-ARC	MIVIDDIRKAEVWLDMKSAFPKGETSSVIITTTDVQSVATACSSGGYVYKLRGLNSEDSKKLFRRNVLETEHDCRCPDLERYSDEILTNCGGLPLAIISVARFLKLQGKNNLERQCKQLACHGMLGKHLTAPGNHEAFKKLQSVLVESYEGLPSYAYECDLKTCLLSMSMFPRDSDINRKSLARRWIAEGLVPNSEQNDLTALAVFHTLIDGSIIEPSPAKDQQVPSLKPWMKRCRVHGVMLEFLINKSISKNFASPRTKGNFLSAQTSRCSIRWLSLDSTGSKNVSSEDLRSVRSLNMVGCKRPLDLGKCKHLRLLDLDKCTGVNLQVLKSICKLVLIKYLNLRGTDVSVLPQEMEKLCHLEMLDVRDAKMDPVIKLPLEVILLPRLAYLFGKFELPD…
Bradi4g07027.3	NB-ARC	MIVIDDIRKAEVWLDMKSAFPKGETSSVIITTTDVQSVATACSSGGYVYKLRGLNSEDSKKLFRRNVLETEHDCRCPDLERYSDEILTNCGGLPLAIISVARFLKLQGKNNLERQCKQLACHGMLGKHLTAPGNHEAFKKLQSVLVESYEGLPSYAYECDLKTCLLSMSMFPRDSDINRKSLARRWIAEGLVPNSEQNDLTALAVFHTLIDGSIIEPSPAKDQQVPSLKPWMKRCRVHGVMLEFLINKSISKNFASPRTKGNFLSAQTSRCSIRWLSLDSTGSKNVSSEDLRSVRSLNMVGCKRPLDLGKCKHLRLLDLDKCTGVNLQVLKSICKLVLIKYLNLRGTDVSVLPQEMEKLCHLEMLDVRDAKMDPVIKLPLEVILLPRLAYLFGKFELPD…
Bradi4g07027.4	NB-ARC	MIVIDDIRKAEVWLDMKSAFPKGETSSVIITTTDVQSVATACSSGGYVYKLRDLERYSDEILTNCGGLPLAIISVARFLKLQGKNNLERQCKQLACHGMLGKHLTAPGNHEAFKKLQSVLVESYEGLPSYAYECDLKTCLLSMSMFPRDSDINRKSLARRWIAEGLVPNSEQNDLTALAVFHTLIDGSIIEPSPAKDQQVPSLKPWMKRCRVHGVMLEFLINKSISKNFASPRTKGNFLSAQTSRCSIRWLSLDSTGSKNVSSEDLRSVRSLNMVGCKRPLDLGKCKHLRLLDLDKCTGVNLQVLKSICKLVLIKYLNLRGTDVSVLPQEMEKLCHLEMLDVRDAKMDPVIKLPLEVILLPRLAYLFGKFELPDHIKDEAAEKIGRQMHTLAGFVISNS…
Bradi4g07027.5	NB-ARC	MIVIDDIRKAEVWLDMKSAFPKGETSSVIITTTDVQSVATACSSGGYVYKLRDLERYSDEILTNCGGLPLAIISVARFLKLQGKNNLERQCKQLACHGMLGKHLTAPGNHEAFKKLQSVLVESYEGLPSYAYECDLKTCLLSMSMFPRDSDINRKSLARRWIAEGLVPNSEQNDLTALAVFHTLIDGSIIEPSPAKDQQVPSLKPWMKRCRVHGVMLEFLINKSISKNFASPRTKGNFLSAQTSRCSIRWLSLDSTGSKNVSSEDLRSVRSLNMVGCKRPLDLGKCKHLRLLDLDKCTGVNLQVLKSICKLVLIKYLNLRGTDVSVLPQEMEKLCHLEMLDVRDAKMDPVIKLPLEVILLPRLAYLFGKFELPDHIKDEAAEKIGRQMHTLAGFVISNS…
Bradi4g07027.6	NB-ARC	MDIYRVIESTLSKVNGVIHVVGEDKRLTRELKSELEQIMSDMHMMNALIRSHYEGAGSSGQVALEEAWILQLQNLAYDIEDFIDLMGTKPKPVFIRRVVGMAVKLDSRDEQTDKIRTFKKRVEALHKWKQQIPPSTAPGLNNGNSDNNNSNNIGGDDHNSSSSVEPVGMEEPMGDVRELLVHAESQTEQLIRVISIVGRRGLGKTTLADQVYRDHQKDSQGREFDFRAWVPPPPSGNSNSSPSASARDLLKGILMQVKDDNKVAEEDAADLRPILKSYLENKRYMIVIDDIRKAEVWLDMKSAFPKGETSSVIITTTDVQSVATACSSGGYVYKLRDLERYSDEILTNCGGLPLAIISVARFLKLQGKNNLERQCKQLACHGMLGKHLTAPGNHEAFKK…
Bradi4g07902.2	NB-ARC	MADAIFSAVVGDMVGRVISLLAGHFKGQRCTTEAKLRRISHMLIKVHSAIEEAKGRQITNHGTLDWLTELNDGVYQGHYLLDTVGCSREPQLQEEEEEEEEELAADHNKNCQPVHRPLTTNIFVEGQMFGRHVEKERIINFLLQADDGSRSNNGNLGVLPIVGDMGVGKTTLAQHVCDDPRVRNHFPVIIYSSVSAALAMVLGEAAVVLRSKHTAGDAEHLIESLHVLKENYRTKRFLIVFEDVDMCKKQMLEELLPILRQGKQGSKIIVTTNNRRVARSMGTVDPINLKVLPHPEYWFFFKAYAFPGRDVEEDPRMVAAGEAITKKLNGSFFGAKIVGGMLKAHPDRRFWCKVLRSNIGGLSLLGDGIGYIADLAENLLPSHAEMCEVTVSKNPFSAH…
Bradi4g07902.3	NB-ARC	MADAIFSAVVGDMVGRVISLLAGHFKGQRCTTEAKLRRISHMLIKVHSAIEEAKGRQITNHGTLDWLTELNDGVYQGHYLLDTVGCSREPQLQEEEEEEEEELAADHNKNCQPVHRPLTTNIFVEGQMFGRHVEKERIINFLLQADDGSRSNNGNLGVLPIVGDMGVGKTTLAQHVCDDPRVRNHFPENYRTKRFLIVFEDVDMCKKQMLEELLPILRQGKQGSKIIVTTNNRRVARSMGTVDPINLKVLPHPEYWFFFKAYAFPGRDVEEDPRMVAAGEAITKKLNGSFFGAKIVGGMLKAHPDRRFWCKVLRSNIGGLSLLGDGIGYIADLAENLLPSHAEMCEVTVSKNPFSAHTELARLEDICQAAPSVSSGSVSGDFFAGDIWFAKVLLCRSVL…
Bradi4g07906.1	NB-ARC	MADAIFSAVVGDMVGRVISLLAGHYKAQRFTEAKLRRISHMLIKVHSAIEEAKGRQITNHGTLDWLTELNDGVYQGRYFLDTVGCGREPELEKEEDELAADHNKVAAKHFSLSLFNPAKRVRVAACTVKSLLLPRQDVDVDKNIDRVVEILEMISGDIKEFLMLLQNCQPMHRPLTTNIFMEGQMFGRHVEKERIINFLLQADDGSRLNNGNLGVLPIVGDMGVGKTTLAQHVCDDPRVRSHFPVIIYSIFSCILAMVRGEAGVVLQSKHTVGDAQNLIESLRVLRENYRSKRFLIVFEDVDMCKKQTMEELLPILRQGKQGSKIIVTTNNRRVARTMGTVDPIILKVMPHAEYWFFFKACAFPGRDVEENPRMVAAGEAIAKKLSGSFFGAKMVGGML…
Bradi4g07911.1	NB-ARC	MAEAVFSAVVGDVVSRVISLVAGRFGDQQSTDTDAKLKRICRMLIRIHSVVEEAKGRQITNHGALDWLSELNDGVYEGRYLLDTAGCCRDQPELEDHQVAAQPFTLSSFNPAKRIRVAACAVKSILSLRPDAGADEIDRVLESLRSLSGDLREFMMLLQGCKKRIRRPLATNIFAEGQMFGRHVEKERIINFLLHDDDGPLTEKLLVPLLPVVGDIGSGKTTLVQHVCDDARVRSRFPIIMLFNITSTYAMAMGEATVVIRSKHVIGDSGNLKHPLHVLDGDFRKKRFLMVFEDVDMHKKQMLEELLPRLRNGKLGSKIIVTTSNGHVARMGTVEPIKLKALRHPEYWFFFKAHAFAGTDVEEDPRMVAAGKGIARKLNGSFFGAKIVGGVLKARPDPR…
Bradi4g09247.1	NB-ARC	MAEAVILLAVKKIGIALGNEALSQASSLFKKFITQLTELQGSMGRISRELRLIHGFLCRMDVRNRNNESYEIWVQQLRMLVHGIEDIVDEYLYLVGHKHDTGWGTYLKKGFRRPSALLSLNSIASLVKEAEMNLVHLFQAKDRWVSLVGGENSSDSSYVVERSQHLASISRSLGEEDLVGVDTNREKLEHWLSGDDSERSMIVLLGMGGLGKTALAANVYKKEREKFECHAWVSISQTYSIKNVLKCLITEFYKEKKDTPGNMDGMDIKGLQDELKTFLEDRKYLIVLDDVWAPEAVNDLFGALVQNQKGSRVIVTTRIEGVAHLAFEDRRVTLEALSEEESWELFCKMVFSTDTNHKCPTEVEASACKIVGKCKGIPLAIVTVGRLLYVRDKTKEEFN…
Bradi4g09577.1	NB-ARC	MDPATGAIGSLLPKLEELLGDKLRKSVRKEVLFLKEELTRIQLALSDLEDVPADQLSSQIKGWARQARDLSYDIEHAVDRFLARRLRAADPPAADPSEIFGKFSSKVAITKASARFATDIGSFRQPIMELGGRPDRPNIAAPRAAGELVDPAGELVDLDARVEDLVKILTEEKEQGRLKVASILGRAGVGKTTLANLVYQRLNQQFKCTAWVTVSPKPDIKNVLWTMLCQISPQDHDDFGSFNVEETIGEIRKALMYKRYFIVVEDMWDVKAWETIKSALIENGNSSAVLMTTCKVSIARSSGIYRLRPLQKNSSRKLFYRRLFGSGDSCPPELADMSEKILEKCNGIPSAIIKAANLLAGKTQEDWHTVLESNNLADSYDTRSRYLSYTGVPRHLKSC…
Bradi4g09577.2	NB-ARC	MDPATGAIGSLLPKLEELLGDKLRKSVRKEVLFLKEELTRIQLALSDLEDVPADQLSSQIKGWARQARDLSYDIEHAVDRFLARRLRAADPPAADPSEIFGKFSSKVAITKASARFATDIGSFRQPIMELGGRPDRPNIAAPRAAGELVDPAGELVDLDARVEDLVKILTEEKEQGRLKVASILGRAGVGKTTLANLVYQRLNQQFKCTAWVTVSPKPDIKNVLWTMLCQISPQDHDDFGSFNVEETIGEIRKALMYKRYFIVVEDMWDVKAWETIKSALIENGNSSAVLMTTCKVSIARSSGIYRLRPLQKNSSRKLFYRRLFGSGDSCPPELADMSEKILEKCNGIPSAIIKAANLLAGKTQEDWHTVLESNNLADSYDTRSRYLSYTGVPRHLKSC…
Bradi4g09587.4	NB-ARC	MELATGAMGSLLPKLSELITEEYKLQKGVKKQIKFLMLELEAMLAALLKIADVPRDQLDEQTKIWADEVRDLSYTMEDVVDRFMLPTKGSAPPTNPDSFNEIMRKMFKSGNTRHRISVAIRDIKDQVQEVSQRHAMLDVPVANSVAAVTVDPRLVALYEDERDPVGLQEPSDEIIKMLLGDGGDGVYTQQLKILSIVGFGGMGKTTLAKLVYDRISKQFDCRAFVSVGRVHQVKSVFKAILLQIDEEKYTDFDSAALDEVQCIYQLRELLQNKRYFIVIDDVWDIQSWEIIRCALTDTDLGSIVITTTRIFRVAEIAGDVYQLLPLSDRHSEELFYTRLFGGKVKPPDDQTTDLIQKFLQKCGGVPLAITTISSLLSGKPKDDWHKVYSSIGLRLSDDT…
Bradi4g09587.5	NB-ARC	MELATGAMGSLLPKLSELITEEYKLQKGVKKQIKFLMLELEAMLAALLKIADVPRDQLDEQTKIWADEVRDLSYTMEDVVDRFMLPTKGSAPPTNPDSFNEIMRKMFKSGNTRHRISVAIRDIKDQVQEVSQRHAMLDVPVANSVAAVTVDPRLVALYEDERDPVGLQEPSDEIIKMLLGDGGDGVYTQQLKILSIVGFGGMGKTTLAKLVYDRISKQFDCRAFVSVGRVHQVKSVFKAILLQIDEEKYTDFDSAALDEVQCIYQLRELLQNKRYFIVIDDVWDIQSWEIIRCALTDTDLGSIVITTTRIFRVAEIAGDVYQLLPLSDRHSEELFYTRLFGGKVKPPDDQTTDLIQKFLQKCGGVPLAITTISSLLSGKPKDDWHKVYSSIGLRLSDDT…
Bradi4g09597.1	NB-ARC	MELAVGASEATIKSLLTKLGSLLAEEYALIRGVRGDIQFINDELASMQAFLSNLSNSATDGHDDQTEDWMKQVRDVSYDIEDCVDDFAQGLRPDPRGGGLWSMIRRTLYEIQTYYPRRRIASQIAQLKERAQHVGERRGRYGVRDPETGKKKSSLGGATGYLVAEHQQTTCQLIGVKEPVGVRDMHGLEQWISYDDSRKQLGVLSVVGFGGVGKTTIAMALYRNFGDQFQRRAMVTVSQNSDPEAILRNILSQVKPQANSEEQKGQYSTGTIPGDKSVLRSILSRIILPAQNQEDDQERHTGIKTELQSYLKTNRYLLLIDDVWSSSTWQNIKRYFPENDEGSRIIVTTRFQAVATTCCAHKDDHLYPVNVLSDDESQKLFEKSLLECKRTIANQQNRR…
Bradi4g09597.2	NB-ARC	MELAVGASEATIKSLLTKLGSLLAEEYALIRGVRGDIQFINDELASMQAFLSNLSNSATDGHDDQTEDWMKQVRDVSYDIEDCVDDFAQGLRPDPRGGGLWSMIRRTLYEIQTYYPRRRIASQIAQLKERAQHVGERRGRYGVRDPETGKKKSSLGGATGYLVAEHQQTTCQLIGVKEPVGVRDMHGLEQWISYDDSRKQLGVLSVVGFGGVGKTTIAMALYRNFGDQFQRRAMVTVSQNSDPEAILRNILSQVKPQANSEEQKGQYSTGTIPGDKSVLRSILSRIILPAQNQEDDQERHTGIKTELQSYLKTNRYLLLIDDVWSSSTWQNIKRYFPENDEGSRIIVTTRFQAVATTCCAHKDDHLYPVNVLSDDESQKLFEKSLLECKRTIANQQNRR…
Bradi4g09597.3	NB-ARC	MELAVGASEATIKSLLTKLGSLLAEEYALIRGVRGDIQFINDELASMQAFLSNLSNSATDGHDDQTEDWMKQVRDVSYDIEDCVDDFAQGLRPDPRGGGLWSMIRRTLYEIQTYYPRRRIASQIAQLKERAQHVGERRGRYGVRDPETGKKKSSLGGATGYLVAEHQQTTCQLIGVKEPVGVRDMHGLEQWISYDDSRKQLGVLSVVGFGGVGKTTIAMALYRNFGDQFQRRAMVTVSQNSDPEAILRNILSQVKPQANSEEQKGQYSTGTIPGDKSVLRSILSRIILPAQNQEDDQERHTGIKTELQSYLKTNRYLLLIDDVWSSSTWQNIKRYFPENDEGSRIIVTTRFQAVATTCCAHKDDHLYPVNVLSDDESQKLFEKSLLECKRTIANQQNRR…
Bradi4g09782.1	NB-ARC	MEVLASVVGAVVSTTVKKLLTVIGKESGNLKLDAEFIQWELSLIYATVRDQPPDSTRSSNIRKEWMVQLRCLADDIEDCIDNFHVRKKTNSSKRQFARQVAQLKDRSKEIRKEFATIGDRTTASSEEVPPPAASYRRMRDAEAELVGLVQSQSEEGKLKVIAIAGLGGSGMTLLAKQVYESDAGLQFSHRAWVSAAGKNAEEILSEVLKKFQIQNNGASTSSQVEDKGKDDVALIQACLNNKRYLIVIDDVKKNDLKELVSVFSWADGVEGCRILATTTIQLPGVPTRCTCGDRSPLALDSTAHFLKIGLLTESRFEQDCHELGAKLKAVVVSDYESLCNLLLQDSLLYFCMFPSDHPVRRNPLIRRWSAEGLLLANPEDLIDQQDGGAADNLKTLIEC…
Bradi4g09788.2	NB-ARC	MEDPDPEYSADSLHGGTMDVPVTASLGSMGPLLRQLQYSQPKGVSVAKIQLLKDGLGELCISLKNLSELTAEDEEDGSSFTAKWWMKLVRELCYDTEDYLDDHSGAGDACARPRSARRLGGFRVCRQNLQWRPTQIGEKDQGRRGGAFIRLLNNTSTRSTNLKRRYQTAITFSELMARVEDASERQRELFFQLAPWKTIEPADHDPVHMKINTASGGQRSLVFGFEEPTMNSLIDLLAFEEEKQLKVVPIFGPAGAGKSTLARTLYDKYRGKFQCWAFVRMSRNPDMRKLLTGVLSQIKAPPDYAAFSDVHHLIDNIIKHLQGKRFFVIIDELWSTSAWDVISRAFPHGDFFSRIITTTQFEDVALACCGFQSEYVFKMRLLNDDQSRKLFFSVIFRSE…
Bradi4g09788.3	NB-ARC	MDPDPEYSADSLHGGTMDVPVTASLGSMGPLLRQLQYSQPKGVSVAKIQLLKDGLGELCISLKNLSELTAEDEEDGSSFTAKWWMKLVRELCYDTEDYLDDHSGAGDACARPRSARRLGGFRVCRQNLQWRPTQIGEKDQGRRGGAFIRLLNNTSTRSTNLKRRYQTAITFSELMARVEDASERQRELFFQLAPWKTIEPADHDPVHMKINTASGGQRSLVFGFEEPTMNSLIDLLAFEEEKQLKVVPIFGPAGAGKSTLARTLYDKYRGKFQCWAFVRMSRNPDMRKLLTGVLSQIKAPPDYAAFSDVHHLIDNIIKHLQGKRFFVIIDELWSTSAWDVISRAFPHGDFFSRIITTTQFEDVALACCGFQSEYVFKMRLLNDDQSRKLFFSVIFRSEG…
Bradi4g09794.1	NB-ARC	MDVALSAVQWMVGKALAPVVDGVLESWVASKNLGLNIEALKMELLLVQATLETASGKKLNGPAMEELLQKLRDCAHSAEDLLDELDYVRIHDQLHGTYDAADEHAKGGMHNVALNARHTMKAFGKPACLSTCWPADPAQENARERARCFAWLRAKHRARGSSSAPNSNQADEEVRGCMPNLGKLLPFSSSPHAHPPELGFNRVHFSERMDCIIKELQPVRKDVTAILQTCSPNTAPTFLQSRPTTRDRSIEPKLYGRDHIMNFIIHGITKGNYSSNDLTVLPIVGPGGIGKTTLIQHIYHNQEVQNHFDVVIWVCVSLSFNLDKLLEEIQTRIPPVVGEKEGTTEELIEQRLKSKRFLLVLDDIWECSNEDDWKRLLQPLKTTQETGSMVLVTTRFQAI…
Bradi4g09943.1	NB-ARC	MISWQTCFRLRHQMVRHQVPAVIVVLVNATLWLAYMALQGLGRLTLQFARYIRDYIKYDMKGKNSFDVIWCIHASETFNVDDIFDEMFKDITQVEHSDSEDLPGKNKDSEDPPVKKKDSGKLKRKLKKALTGKCFLFILDDFWVENRNDEELLELVSPLNAGRKGSKILVTARTEKPCLALGDYHPTEMPDLDEEQYFEMFMHHALGGTDVSQEQFIPAGRDIAKKLHRSPIAAVTVGGRLGITPDVKSWERAARLDVLNNTRGALWWSYQHLDADIRRCFEYCIIFPRRYQLKMDELIDLWTAQGFVKTTASEDMTCAALSYLEVLLSCSVLKTQTVTGNDCFRIENGNRWGGSEGRITAYVPQDVRHLFVENYDGVLIADMILELENLRTLVFHSVG…
Bradi4g09943.2	NB-ARC	MISWQTCFRLRHQMVRHQVPAVIVVLVNATLWLAYMALQGLGRLTLQFARYIRDYIKYDMKGKNSFDVIWCIHASETFNVDDIFDEMFKDITQVEHSDSEDLPGKNKDSEDPPVKKKDSGKLKRKLKKALTGKCFLFILDDFWVENRNDEELLELVSPLNAGRKGSKILVTARTEKPCLALGDYHPTEMPDLDEEQYFEMFMHHALGGTDVSQEQFIPAGRDIAKKLHRSPIAAVTVGGRLGITPDVKSWERAARLDVLNNTRGALWWSYQHLDADIRRCFEYCIIFPRRYQLKMDELIDLWTAQGFVKTTASEDMTCAALSYLEVLLSCSVLKST
Bradi4g09957.1	NB-ARC	MADPMTALGIGMKAVGWVASPIISELFKKSSAYLSFNASQKLLQLAPKVLLLERAMEVFDKIPNRPRLEQLFRDLKSAFYEAEDILDDVEYQYLKKKIQDDKFKSDGIEPLHKTGWVKKLLPKAPLLKNKETGMPKKELKDSLEKIEDIINSAYKFVEHLNLSTVSTFNGSHAGPANSGGAVTTAAPPPVVIGRDKDCDKIIEMLHEKEGEGQPDANNGVCYSVVGIHGIGGSGKSTLAQLVCAREKKDKQEKMEGHFDLIMWVHVSQSFSVSAIFKEIFEAATGSPCPQLTSLNVLQDKLEEELHGRRFLLVLDDVWYDIQDERQQGNLQLILSPLKAGQAGSKILVTSRTEEALLVLGAAKPRCIPISDLDDNAFLNLLMHYALEGAVIDDHDRRRL…
Bradi4g10017.2	NB-ARC	MGERFLKLQNMQPKAEVQVAKQSMQRSSLEEPNLVGKDTLEACRNMVDLVLAHKENKTYKLAIVGTGGVGKTTLAQKIYNDQKIQGNFNKQAWICVSKDYPEVAILKEVLRKIGVPYDQDENAGELSRKLQVAIDKKSFFLVLDDVWQAESWIDVPRTPLHAATTVVVLVTTRHDTVALAIGAEHMHRVDLMSIDVGWELLWKSMNINEVKGVQSLRHIGMEIVRKCGGLPLAIKVIAPILATKEKTEKGWRTVINKSSWSMRKLPPDLSGALYLSYDELPRHLKQCLLYCSLYPEDSEMWRGDLTRLWVAEGFIEEQDEQILEDTAEEYYYELLHRNLLQPAQQYFDHEVCKMHDLFRQLAQHISAEECFCGDPQSLEAKYFPKLRRISIVTDKDSVH…
Bradi4g10030.2	NB-ARC	MASVLDPLVGSCITKLQDIIAEKAVLILDVKEELEKMQGTMRQIRCFLDDAEQRRIKESAVNNWLSELRDAMYDAVDIVDSARFEGSKLLKDRKSSSSKNSTAGCGISLLSCFPVIQRRHEIAVKIRDLNDRVEQLSKHGNSFLHPGVGPTGQGSTSKGRENSNLVQPKLVGKEIMHSSKKLVDLVLAGKEQKDYRLAIVGTGGVGKTTLAQKIYNEQKIKPVFEKQAWVCVSQECNEVNLLKEILRNIGVYQDQGETIAELQRKIAKTIEGKSFFLVLDDVWKSSVIDLIEAPIYAAASSVILVTTRDDRIAMDIHAAHTHRVNLLSEEVGWELLWKSMNIDEEKEVQNLRNTGIQIIKKCGYLPLAIKVIARVLTSKDQTENEWKKILSKISAWSEL…
Bradi4g10040.1	NB-ARC	MAAILDSLVGSCAKKLQEIITEEAVLILGVKEDLRELQRTMTQIQYFLIDAEQRRTEESAVNNWLGELRDAMYYADDIIDLARSEGCKLLAKSPSSSRKSTSCIGRTFFTCIPDVQKRHKIAVQIRDFNAKLQKISELGERFLKLQNMQPKAEVKRVKQMRTSYLLEPNLVGKETLHACKRLVELVIAHKEKKAYKVGIVGTGGVGKTTLAQQIYNDQKIKGNFSNQAWICVSQDYSDTALLKEILRNFGVHHENNETVGELSSKLATAISDRSFFIVLDDVWVPEVWTNLLRIPLHDAAAGVILVTTRHDTVAHSIGVEDMQRVDLMPEDVGLELLWKSMNIKEEKDVENLRNIGMDIVRKCGGLPLAIKVTASVLATKEKTENEWRKILDRGAWSMG…
Bradi4g10045.2	NB-ARC	MAIILDSLVRSCVKKLQDIITEEAILILGVEKDLRELQQTMNQIQLFLNDAEQRRTEESAVKSWLGKLKDAMYDADNIIDLARFEGGKLLAESPSSSKMSTTCNGISFFSCIPNIQRRHKIAVKIRSFNVELEKVSKLGERFLKLQIMQPKQEVRATKQMKTCSLVEPNLVGKETLHACSRLVELVLAHKNSKAYKLGVVGTGGVGKTTLAQKIYNDRKIKGAFSNQAWICVSQEYSEVALLKEVLRNLGVNQEQGETVGELSSKLAAATQGKSFFLVLDDVWHPEVWTNLLRTPLHAAAAGVILVTTRHDTVAQSIGAEDMHRVKLMPADVGWELLLKSMNINEEKDVQNLKGIGMNIIHKCGGLPLAIKLIGSVLATKEKTENEWRRLLNRSAWSKR…
Bradi4g10051.1	NB-ARC	MATILDSLVGSCSKKLQDIIIEEAVLILGVKEDLKELQRTMNQIQCFLNDAEQRRTEESAVNNWLGELKDAMYYADDIIDLARSEGGKLLSKHHSSSRKSAACSGISLFSCIPCIQKRHKIGIQIRDFNAELEKISKLGKRFLRLQNMPPKAEVPTLKQMRTSHLVEPNLVGKETLHACRRLVELVLAHKEKKAYMLGIVGTGGVGKTTLAQKIYNDQKIKGNFSNQAWICVSQDYSDTALLKEILQNFGVHHEQNETVRELISKLATAIADKSFFIVLDDVWVPEVWTNLLRIPLHAAAAGLILVTTRHDTVAHSIGVEDMQRVDLMPEDVGWELLWKSMNIKEEKDVENLQNIWMDIVRKCGGLPLAIKVTASVLATKEKTENEWRKVLDRGAWSMG…
Bradi4g10147.1	NB-ARC	MASVLDPLVGSCITKLQEIIADKAVLILGVKDELKKLQGTMKQIRCFLDDAEQRRIKESAVNNWLSDLRDAMYDADDIVDSARFEGSKLLKDRPSSPARNSTACCGISFLSCFPVIQKRHEIAVKIRDLNDRVEKLSKHGNSFLHLGAGPTGQGSTSKVRETSKLVQPNLVGKEIMHSSKKLVDLVLAGKERKDYKLAIVGTGGVGKTTLAQKIYNDKKIKPDFQKQAWVCVSQECNEANLLKEILRNIGVYQDQGETIAELQNRIAETIEGKSFFLVLDDVWKSSVIDLLEAPIYVVASSVILVTTRDDRIAMDIHAAHTHRVNLMSEEVGWELLWKSMSIIEEKEVQNLRNTGIEIIKKCGYLPLAIKVIARVLTSKDQTENEWKKILSKISAWSES…
Bradi4g10153.3	NB-ARC	MASVLDPLVGSCITKLQEIIAEKAVLILGVKEELKKLQGTMKQIRCFLDDAEQRRIKESAVNNWLSELRDAMYDADDIVDSARFEGSKLLKDRKSSSSKNSTAGCGISLLSCFPVIQRRHEIAVKIRDLNDRVEQLSKHGNSFLHLGAGPTGQGSTSKGRESSKLVEPNLVGKEIMHSSKKLVDLVLACKEHKDYKLAIVGTGGVGKTTLAQKIYNDQKIKPEFQKQAWVCVSQECNEVNLLKEILRNIGVHQDQGETIAELQNKIAETINGKSFFLVLDDVWESSVIDLLEAPIDFAASSIILVTTRDDRITMDIHAAHTHRVNLMSEEVGWELLWKSMKSIGSLLNLQVLNLQGCQALHSLPLAITQLCNLRRLGLHGTPINQVPKGIGRLECLNDL…
Bradi4g10171.3	NB-ARC	MASVLDPLVGSCITKLQEIIAEKAVLILGVKEELKKLQGTMKQIRCFLDDAEQRRIEESAVNNWLSDLRDAMYDADDIVDSARFEGSKLLKDHPSSSSSRNSTACCGISFLSCFPVIQKRHEIAVKIRDLNDRVEQLSKHGNSFLHPGVGPTGQGSTSKGRENSNLVQPKLVGKEIMHSSKKLVDLVLAGKEQKDYRLAIVGTGGVGKTTLAQKIYNDQKIKPVFEKQAWVCVSQECNEVNLLKEILRNIGVYQDQGETIAELQRKIAKTIEGKSFFLVLDDVWKSSVIDLIEAPIYVAASSVILVTTRDDRIAMDIHAAHTHRVNLMSEEVGWELLWKSMSIIEEKEVQNLRNMGIEIIKKCGYLPLAIKVIARVLTSKDQTENEWKKILSKISAWSE…
Bradi4g10190.1	NB-ARC	MMAAILDSLVGSCAKKLQEIITEEAVLILGVKEDLRELQRTMTQIQYFLSDAEQRRTEESAVNNWLGELRDAMYYADDIIDLARSEGCKLLAESPSSSRKSTSCIGRSFFTCIPNVQKRHKIAVQIRDFNAELQKISELGERYLKLQNMQPKAEVPTVKQMATSHLVEPNLVGKETLHACRRLVELVLAHKENKAYKLGIVGTGGVGKTTLAQKIYNDQKIKGQFGNQVWICVSQNYSEAALLKEILRNFGVHHEQNETVGELSSKLATAIADKSFFIVLDDVWVPEVWTNLLRIPLHAAATGVILVTTRHDTVAHVIGVEDLHRVDLMPADVGWELLWKSMNISEVKDVQHLQEIGMDIVRKCGGLPLAIKVAARVLSTEDKTENEWRKFINRSAWSV…
Bradi4g10190.2	NB-ARC	MMAAILDSLVGSCAKKLQEIITEEAVLILGVKEDLRELQRTMTQIQYFLSDAEQRRTEESAVNNWLGELRDAMYYADDIIDLARSEGCKLLAESPSSSRKSTSCIGRSFFTCIPNVQKRHKIAVQIRDFNAELQKISELGERYLKLQNMQPKAEVPTVKQMATSHLVEPNLVGKETLHACRRLVELVLAHKENKAYKLGIVGTGGVGKTTLAQKIYNDQKIKGQFGNQVWICVSQNYSEAALLKEILRNFGVHHEQNETVGELSSKLATAIADKSFFIVLDDVWVPEVWTNLLRIPLHAAATGVILVTTRHDTVAHVIGVEDLHRVDLMPADVGWELLWKSMNISEVKDVQHLQEIGMDIVRKCGGLPLAIKVAARVLSTEDKTENEWRKFINRSAWSV…
Bradi4g10207.2	NB-ARC	MASVLDPLVGSCITKLQKIIAEKAVLILGVKEELKKLQGTMKQIRCFLDDAEQRRIKESAVNNWLSELRDAMYDADDIVDSARFEGSKLLKDRKSSSSKNSTAGCGISLLSCFPVIQRRHEIAVKIRDLNDRVEQLSKHGNSFLHLGAGPTGQGSTSKVRESSKLVQPNLVGKEIMHSSKKLVDMVLAGKERKDYKIAIVGTGGVGKTTLAQKIYNDQKVKAEFKKQAWVCVSQECNEVNLLKEILRNIGVYQDQGETIAELQNKIAETIEGKSFFLVLDDVWKSSVIDLLEAPIDFAASSIILVTTRDDRIAMDIHAAHTHRVNLMSEEVGWELLWKSMSIIEEKEVQNLRNTGIEIIKKCGYLPLAIKVIARVLTSKDQTENEWKKILSKISAWSES…
Bradi4g10220.2	NB-ARC	MATILDSLVGSCAKKLQDIITEEAVLILGVEEDLRELQRTMTQIQCFLNDAQQRRTAESAVYNWLGELRDAMYYADDIIDLARSEGGKLLAEHPSSRKSTSCTGISLFTCIPNVQKRHKIAVQIRDFNAELERISKVGERFLKLQNMQPKAEVQVAKQSMQRSSLEEPNLLGKEAWRNMVDLVLAHKENKTYKLAIVGTGGVGKITLAQKIYNDQKIQGNFNKQAWICVSKDYSEVAILKEVLRKIGVPYDQDENAGELSRKLQVAIDKKSFFLVLDDVWQAESWIDVLRTPLHAATTVVVLVTTRHDTVALAIGAEHMHRVDLMSIDVGWELLWKSMNINEVKEVQSLRDIGMEIVRKCGGLPLAIKVIAPILATKEKTEKGWRTVINKSSWSMRKLP…
Bradi4g10453.1	NB-ARC	MEKAAATAFAKVAMGKAMALIEEKYKDWTSIKDNCESLERSLLFLAAALDDELARRKGAAPPVALARAYSKVMRELTHDIEDCMERFLYRVSRKKGSSRIRRVFHWAATVGLRDQFASEIKKLKKRSEDANGTIRNLIASSSSGNHAAPPAELQPYCVVPEPLGIKEPIEKILSLLDLTGHEPEKLRVIAIAGFGGSGKTTLAQEVFKVASPSFTCSALVGTLDCGNANDLLNKIIRKVCQPPTAVLQESDCTSLQDRLKVHLRDKRCLIVIDDIDVHYWDIVIPIFNFRDSLPMGSRIIVTTSTHHVANTCTSGHGIGYMHKMETLGEEASKGIVLPRIPPPPELARGSTALLKKCDGLLLALTSVRRQLTSEKELTGESCKELNSKLGYYLEGDRGP…
Bradi4g10641.1	NB-ARC	MPAMLQVRFLRYPMDNWTLINGQPLLRTDLSAKQESKPVRVRARRAMDITTGAMASLLPKLYELLKEQYKLHKGVKKEVQSLSKELSSMHAALRKVGRVPREQLDEQVKIWADDVRELSYNMEDVVDTFLVRVEGSEPAADLDGFRSLIKKMSNLFKNGKARHQIADMIKDIKDQVHDAAARRDRYRVDSVVANPDATAGTLDPRLSAMYNKLSDLVGIGEPRDEIIKRLTVKNDGVETVSIAGFGGLGKTALAKAVYDSLKAEFHCTTFVSVSQNPEITRIFKKMLHMLDEDKYANINEASWDETQLIDELRKFLQNKRYLIVIDDLWKIQSWKTIKYALVENSCGSRIITTTRDFDIADQVGGSYKLKPLSLESSKVLFYGRIFGSEEKCPEQLAEV…
Bradi4g10672.1	NB-ARC	MEKAAAIAFVNGVMGKPVALIEAKFKQWTSIRNNCTTLKTSLLFLAAVLDDELARRKGSAGPPPTALARAYSKVMQELTHDIEDCIERFLHRVSGKKGKSKFHRVIRGATTLGLRDQFASEIKKLKERSETANDIIRTHQEDTLAVRFDREEPKQLRVIAMPGFGGSGKTTLVQQVFDRASPSFTCSALVSTLDCANASDLPKKIVRKVWQPSTTTIDLEVEAVLQESNYVSLQHHLKVHLMDKRCLIVIDDIGVDYWDVVIPIFSFRDSLPMGSRIIVTTVSHHVANTCCSSGHGKGYMHKMDTLGEEASRVGTGSKALLKKCDGLPLTLTTVRRQLTSENELTGESCKELSSKLSYYLEDDKEPYFARLRGVLMNNYASLPDYNARNCLLYLGIFPI…
Bradi4g10675.1	NB-ARC	MDITTGAMASLLPKLLQLLEEEYKLHKGIKKEVQSLLKELASMHAALHEVGRVPREQLDEQVKIWADDVRELSYNMEDVVDTFLVRAEGSEPAADLDGFRSLIKKMGNLLKMRKVRHQISDMIKDIKDQVHDAAARRDRYRVDSVVANSDATAGTLDPRLSAMYNKLTELVGIGEPRDEIIKRLTVKNDGVETVSIAGFGGLDKTALAKAVYDSLKAEFHCTAFVSVSQNPEITRIFKKILHMLDEDKYLIVIDDIWKIQSWKTIKYGLVENRCGSRIITTTRDFAVADQVGGSYKLKPLSLESSKELFYGRIFGSEEKCPQELTEVSLKILKKCGGVPLAVITMASLLTVDSTIANPREWDQVCDSIGSGLGNNPGVKDMRTILSLSYYNLPSHLRTC…
Bradi4g11338.1	NB-ARC	MESMNSLLAHLTESQHRNQQVRTWMKHVVGLSRDSEGNVELYVRYVSGANSRGLKIRARDMGDRRLRYGVTVPLAAALGGGTIFVDVPTPRGAAEEEEDDHRRSELNGEPPDNDEATVKKGTDRVIQWLFEDAPGQLLRVIPVVCKDSSENPRRPWDEVSQLTKKLQGHLKGNRFLIVLQQVEDKKTWASIRSALFEADSDCHPGSAIVMTTMVLHLLYANCDRTDNQLKDICNVLSECKSLNKSTAKQMLMFCYSELPSKYRSCLLYLSIFPEDHIIRTTSLVRRWVIEEWEQLASATDQTEGFFDMLITRGYLRPGEISAAGNIKSCTMHREVREFIAKIATDVKNLDTDLPSDLAHHLSVHNRIGLQESHSNNHVEADSDGIVAFLPSLAKSSQWQ…
Bradi4g11920.2	NB-ARC	MSGADLQRVMDMLSSARLEGQLRLLRAGGLLDGLRAAVGAVYENGTVRKGANARLTLCIGNLSAHLGDALEAVLGQQTSADAWHQLPAVALRNRRLRRATARRLAQSLRDFRALESYVRHDVVGDDTLSLSSSTVFAAPPTRPPVGPIVGRRALVEKMVRRILLAAGSGETRPLVMPVVGGPGVGKTRLAQALFLDDRVRRRFDVRRWVHVSPQLHLAKMLMMISGSRRSAMRALRLGYSKKTMKILIWDALRGGSYLMVLDDVWSHSAAGARGSLELDAMMHSLPPNGVVVITTRTPALLSMIATGVKPYYLLPLGEKLSSSLARRWTSPYAGTCPPELIQETGMMIARKCGGVPSLLEHACRMLCLPQLGVDFWSGFMGKTFDENRISNLWRQLPAY…
Bradi4g11920.3	NB-ARC	MSGADLQRVMDMLSSARLEGQLRLLRAGGLLDGLRAAVGAVYENGTVRKGANARLTLCIGNLSAHLGDALEAVLGQQTSADAWHQLPAVALRNRRLRRATARRLAQSLRDFRALESYVRHDVVGDDTLSLSSSTVFAAPPTRPPVGPIVGRRALVEKMVRRILLAAGSGETRPLVMPVVGGPGVGKTRLAQALFLDDRVRRRFDVRRWVHVSPQLHLAKMLMMISGSRRSAMRALRLGYSKKTMKILIWDALRGGSYLMVLDDVWSHSAAGARGSLELDAMMHSLPPNGVVVITTRTPALLSMIATGVKPYYLLPLGEKLSSSLARRWTSPYAGTCPPELIQETGMMIARKCGGVPSLLEHACRMLCLPQLGVDFWSGFMGKTFDENRISNLWRQLPAY…
Bradi4g11940.2	NB-ARC	MGRLLGVGALLDKLRVIIMGFYDDTVIVRRLMIRLRHVLAEVLHKQGRAEAWYQVPALSIRNNIFRRSTARELTKLLEYLTTENFRNNNPMFVGRTDSIELAHRRGVKSSGAKFEQRNHFLGPMVGRAEVVEEMLQILLTDEQDRPLVVPIMGGLGVGKTCLAEVLFEDAGVTQKFHLRKWVQVSPQSELWDFLTSVFDFDTPDFDFDFDSTNPRELIRGFLRGRIPVSSIHLHGLSLTNIGDVGAKIAKRCADLPILWEYTAFLLHQNRPESLLQKNPSKVLVGAYPSYQHLPSHLRSCLLCCSIFPLDYNFSAEELAEIFAAQVYIPSTVPTSRRVQFFQQLLDECFHPVQEYEHGDVGSAKLIYRMHKALHIFAQHVDRNYSLIIRAGQSNHAPAE…
Bradi4g12131.1	NB-ARC	MAPILDGLVSSSLGKLTQLLKEEILMTLYVRRDIRKLKQNLECFKAVRQDAEARAMRLVTDELIKVWWKHINDVMFDVDDVIDLSIVNSHERHRLLPCCFMYTCFANRFDDYRVATRIKNINVELHDIRQTAEMFTPWIVRSPQPETTTRDTSQTSSIVERWIFGAVVGRDVDTMVDKIAQGFHNKEPNVLGIEGMGGIGKTTLGKKICNDRRVRGSFQIHIWLWISENCNKTRLLKQAIRMAGGTYDKEESNTEVLPILKDTIEGKSVFLVLDNMSQPDATDVWINLLQSPFDGASNACILVTTRSEEVLQRMHTTYTHYCFLWCSLLPPNFGIHRDAVSYSWVAEGFVRKEVGRSIHLTAEGCYYELIRRNLLQPKPEFQDKGVSTMHDVLRSLGQY…
Bradi4g12313.1	NB-ARC	MAMVLDAFASYPQSMLTKMAAEEVHLLLGVSVEIDKMGDKLKDLKNFLADADRRNITDKSVQERVGLLKRAMYDATNILDLCQLKAMGRGASSVDAGCFNPLLFCIQNPFHAHDIGSRIERLNKRLDSIKDRSAAFGFINLGSYEVRGRNIHALRPGNSSRETSGELNRSGVVGEKMEEDTRALVEILPTEKEGYNKIMVVAIVGVGGIGKTTLAKKVFNDEAINVKFDKVTWLSVNQYFDKIELLKTAITLAGGDQHSENALAVLQPALTTALTGKKLLLVMDDVWNHIAWGDVFETTLAYALAQGSRILVTTRDERVARVVSSEKDGHEIDILKDIWLQIVAKCGGLPLAVKVMGGLLCQKNRERRDWEMVMNDSIWSVSKMPEELNYAIYISYEEL…
Bradi4g12666.1	NB-ARC	MDAAAAAAPVQEAMGGDTVVTTTGAAMSYLLNKLEQKHKDGGKFLKKEWRSIHAVLHMLARVPPDELDQGVRDWAQQVRELSYMIQDTVEYLMVSEEEGSGPSLIFTGPGLMKKKIASFFNKLHATIRREEIDDAIQVIKYRVKAIAVFRPRCTINHNQPFLLSSSASTDDLRRGLTNKYRGEDVKDLVGIDKARDELIKRLGEEGIGIDQVPNQQLKTVSLVGCEGLGKTALAKLVYQMLKPRFKFRAYVTLSGNPGTRQVVTDMLQQLDEKKYQQGIISSELATWDETNLLKELKKFLQDKRFLIVIDDIKDIKAWEIMKAAWMDNIHQSRVITTTRHFNVAVQAGDIYKLQPLSHDKSEELFSAIYPAGGKWQRPHGQSDEVSKQILQKCHGIPLF…
Bradi4g12678.2	NB-ARC	MAITTVASLIPKLEDLLKEESKYNLSKGVIKHLTYVHALLERAQQAGDQAEEELERTQQAEEERELSEVMVDIVETFTSSLASATADPQGGRGLVPKVMRSKLHTAKAHREFASNVSDAVQLYHKARDRHARFKVHYSIPSRNNKQPPVDHKGGGISSREVSVSLPDQILTKVDEMCKIHGGLKDEEIDLLKKEMECIGPALRKVAQVPVEQLDEGTKAWIDDLTEACHDIINDFRAPVPVPPPPPLPVAAAAAGTGKKPIIGSSMKLNLAAAKARRRNVAQIRGFNKILLEVAERRQRYWCEIAATNTEGEDVDEGSNRNPPPEPLQDSECPFLGIDVHTDELVKLLTTSSSGLQQEPLKLVSVVGPAGVGKKTLAEAVYSRISTQFECTARVSLSNH…
Bradi4g12684.1	NB-ARC	MELAVGASEATIKSLLGKLGGLLAEEYALARGVRGDIQFINDELASMQAFLGNLSSNGNDGHDDQTKDWMKQVRDVSYDIEDCVDDFSNGIRPDHQGDDCMSTIYRFLYELWTIRRRRSIAAQIADLKERAKDVGERRSRYGVRDPEAGKKKSSLSGYSAAEHQEAARRLIGIKEPVGVKGHMNTLEDWIVDADNKNLGVLSIFGFGGVGKTTAALALYRKCGVQFTRRAVITVSHNTDPDVALREILTQVKTQMEVKKDQQINIISDIQHQAPRLLSRLCKISLCCGNQDEDGKPTHREHEAITKDLRKHLQDNRYLLLIDDVWSASTWQTILKCLPANDAGSRIIVTTRFEAVARTSLVGHHKIHTMNILSEVNAKELFENSLSESRFTQGSKAIQN…
Bradi4g12733.1	NB-ARC	MDHAPAWLKLAMDVPVTAPLGPMGPLIRRLYGPAAREQQGRPMADIDTEIQQLVEQGLMEGLFVSLKGLSEAEDASLSFTAKWWMKEVRELCYDAEDHFDEVTTLHYSGAGIAARILLCICTKLTSPPLHIASDISEIMARVKDASKRQENFLLAPNPKITTAAGSAGEAAGVPTDMTGGRRRWCRRMDDLVKLLAFDDESQKQLKVVSIFGLAGVGKTTAARALFDEFGGDFQCRAFLRVSRNPDIRRLLTSILSQIKAPQVRGFPDAQILTASRRRRVTRLPPQYPEQIDYVFPEPDAASSLAAAPRHVPWLLVASAARRTFSSLEAAPASARRQRRYYVQLLLIAAAAACHRPPRRSLVALLLLAMAFMAAPDRASPSWVPDRAELAKMARQIFGR…
Bradi4g12735.1	NB-ARC	MKHLGSILGKCQNLQSLILDDASGSSSMSILCDGLSRVSPSPVHLQRIEVFPQACIFPSLPKWLGQLNSLCVLKIAVRELSKEDMDILKRLPALTAFSLYVGITPAEQIVFDKGFKVLWYFKFTCTALCMAFSEGTMSNVQRLKLRFNADKLEKYDPVRAGFEHLTGLKEISAKIGCIGADESDSKSALMDIFRKHPSRPIFNVQLVDRIIQGDKHKRVHMRVSLPREELSSYPQILGGKKRWRQMNVHLTKTLRGVTFFNCIYAEPLRGVTYLIMKLPLNLGDDLEFIKREMRQMSSIIEGNKEDDLEEEWVPQLQELVYDIEDYICIYSLLRTRLSVHIIPHMSHMKHLKGRIMSIQNWRHADISSKIIDTGSTAMPRSFPGTSPRCYVRQDDLIGI…
Bradi4g12737.1	NB-ARC	MEFTVMLAMRAMGSLIPKLEKFKDPDKLRENEVKNDVEFLSTQMKTIQAALRKVSEDQRDDAEFVRMREAKKVTEILLAGMATPELKVLSVVGLGGLGKTTLVKVVYDTLRSQFDSKAFVSLSPNPDMKRVFKEMLHQLDNKEYVDLLAERELICKIRELLQDKRYLIVIDDIWDLESWGRMRCALLDSNCGSRIITTTRITDVATTADKSYELGPLSPDESRMLFNTRFSSGTGTHPCPILDEATKKLLQKCGGIPLAIITIATLLASKPKEDWSTVYDSISFAYGDNKDVKDTARIFSFNHFSLPITLKTCLLYLATSHKKKRIERGSFVRKWIAEGFVSEDGSYSREEVANRYFRELVNMSMIQPVGHDDSLGEVTYEVKYGMFDDLRLVSEREHF…
Bradi4g12737.2	NB-ARC	MRCALLDSNCGSRIITTTRITDVATTADKSYELGPLSPDESRMLFNTRFSSGTGTHPCPILDEATKKLLQKCGGIPLAIITIATLLASKPKEDWSTVYDSISFAYGDNKDVKDTARIFSFNHFSLPITLKTCLLYLATSHKKKRIERGSFVRKWIAEGFVSEDGSYSREEVANRYFRELVNMSMIQPVGHDDSLGEVTYEVKYGMFDDLRLVSEREHFVTFLPAGNRISNTSLTAPVRLSIQFSDSEGSIGSGTKEMDLSHVRSVTMFGSAPADLVPFKHLGYLRVLDLDGCKDLDNSAVDDICRMIQLKYLSLKQTQVTELPSQIGKLLHLETLDVRQTRVKELPQEVVKLPKLTHLLFGQTSSLGGVKLPAGSNQLKSVMVLGAVDSRECSASVMEE…
Bradi4g12737.4	NB-ARC	MEFTVMLAMRAMGSLIPKLEKFKDPDKLRENEVKNDVEFLSTQMKTIQAALRKVSEDQRDDAEFVRMREAKKVTEILLAGMATPELKVLSVVGLGGLGKTTLVKVVYDTLRSQFDSKAFVSLSPNPDMKRVFKEMLHQLDNKEYVDLLAERELICKIRELLQDKRYLIVIDDIWDLESWGRMRCALLDSNCGSRIITTTRITDVATTADKSYELGPLSPDESRMLFNTRFSSGTGTHPCPILDEATKKLLQKCGGIPLAIITIATLLASKPKEDWSTVYDSISFAYGDNKDVKDTARIFSFNHFSLPITLKTCLLYLATSHKKKRIERGSFVRKWIAEGFVSEDGSYSREEVANRYFRELVNMSMIQPVGHDDSLGEVTYEVKYGMFDDLRLVSEREHF…
Bradi4g12737.5	NB-ARC	MRCALLDSNCGSRIITTTRITDVATTADKSYELGPLSPDESRMLFNTRFSSGTGTHPCPILDEATKKLLQKCGGIPLAIITIATLLASKPKEDWSTVYDSISFAYGDNKDVKDTARIFSFNHFSLPITLKTCLLYLATSHKKKRIERGSFVRKWIAEGFVSEDGSYSREEVANRYFRELVNMSMIQPVGHDDSLGEVTYEVKYGMFDDLRLVSEREHFVTFLPAGNRISNTSLTAPVRLSIQFSDSEGSIGSGTKEMDLSHVRSVTMFGSAPADLVPFKHLGYLRVLDLDGCKDLDNSAVDDICRMIQLKYLSLKQTQVTELPSQIGKLLHLETLDVRQTRVKELPQEVVKLPKLTHLLFGQTSSLGGVKLPAGSNQLKSVMVLGAVDSRECSASVMEE…
Bradi4g12770.2	NB-ARC	MSWLETSTEEEEDAWLQGAMDLPVSVSLGPMGTVFHQLHSAMDSRDARLKRVKAEIQMLQQGFEGLCTDLKDSSQPEDDKEIIALTGNFWTRQVRDLCYDTSDYLDDVLMQPLHQPVDASGRSSGKRGPKIAKDLSQLIARVEEARKSVEEARETRKRFNLRLAEESTTKPDSGHAGVSHLNPQLSQVQVDIHVNKLIKLLGAFEDHDGDSSNHDDDGTNKKLKVTTIFGYAGVGKTTVARTLFHQYGRKFQCRAFVRVSRDPDMMRLLTNMLSQIKAPLPQAPSDVQGLLASLTKHLQGKRYLIIIDDIWDTATWDIISHALPGGDCCRIIATTQVEDVASACCGYQLKHIYKIIPLNDDQLEKSEGDYTTNHSSEGLKEALKLVYNNLPLHLQTCLL…
Bradi4g12770.3	NB-ARC	MSWLETSTEEEEDAWLQGAMDLPVSVSLGPMGTVFHQLHSAMDSRDARLKRVKAEIQMLQQGFEGLCTDLKDSSQPEDDKEIIALTGNFWTRQVRDLCYDTSDYLDDVLMQPLHQPVDASGRSSGKRGPKIAKDLSQLIARVEEARKSVEEARETRKRFNLRLAEESTTKPDSGHAGVSHLNPQLSQVQVDIHVNKLIKLLGAFEDHDGDSSNHDDDGTNKKLKVTTIFGYAGVGKTTVARTLFHQYGRKFQCRAFVRVSRDPDMMRLLTNMLSQIKAPLPQAPSDVQGLLASLTKHLQGKRYLIIIDDIWDTATWDIISHALPGGDCCRIIATTQVEDVASACCGYQLKHIYKIIPLNDDQLEKSEGDYTTNHSSEGLKEALKLVYNNLPLHLQTCLL…
Bradi4g12770.4	NB-ARC	MSWLETSTEEEEDAWLQGAMDLPVSVSLGPMGTVFHQLHSAMDSRDARLKRVKAEIQMLQQGFEGLCTDLKDSSQPEDDKEIIALTGNFWTRQVRDLCYDTSDYLDDVLMQPLHQPVDASGRSSGKRGPKIAKDLSQLIARVEEARKSVEEARETRKRFNLRLAEESTTKPDSGHAGVSHLNPQLSQVQVDIHVNKLIKLLGAFEDHDGDSSNHDDDGTNKKLKVTTIFGYAGVGKTTVARTLFHQYGRKFQCRAFVRVSRDPDMMRLLTNMLSQIKAPLPQAPSDVQGLLASLTKHLQGKRYLIIIDDIWDTATWDIISHALPGGDCCRIIATTQVEDVASACCGYQLKHIYKIIPLNDDQLEKSEGDYTTNHSSEGLKEALKLVYNNLPLHLQTCLL…
Bradi4g12770.5	NB-ARC	MSWLETSTEEEEDAWLQGAMDLPVSVSLGPMGTVFHQLHSAMDSRDARLKRVKAEIQMLQQGFEGLCTDLKDSSQPEDDKEIIALTGNFWTRQVRDLCYDTSDYLDDVLMQPLHQPVDASGRSSGKRGPKIAKDLSQLIARVEEARKSVEEARETRKRFNLRLAEESTTKPDSGHAGVSHLNPQLSQVQVDIHVNKLIKLLGAFEDHDGDSSNHDDDGTNKKLKVTTIFGYAGVGKTTVARTLFHQYGRKFQCRAFVRVSRDPDMMRLLTNMLSQIKAPLPQAPSDVQGLLASLTKHLQGKRYLIIIDDIWDTATWDIISHALPGGDCCRIIATTQVEDVASACCGYQLKHIYKIIPLNDDQLEKSEGDYTTNHSSEGLKEALKLVYNNLPLHLQTCLL…
Bradi4g12785.1	NB-ARC	MVEAAIVGAILSGALGTLPTLLTFIRDKRNSQVQEDVNSIKRQLQRMQGSILHPLWRGEETSDIRRLWIVQLRKLADEIEDCKHRFQFGQTTGGDNYYAIEIGQLKQKADHTSDMLKRYEEQASKSSNMGKDAAASMDEGKHLLALVQDQSENRVKVIAVAGFGGRKTDIARQVYTNDEVQQQFSQRQAWVSAAGKTMNEVLTEILSKVPPAGLRGCWGMPILSCFFRKNTPVLPPPGSDLKRQLISRLSDNKYLIVIDDVATEELFNTISDFPWPLDERVHGRIIVTTAIWSAAGPCSCGDNNLPPLAPDISTPMVLVQEVGPSVTNTRPVLSEARFKLCASALARTQGSYTSDYKGVALEDCLLYFTMFPRHRDVSRNRLIRRLLAEGLLEHAVPVP…
Bradi4g12877.1	NB-ARC	MDGSGIIASAATGAMGSLLAKLASLLESNYHQMQSGTRREVAFLRDELSSMNALLERLDNADSSGAPPLDPQTREWRGQVREMSYDIEECVDDYTDHLRCRQRRDFPPGGSGGVLGFVLGYVQTVREMVSRRGIAEQIQELKARVVEAGHRRKRYKIDDAAAGSSGSSGVVPVDRRLPALYADLGGLVGVNGPRDELVRLVDDGEERRMKVVSVVGAGGLGKTTVANQVYRNVGDRFDCRCFVSLSQNPDIGMVFRTMLSQLKKDECEVSGSGDKEQLINELRDFLQDKRYIVVIDDIWTSQAWKIIKCALPENICGSRIIVTTRIGTVAKSCSSPDYDLVYELKTLSHGDSKMLFFRRIFGSEDKCPHNLKEVSTEIVSKCGGLPLAIITMASLLTTK…
Bradi4g12893.1	NB-ARC	METAVATAFLGKIAPKLFAFLKEKHAQRRSLERDIQYIRKEFRMITAAIQDHDRRRRHLRHSNGGSDDDVQTVWIQLVRDLAYSIEDCVDRFTHRAKLPPATSSWLRQTVHGVRTATTRSKFAAAVRELRKISEEASKLRSCYYVSSGGGEYNTYFLDSETPTHTIAADLVGMDEPRDEVLELIRETQGQAKQLKVISIVGFGGLGKTILAREVYEHERCGRQYEPRAWVHAGERGAGDVLEEILDELGMPVDAATNCGNVIKLSTRIRDFLGSKRFFIVIDDMRKEFWNIIKNAFPALNGMSSRVIVTTAVHSIANACSAHGHVYMMRTLNVENSRRLFFKEASLVDPPPDAELGSEALKKGDGLPLALVTIAQFLQSRGNPTRVEWAKVGNNLGELL…
Bradi4g12895.1	NB-ARC	MGSLLGKLHALLAPGAGPGTRTLPKMVKERVGLLKDDLEEIVAYLENLSEVEDPPLTARCWMKEVRELSYDIEDYMDKFVLQPVVPVVVHRAKIKSRRLVAKTRRVKITRPRKNVKSSKLVAETRHVKITPLPKRVNRHQKIVNTVSDFRVFVREAIERHERYDLDCRSLRRRCVSVGPMLQRAPFEEIFDVIIDDWRSEFISSLANNRDQQLKVVSLVGSGCLGKTTLARVFYKNFGGQYDCRAFVRVSQKPDMKRVFRDILWQLQRQQPPQDCKQLELIDSIRKHLQDKRYLLIIDDLWDASVWDIISHAFPKDNQRSIIITTTQNEDVALSCCCYRSEYVLEMKPLDDYHSRKLFFDKVLGSESEIEEDLNEIVGLCGGLPLATASIAGLLASQPV…
Bradi4g13470.1	NB-ARC	MAELAGGAVRSLLGVIRDEAQLLRGVGGDVQFIKEEMESMNSFLTHLARKTPRSGGHDEQVNTWMKQVRDLAHDCSNSIDIYLRRGDPAVYRARGVLLGYVWWVPWFVKKTLAQHLAANQLRDLKARARDVGERRLRYGVEVPAKAADSDKLLMSPTEASFQAAAGVVAEGEHDLEEDYYRATNDDPRRELAFSEPRLLLKCTEKLMNWLEHQHEDGQFQAIAIAAPDEEDGIDLINEALCHEKVMKKFDYHFSLEDQFCLKEPKDYLVDMLKALEDGKSEEVDVSISMIEKEIDEKILKIKEKIEEHMEKAGNKGYRAEPIGVLHGILQVLLQDAAVLASEDQTQENTILEDTAEKMKKYVESADEKDACTIGVQEHPPEFVAILQELLPKQATAPAK…
Bradi4g13480.1	NB-ARC	MAELAGGAVRSLLSVIRDEAQLLGGVGGDVQFIKEEMESMNSFLMHLARKTPRSGEHDEQVSTWMKQVRDLAHDCSNSIDIYLRRRDPAVYRARGILLGYVWWVPWFVKKTLAQHLAATQLRDLKARARDVGERRLRYGVEVPAKTADSDKLHMSPTEALFHAASAGVVAEGEHDLEEDYYRATNDDPRRELAFSEPRLLEKCTEKLMHWLEHQHEDGQFQAIAVAAPDKEDGKDITDEALTHDSVTEKFDYIFVLRDQFCPKEAWDFLGDILNKLLSPESDESAEEFDDEEIPDEISKMEEEIDEKIWKIEEKIEEHLEKAGNEGYRVEPLGLLQGVLRELLQDQDATLLVGKDQTQEKKILEETAENTKKYLEPACENGSCRTGAGEHHPEFIAILQ…
Bradi4g13521.2	NB-ARC	MAELAGGAVRSLLSVISDEAQLLGGVAGDVQFIKEEMESMNSFLMHLARKTPRSGEHDEQVSTWMKQVRDLAHDCSNCIDIYLRRRDPAVYHARGVLLGYLWWVPWFVKKTLAQHLAATQLRDLKARARDVGERRLRYGVEVPTKAADSDKLLMSPTEVSLQAAAGVVAEGDYDLEDDYYMATNDDPRRELAFSEPRLFFKCTETLIKWLEHQHKDGEDEEYCRERIKQVLKRIKEHLLIQETTERVREHVKGKRILVVLKNASGYKWEETARALQDLGCSSMAVVVTTKYKQSTKEFCYGTEPIVYSSIEYYHDTAVQLTSRSVNDDDKYTATIFHEILEKCRMDSVFCIKMFIHALFANPTRRREELDKLSNSLVFGGSVETNGYKMIKFSYNDLHR…
Bradi4g13533.1	NB-ARC	MAELAGGAVRSLLSVIRDEAQLLGGVGGYVQFIKEEMESMNSFLMHLARKTPRSGEHDEQVSTWMKQVRDLAHDCSNSIDIYLRRRDPAVYHARGVLLGYLWWVPWERIKQVLKRIKEHLLIQETMGSVRKHLKGKTTLVILQNASGYKWEETARALRDLGCSSMAVVVTTKYKQNANEYCYGTEPIIYSSIEYYHDTALQLTKQCILEKCRPDVFCIKMFIHALFVNPMRRREELDKLSNNLVFGGSVETNCYKMIKFAYNDLPRDYKTCLLYLAIFHKDENINRTRLIGRWVAEGLIARQDWSSSVGQAERCFDVHADLWLVCPSDIDAGGKVKSITWHPPVYSFITKMAKKEHILDRHLNIRLRPSDNIVNFLKQPSNASSQLKLVKVLDLEGCAS…
Bradi4g13540.2	NB-ARC	MAELAGGAVRSLLSVIRDEAQLLGGVGGDVQFIKEEMESMNSFLMHLARKTPRSGEHDEQVSTWMKQVRDLAHDCSNSIDIYLRRRDPAVYRARGILLGYVWWVPWFLKKTLAQHLAATQLRDLKARARDVGERRLRYGVEVPAKTADSDKLLMSPAEATFQAVAGVAEGDHDLEEDYYRATNDDPRRELAFSEPRLLWKCAEKLMHWLQHQHEDAIAAPDEEEGKDIIDEALGHDAVTEKFDHIFFLQDQFCPQEPREFLGDILQALEADESVEESGEEEVYNEISMIEEEVHDESSMIEEEVHDEISLIEEEIDKISKINEKIEEHLEEAGNKGYHVEPMGVLCRILQLLLQDAAVLAVDDQTQEKTILEDTMEKTKKYLESAAENGFCRIGHLEHH…
Bradi4g13550.2	NB-ARC	MAELAGGAVRSLLSVIRDEAQLLGGVGGDVQFIKEEMESMNSFLMHLARKTPRSGEHDEQVSTWMKQVRDLAHDCSNSIDIYLRRRDPAVYRARGVLLGYVWWVPWFVKKTLAQHLAANQLRDLKARARDVGERRLRYGVEVPAKAADSEKLLMSPTEAFQAAAGVIAEGEHDLEEDYYRATNDDPRRELAFSKPRFGLKCTETLMNWLERQHEDGRFQAIAIAAPDEEDGNDLIDEALSHDSVTEKFDHAFTLEDQFCPKEPRDFLGDMLEALEDGESAEESGEEEVHDSISMVEEEIDEKISKIEEKIEEHLEKAGNKGYRVEPIGVLCGILRVLLQDAAILADEDQTQEKTILEDTAEKMKKYVESADEKDACTIGVQEHHPEFVAILQELLPKQA…
Bradi4g13978.1	NB-ARC	MVMAEQAAATALANVVMGRVDRELGAKYRMWKSIQRESASLRTDLVMLTAAMDDQQSRIGPRRTTAVERAVGEEMRELTHDIEDCIERFLHRVTFRAGASRAQRAAHVVRTFRTRLRFAGKIMEFKGRVQEARQRVLSSSSSSADEPSRSANLQEAARGSSSGPVGIAEATSELRALLDVRPNGDGEAKQRTSNTSARLRVVAVVGFGGSGKTTLARAVYDSVLKEGTLPCAWVDGHSLDDHKDASAGGIINRICDQLRFREQCCSATCPLNWNTSTTGKTGCSILESFERRAQSFQHLGQAEGVREALGIRVERSVRNSELSTPSDGTIARRFIVIDDIKTEHMKQWDDVRNAFKDNDRILVTTATQSVANRCSNHPHQNKETFGYVYNMRPLGKDDS…
Bradi4g13978.2	NB-ARC	MVMAEQAAATALANVVMGRVDRELGAKYRMWKSIQRESASLRTDLVMLTAAMDDQQSRIGPRRTTAVERAVGEEMRELTHDIEDCIERFLHRVTFRAGASRAQRAAHVVRTFRTRLRFAGKIMEFKGRVQEARQRVLSSSSSSADEPSRSANLQEAARGSSSGPVGIAEATSELRALLDVRPNGDGEAKQRTSNTSARLRVVAVVGFGGSGKTTLARAVYDSVLKEGTLPCAWVDGHSLDDHKDASAGGIINRICDQLRFREQCCSATCPLNWNTSTTGKTGCSILESFERRAQSFQHLGQAEGVREALGIRVERSVRNSELSTPSDGTIARRFIVIDDIKTEHMKQWDDVRNAFKDNDRILVTTATQSVANRCSNHPHQNKETFGYVYNMRPLGKDDS…
Bradi4g14105.1	NB-ARC	MLYVYWLAESHLRYKHLLQDDDGDGNSRTSSSYTAERGDTFLVGIQAALRNKQLRWFMVANRKADMKPDMKTDLKVISMVGPAGVGKAALAMEIYRQLQQNEARNYFQCCATVKVSRKPDIKELLKHILLQIDEPAALASEAVAEGSQITTLEDGIPPSRFPVNMKLAHDINQCLQEKRPRRHGEHHAMSFVAIMESRQRWLRRWRRRRTR
Bradi4g14697.1	NB-ARC	MQLFLHEMEVCSTDGSSVATEAWIDQMRDIMLDSEDAVDIFDAGQVRGVLDKLRSRHDVGARIRRIRAQLSDISRRRLEYAVERPRESTDKWIHGLLASSPLVHDRDIVGLDRDLDVLLQHILDGGLELTVESLVGMGGVGKTTLAKRMYNNPDVKKHFNCCSWIYVSKTMELRGVLCEMVKGLTGIPSAEASSLGERQLQELLLSGLDGKSFLLVFDDVWDRGLWDIIKLVLPRNCSGSRVLLTTRNAVVAGSVVGAKSNVHRLQPLSFEDSWKLFCKKAFLQDGICPDGLKETAKDIVKKCVGLPLAIVAAGSMMSGKEQTDTEWKSVLASIQKDLSNGQMGIQQTLLLSYRDLPDPLKPCFMLLSVIPYDSQISRKKLVRLWIAEGFVKEKYDETL…
Bradi4g15060.2	NB-ARC	MAAAALSKPEEKITKAIKKLLEALGPLPDRISELLEQHRGRRRTGAAAAAAAADDPQLRSLEFIQAELSGMVASLGELQSSELGPDYVDNDDFKKWLRALSLVAPEIRDYLEKSEQAARLGCHAQLHRAAAYCFLRAAGLPLPFLRGVKAMEETMSDVAERPFRYTHLLLADDDAARAAAEQLHLHTDDGNLVGIEEGLRNKVISRFMDDGDGNKNLSLISIVGQAGVGKTTLAKVIFKKLQEKEHCATTTAKVEVSQRPHTKEIVIRSIFSQIGLGGEQNLILVVDDIKRDIKAYLQDKRYLIVLDGLWKKTDWDGIKDVFPQNNLGSRIIVTTNLQSVAEYCCLIDGYCLGEVHEVSPMSERDSKILLFGKTFDSEVSCPNHLQQVCCEILKRCGGI…
Bradi4g15067.1	NB-ARC	MDLVVGASSDAAKSLVNKLGSLLAKEYALIEGVRDDIQYINDELESMQALISTLKRARTRSEQRQGWMKQVREVSFDIEDCIDDVNHRLREEPRGGRLVYLRRKWYLLTTLYARRCIAAEIRDLKLRAQHVSERRARYGVENLTAADLKEISEDAEAPRDLVPPPPQLIHTRQIVGMEDAIEELQVWIRKEEPNAAQSTCKTRFLAIFGSGGIGKTTLAMELYRKVGGEFHRRASVQVSQKFDLLMLLRSLVRQLQQFGADPRDEEPLDRIEKMEEGPLKEKLQSQLKDKRYLILIDDIWSVSAWEKIKDCLPERECGRLIVTTRFKSIAVACQRRQKGDCLHEHRKLDKKKSYHLFRQIISSAPEDPTVAAKNLLDKCGGIPLAVIVVAGLIASKLRS…
Bradi4g15067.2	NB-ARC	MEEGPLKEKLQSQLKDKRYLILIDDIWSVSAWEKIKDCLPERECGRLIVTTRFKSIAVACQRRQKGDCLHEHRKLDKKKSYHLFRQIISSAPEDPTVAAKNLLDKCGGIPLAVIVVAGLIASKLRSETSKKTLHDYLQDVDKALSEGLGTPPSTDEVKKILDQCYNSLPADLKTCLLYLSMFPKGCIISRKRLIRRWIAEGFMIEKHGKPVQEVAEDSFNELISRNLIRAVNNTSNGKVKSYQIHDMVHQYIVSKSTDENFITVVGGHWQTPFPRYKVRRLSVQRSEEKQTVEQMKLSHVRSLTVSESFKPIRSCLPDFRILQVLDLECCKDLSSHQLRKICKMHQLNYLSLRRTDIDEIPPEIANLEYLEVLDIRETRVRKFPRLDGDLARMTHLLTG…
Bradi4g16340.1	NB-ARC	MKVLEDLVAPAVMSDLVSRLISFLIERYGKRRTSSCSWVEPASRLELLALKIHAVVDEAEQRHMGNKRSLLLWLQKLMDGMYRAYFAVDSARHRQDDDDGLLVRPRPMKRRRTVSAGAGDDDDGRGRVVVQLSLVLASLESATADLKDFVQLLACCPTIPRATNFRSDGNKCMFGRLVERERIIGFLTRPDAGLGILPVVGGPEVGKGTIVKHVCDDPRVRRHFDVILYSYGSLLAASSRCIHDDVLGAFRSGGHLLHEAPVSGSGRRRHLLVIKNTYQVDIDEEAWVAVCASLGTANGSRIIVVSENDRVAELGTVEPLRVKPLRREEYWYFFRSLALGPVPEDEEHYPPGLAVLGRQIAAALHGSFFGAKVLGGLLRSNLDERFWRSMLGVVRRFQA…
Bradi4g17141.1	NB-ARC	MAMVLDAFASYVSDLLMQVVGEEVRTVLAITGDINKMSDKLEKLKKFLADADRRNITDESVQGWVTELKRAMYEATDILDLCQLKAMERGASTANVGCCKPLLFCMPNPFHAHEIGTRIKALNQRLDNIEKQSASFGFILGSYEDRGRRVQAENSSHTRESTGQLDRSVVVGEKIEEDTTALVAKILQSRNEVNNNIMVVAIVGVGGIGKTTLAQKVFNDDSIEGEFDKKIWLSINQNFDKTELPRTAITLAGGEHHGEKVLAVLQPILTTTLTGKKFLLVMDDLWSHGAWEGVLKIPLVNAAALGSRVLITTKHEGSTRYRLTTLGRCSRNSERDEDHINTLKDIGLKIIEKCGCLPLAVKVMGGLLRQREMLRRDWEQVLDDSKWSVSKMPQELNYA…
Bradi4g17365.1	NB-ARC	MEATAVSLARSVLDGVLSSAGSAVADEVARLLGVPKEVEFIRNELEMMQSFLRVASARPDTAVRNDTVRTWVKQVRDLANDVEDCLLDFVLYSATASSSCSPQVWSWLPGPLAARHRIATKIRDLKASVEELNQRNQRYHIVMDNYPPPRGIEDVQQPSGSILLLPGHDVLSAAELAFQELDMIGRIKEKAELRDLISLSNGAALSVVSVWGMGGMGKSSLVSIVRNDPVLLDEFDCGAWVTVPHPLDSADEFRRRLRKHLGLEVAHDVREHLKDKRYVIVVDDLLSQEEWGHVWQVLNFHNGKGSRVIVTTRREDVARHCAGNVGEGRGHVYELKPLQDKESKDLLFQKVYKTTEYTLSKEMAEQASHILKRCRGLPLAISTIGGLLANRPKTSMEWM…
Bradi4g20527.2	NB-ARC	MASALVSAFTGSMDSLLRKLSTMLEREYAKNRRIEKDLFFLRNELSSMKAVIQKYAMQNDPDLQVKAWMKEVRELAYDIEDTIDDFMVQDEENPDEPTGIKAFVINNIRKLKELFSRCNIAEEIAELKSQVVEVSDRRKRYKLDESISMASDVAVDPRLPAIYAEVGGIVGIDGERDKIIKLLIEAEADGGSWQQLKVVSIVGFGGLGKTTLTYQVYQKIKGQFDCAAFVFVSQRPNVKRILLDILSELGTPGNMWDHERQLINMIREFLHDKRYLIVIDDIWSISAWEILKCVLPYNNSCSRIITTTRVVDVAVTCCSSFGVEGHIYRIKPLREDDSRRLFLKRIFHTEHSCPSHLEEVSNAILRKCGGLPLAILNIAGLLATKPSTKDEWELVLNSI…
Bradi4g20527.3	NB-ARC	MASALVSAFTGSMDSLLRKLSTMLEREYAKNRRIEKDLFFLRNELSSMKAVIQKYAMQNDPDLQVKAWMKEVRELAYDIEDTIDDFMVQDEENPDEPTGIKAFVINNIRKLKELFSRCNIAEEIAELKSQVVEVSDRRKRYKLDESISMASDVAVDPRLPAIYAEVGGIVGIDGERDKIIKLLIEAEADGGSWQQLKVVSIVGFGGLGKTTLTYQVYQKIKGQFDCAAFVFVSQRPNVKRILLDILSELGTPGNMWDHERQLINMIREFLHDKRYLIVIDDIWSISAWEILKCVLPYNNSCSRIITTTRVVDVAVTCCSSFGVEGHIYRIKPLREDDSRRLFLKRIFHTEHSCPSHLEEVSNAILRKCGGLPLAILNIAGLLATKPSTKDEWELVLNSI…
Bradi4g20527.4	NB-ARC	MASALVSAFTGSMDSLLRKLSTMLEREYAKNRRIEKDLFFLRNELSSMKAVIQKYAMQNDPDLQVKAWMKEVRELAYDIEDTIDDFMVQDEENPDEPTGIKAFVINNIRKLKELFSRCNIAEEIAELKSQVVEVSDRRKRYKLDESISMASDVAVDPRLPAIYAEVGGIVGIDGERDKIIKLLIEAEADGGSWQQLKVVSIVGFGGLGKTTLTYQVYQKIKGQFDCAAFVFVSQRPNVKRILLDILSELGTPGNMWDHERQLINMIREFLHDKRYLIVIDDIWSISAWEILKCVLPYNNSCSRIITTTRVVDVAVTCCSSFGVEGHIYRIKPLREDDSRRLFLKRIFHTEHSCPSHLEEVSNAILRKCGGLPLAILNIAGLLATKPSTKDEWELVLNSI…
Bradi4g20527.5	NB-ARC	MASALVSAFTGSMDSLLRKLSTMLEREYAKNRRIEKDLFFLRNELSSMKAVIQKYAMQNDPDLQVKAWMKEVRELAYDIEDTIDDFMVQDEENPDEPTGIKAFVINNIRKLKELFSRCNIAEEIAELKSQVVEVSDRRKRYKLDESISMASDVAVDPRLPAIYAEVGGIVGIDGERDKIIKLLIEAEADGGSWQQLKVVSIVGFGGLGKTTLTYQVYQKIKGQFDCAAFVFVSQRPNVKRILLDILSELGTPGNMWDHERQLINMIREFLHDKRYLIVIDDIWSISAWEILKCVLPYNNSCSRIITTTRVVDVAVTCCSSFGVEGHIYRIKPLREDDSRRLFLKRIFHTEHSCPSHLEEVSNAILRKCGGLPLAILNIAGLLATKPSTKDEWELVLNSI…
Bradi4g20527.6	NB-ARC	MASALVSAFTGSMDSLLRKLSTMLEREYAKNRRIEKDLFFLRNELSSMKAVIQKYAMQNDPDLQVKAWMKEVRELAYDIEDTIDDFMVQDEENPDEPTGIKAFVINNIRKLKELFSRCNIAEEIAELKSQVVEVSDRRKRYKLDESISMASDVAVDPRLPAIYAEVGGIVGIDGERDKIIKLLIEAEADGGSWQQLKVVSIVGFGGLGKTTLTYQVYQKIKGQFDCAAFVFVSQRPNVKRILLDILSELGTPGNMWDHERQLINMIREFLHDKRYLIVIDDIWSISAWEILKCVLPYNNSCSRIITTTRVVDVAVTCCSSFGVEGHIYRIKPLREDDSRRLFLKRIFHTEHSCPSHLEEVSNAILRKCGGLPLAILNIAGLLATKPSTKDEWELVLNSI…
Bradi4g20527.7	NB-ARC	MASALVSAFTGSMDSLLRKLSTMLEREYAKNRRIEKDLFFLRNELSSMKAVIQKYAMQNDPDLQVKAWMKEVRELAYDIEDTIDDFMVQDEENPDEPTGIKAFVINNIRKLKELFSRCNIAEEIAELKSQVVEVSDRRKRYKLDESISMASDVAVDPRLPAIYAEVGGIVGIDGERDKIIKLLIEAEADGGSWQQLKVVSIVGFGGLGKTTLTYQVYQKIKGQFDCAAFVFVSQRPNVKRILLDILSELGTPGNMWDHERQLINMIREFLHDKRYLIVIDDIWSISAWEILKCVLPYNNSCSRIITTTRVVDVAVTCCSSFGVEGHIYRIKPLREDDSRRLFLKRIFHTEHSCPSHLEEVSNAILRKCGGLPLAILNIAGLLATKPSTKDEWELVLNSI…
Bradi4g20527.8	NB-ARC	MASALVSAFTGSMDSLLRKLSTMLEREYAKNRRIEKDLFFLRNELSSMKAVIQKYAMQNDPDLQVKAWMKEVRELAYDIEDTIDDFMVQDEENPDEPTGIKAFVINNIRKLKELFSRCNIAEEIAELKSQVVEVSDRRKRYKLDESISMASDVAVDPRLPAIYAEVGGIVGIDGERDKIIKLLIEAEADGGSWQQLKVVSIVGFGGLGKTTLTYQVYQKIKGQFDCAAFVFVSQRPNVKRILLDILSELGTPGNMWDHERQLINMIREFLHDKRYLIVIDDIWSISAWEILKCVLPYNNSCSRIITTTRVVDVAVTCCSSFGVEGHIYRIKPLREDDSRRLFLKRIFHTEHSCPSHLEEVSNAILRKCGGLPLAILNIAGLLATKPSTKDEWELVLNSI…
Bradi4g21842.1	NB-ARC	MSEVVLLAVSKITSVLAEEATMAAIAKLSEKVTGLKELPSKVMNIKQELSVMNNVIRKIGSHHDFKDEVVNSWISEVCNIAYHVQDVMDKCSYHVLQINEEGFLKQVFKKGTRNVKVFREIADEVFEVQNEIQQVRKMGQQLLSRCFHVGTNIKFVKEDLVGIRDNRILLTGWLYSEEPEGTVITVSRMGGLGKSTLATNVYKREKINFPAHAWIVVSQIYTVDALLRKLLWKIGYTEQPLSAGIDKMDVHDLKKEIQPRLQNKIYLIVLDDVWEPEVYFQIHDVFHNLQGSRIIITTRKDHVAGISSSTRHLELQPLINRDAFDLFCRRAFYNKKGHVCPSELEDIADSIVDRCRGLPLVIVTIGSMLSYRQQLDFWKQTYNQLQSELSKNGHVRAIF…
Bradi4g21890.1	NB-ARC	MAEAILMAVTKIGSVLTEEATKAVIAKLSEKVTNLKELPVKIEQIRKQLTMMGNVISKIGTVYLTDEVVKSWIGEVRNVAYHVEDVMDKYSYHVLQIKEEGFLKKYFIKGTHYAKVFSEIADEVVEVEKEIQEVVRMKDQWLQPCQLVANPLTEMERQRSQDSFPEFVKDEDLVGIKDNRILLTGWLYSEEPEGTVITVSGMGGLGKSTLVTNVYEREKINFPAHAWIVVSQIYTVEDLLRKLLWKIGYTEQPLSAGIDKMDVHDLKKEIQPRLQNKKYLIVLDDVWEPEVYFQIHDVFHNLQGSRIIITTRKDHVAGISSSTRHLELQPLSNRDAFDLFCRRAFYNKKGHMCPKELDAIATSIVDRCHGLPLAIVTIGSMLSSRQQLDFWKQTYNQLQ…
Bradi4g21942.1	NB-ARC	MGDLVIGLARSVVQGALTRAQTAIEEDAKLRQKAQRDLVFISLEFEMMQAFISVAKQDELRDNVARTWVRYVRELAFDFEDCIELVVHLDNSPNWWWRLLPSFMAPPRPLDLAVVELELLRSRAEDVSNSYSRYSRINDSATKLVMLQQPVPGTGIGATTFDMLIKARDASKMGDLTEFITLKDNDLELQVISVCGTAGDLRHIFNEPIKNYQCLVVIDDLQSTDDWDLIKAQLVFRQSKSVIVVITTEAKIAAHCADDEELVLNVKGVEDHAAFDLFEMEVRY
Bradi4g21950.2	NB-ARC	MADLVVGLAKSVVEGALTKAQSAIEEEAKLRQSAQRDLVFITGEFQMMQSFLNVADAERLGNPVVRTWVRQIRELAYDVEDCVEFVVHLDKRSLWWRRLLPPSFLPRAAASQLDEAVGELEHLKARVEDVSARNARYSLISDSGSKPAKKPKASAAAAAGGGGAAAAFSLLIEARDASKRQQGIGDLTQFLTKKDDGLELQVISVWGTAGDLGAASLIRKAYNDPEIHPAFKRRAWVKIMHPFDPLQFIRSLMAQFHANSCKQPDAIIGVEVLRKMDSSQDQLLKEFEEQVKTMKYLVVLEDVCTIAEWDTIRSFLPDRNNGSWIIVSTQQFEIASLCIGHAYQVLELKQFSSKHSVCAFFKEGSQEDDDQVDETDMACTSNNEISVSHELSKAGGSCD…
Bradi4g21950.3	NB-ARC	MADLVVGLAKSVVEGALTKAQSAIEEEAKLRQSAQRDLVFITGEFQMMQSFLNVADAERLGNPVVRTWVRQIRELAYDVEDCVEFVVHLDKRSLWWRRLLPPSFLPRAAASQLDEAVGELEHLKARVEDVSARNARYSLISDSGSKPAKKPKASAAAAAGGGGAAAAFSLLIEARDASKRQQGIGDLTQFLTKKDDGLELQVISVWGTAGDLGAASLIRKAYNDPEIHPAFKRRAWVKIMHPFDPLQFIRSLMAQFHANSCKQPDAIIGVEVLRKMDSSQDQLLKEFEEQVKTMKYLVVLEDVCTIAEWDTIRSFLPDRNNGSWIIVSTQQFEIASLCIGHAYQVLELKQFSSKHSVCAFFKEGSQEDDDQVDETDMACTSNNEISVSHELSKAGGSCD…
Bradi4g21950.4	NB-ARC	MADLVVGLAKSVVEGALTKAQSAIEEEAKLRQSAQRDLVFITGEFQMMQSFLNVADAERLGNPVVRTWVRQIRELAYDVEDCVEFVVHLDKRSLWWRRLLPPSFLPRAAASQLDEAVGELEHLKARVEDVSARNARYSLISDSGSKPAKKPKASAAAAAGGGGAAAAFSLLIEARDASKRQQGIGDLTQFLTKKDDGLELQVISVWGTAGDLGAASLIRKAYNDPEIHPAFKRRAWVKIMHPFDPLQFIRSLMAQFHANSCKQPDAIIGVEVLRKMDSSQDQLLKEFEEQVKTMKYLVVLEDVCTIAEWDTIRSFLPDRNNGSWIIVSTQQFEIASLCIGHAYQVLELKQFSSKHSVCAFFKEGSQEDDDQVDETDMACTSNNEISVSHELSKAGGSCD…
Bradi4g21950.6	NB-ARC	MADLVVGLAKSVVEGALTKAQSAIEEEAKLRQSAQRDLVFITGEFQMMQSFLNVADAERLGNPVVRTWVRQIRELAYDVEDCVEFVVHLDKRSLWWRRLLPPSFLPRAAASQLDEAVGELEHLKARVEDVSARNARYSLISDSGSKPAKKPKASAAAAAGGGGAAAAFSLLIEARDASKRQQGIGDLTQFLTKKDDGLELQVISVWGTAGDLGAASLIRKAYNDPEIHPAFKRRAWVKIMHPFDPLQFIRSLMAQFHANSCKQPDAIIGVEVLRKMDSSQDQLLKEFEEQVKTMKYLVVLEDVCTIAEWDTIRSFLPDRNNGSWIIVSTQQFEIASLCIGHAYQVLELKQFSSKHSVCAFFKEGSQEDDDQVDETDMACTSNNEISVSHELSKAGGSCD…
Bradi4g21950.7	NB-ARC	MADLVVGLAKSVVEGALTKAQSAIEEEAKLRQSAQRDLVFITGEFQMMQSFLNVADAERLGNPVVRTWVRQIRELAYDVEDCVEFVVHLDKRSLWWRRLLPPSFLPRAAASQLDEAVGELEHLKARVEDVSARNARYSLISDSGSKPAKKPKASAAAAAGGGGAAAAFSLLIEARDASKRQQGIGDLTQFLTKKDDGLELQVISVWGTAGDLGAASLIRKAYNDPEIHPAFKRRAWVKIMHPFDPLQFIRSLMAQFHANSCKQPDAIIGVEVLRKMDSSQDQLLKEFEEQVKTMKYLVVLEDVCTIAEWDTIRSFLPDRNNGSWIIVSTQQFEIASLCIGHAYQVLELKQFSSKHSVCAFFKEGSQEDDDQVDETDMACTSNNEISVSHELSKAGGSCD…
Bradi4g22017.1	NB-ARC	MEATLLSGFIELILPKLLSLASARYNLQRSIRDDIRFLEKELCMIHGAIDEYHHRLLPSWSGGGGGGGGGQGTVLSLSMGELRDLAHHIEDCIDRFVYREQQETSSCFLRRVLRYPREMQSRKRLATDPRLLKKVLEESHQRKERYAAFAVAGQSSSSSAQLEEPSSSSSSSLFAHSPRIFEKDLVGIEVSRDELLEQLEEGQRKQLKVISVVGFPGSGKTVLAREVYNSCVGLQFKVRAWVSAPDRSSREVLLKVLDELGCLRVRDASDVGLLAVDIREYLDKKRYFIVIDDMRTDQWSTMESAFPADNGVSSRVMVTTTMQSVANSCSSENGYVHKMRRLGKKHSKQLFLKKACPKEYSGYMEPDTAEVLKKCDGLPLALVSMSHFVRKMGWPVLSR…
Bradi4g22740.1	NB-ARC	MAELATSMMIGPLVCMVKDKVSNYLPDQYKNNIVFRYKMGNKLCRILQTLEVLVTEMNAFGFKYQQQAPAFKQWRLTDSIIVNPENIVSRSREEEKQKIVKILVDHAKVVTLMVLPIVGMSGLGKTTLAQLIYNDPEVQKHFQTRMILMFMTMRKYYRSFRKN
Bradi4g23880.1	NB-ARC	MGDLVIGLAKSVVEGTLSKAQSAIEEHGKLRQQAQRDLVFITFEFEMMHAFLSVADQESAAKNTVVRTWVRHVRELAYDVEDCIELVIHLDNKSDWWRRLLPPCIAAAALPLDQAVAEIEQLKARVVDVSSSYMRYNLVSDFGSKSTVAPSAAVGATAPNLVMKAKEDVEGLREFRDLARLINMKKHDLQVISVWGTGSHLGITSIIRKAYNDPEICPNFACQAWVKLIHPFNPQEFIQCLMAQFYANSCEKQGAIVGLQVLQKMEATQENLLKEFANQINGNRYLVVLEGLSSMVEWDAIRTFLPDRKNGSWIIASTEQFEMASLCVAHPYKVLELKQFSAEHSVCAFLTEASQGDGDKGKEISEEHEICSFDKILNGNKDAAIDWMENSLFVGREPE…
Bradi4g23880.2	NB-ARC	MGDLVIGLAKSVVEGTLSKAQSAIEEHGKLRQQAQRDLVFITFEFEMMHAFLSVADQESAAKNTVVRTWVRHVRELAYDVEDCIELVIHLDNKSDWWRRLLPPCIAAAALPLDQAVAEIEQLKARVVDVSSSYMRYNLVSDFGSKSTVAPSAAVGATAPNLVMKAKEDVEGLREFRDLARLINMKKHDLQVISVWGTGSHLGITSIIRKAYNDPEICPNFACQAWVKLIHPFNPQEFIQCLMAQFYANSCEKQGAIVGLQVLQKMEATQENLLKEFANQINGNRYLVVLEGLSSMVEWDAIRTFLPDRKNGSWIIASTEQFEMASLCVAHPYKVLELKQFSAEHSVCAFLTEASQGDGDKGKEISEEHEICSFDKILNGNKDAAIDWMENSLFVGREPE…
Bradi4g24852.1	NB-ARC	MEVLISAVAGDLISRFISFLAQSYGSQTCEEDDRRRLERLLLRIQTVVEEAEGRHITNQGMFLQLKTLIEGIYLGYYMLDRLRLESLREESIDDDQVSRQSQSFTVSTFNTAKRRCFHAAGTKSTRKLKGVLECLETKITDMREFVMLLGNCPRLPHQPYSTYMYIDKCMFGRHIEKEQLINFLLYDSHDFTDLSILPIIGPHQIGKKTLVQHVCKDKRVHDHFSHMFFFRGEDLRKGEFLVNGKAASGKYLFVVDFSRDVDEAAWTKFRSYLKVPSTGTKIVLIGRAEQVANLGTARPIRLKCLSQEEYWYYFKALSFGSMDPDEHPKLVSLGMQLATELNGSLLAANVLGQALRANPNAPFWQKVLLSMKELVRVHMFAFGIHLEFLLERNSPVNFT…
Bradi4g24857.1	NB-ARC	MEVLISAVAGDLISRFISFLAQSYGSQTCEEDDRRRVEHLLLRIQIVVEEAEGRHITNRGMFLQLKALIEGVYLGYYMLDRLKLESLGEEIVDVAEVSHQSQSFAVSTFNTAKRLRFHAAGTKSTRKLKGVLECLETKITDMREFVMLLGNCPRLPHQPYSTYMYIDKCMFGRHIEKEQLINFLLYDSHDFTDLSILPIIGPHRIGKKTLVQHVCKDKRVHDHFSHMFFFRGEDLRKGEFLVNCKAASGKYLFVVDFSRDVDEAAWTKFRSYLKVPSTGTKIVLIGRAEQVANLGTARPIRLKCLSQEEYWYYFKVLSFGSMDPDEHPKLASLGMQLATELNGSFLAANILGEILRTNPNAPFWQKVLLSIKELVREHLMSFGTHPEDLLERNSPISFT…
Bradi4g24857.2	NB-ARC	MFLQLKALIEGVYLGYYMLDRLKLESLGEEIVDVAEVSHQSQSFAVSTFNTAKRLRFHAAGTKSTRKLKGVLECLETKITDMREFVMLLGNCPRLPHQPYSTYMYIDKCMFGRHIEKEQLINFLLYDSHDFTDLSILPIIGPHRIGKKTLVQHVCKDKRVHDHFSHMFFFRGEDLRKGEFLVNCKAASGKYLFVVDFSRDVDEAAWTKFRSYLKVPSTGTKIVLIGRAEQVANLGTARPIRLKCLSQEEYWYYFKVLSFGSMDPDEHPKLASLGMQLATELNGSFLAANILGEILRTNPNAPFWQKVLLSIKELVREHLMSFGTHPEDLLERNSPISFTKVALVGGQAQRYLVHDLREASSAQGELPRLTSQELLTGGDIPAEEMFEVLVWRSRIPPYC…
Bradi4g24887.1	NB-ARC	MEAAVASALTKEVALKLVSLLSEKHKLSKGLMEDLRFIRTELDMISSARDTHSHLGNPGASASASQAAVSMDEMRDLAHDIEDCIDRFLPCVACEGEASTVLHRMKKAVSSTRSRFAAEIHKLRRRLKDAHERRVNYDVHHHSGGASSSSAASSSPATVADAAESDPVGIEGPKQELVDLLLGSEPGKLSTISIVGFGGSGKTTLARAVYESPGVVQSYPCRAWAMASQHRDPEGLLTAILRQFTADVPPDRSSIKEFLQATRCLIVIDDINKQHWDAIKSILTKETESRIIVTTALQSVANACSSDDGYVYKMSILNAEHSKVLLNKKVFFRGCSPELERGSTAIVEKCDGLPLALVSVAKFLLGENELTGSHCAQVCRSLGHHMEKESDFTKLRQVL…
Bradi4g25041.1	NB-ARC	MEATVVSVGKAVLDGALGYARSKAADELALQLGMESDVAFIADELQMMQSFLATADEEDQPPQQQRVVATWVTQVRDLAYDVEDSLMDCALHSEKTKRNPAPCSPWCWGQGDRRHHISQEVKTLRAKVEDVSNRNLRYQLVKPQLQLPPAAAADQQLPSAMFGINEANLATGAELELGGELAEDGDRLRRLLSSDEAELRVVAMWGTAGDPGKASAIKEAYDSSMAAAKFRLRAWVGLARPFDPTEFLRGLVRQFFFSHDNHESSSPGSTTAGWADALMKMDMLDGGALARMFDTQVGGNSYLVVIDGLSTMVEWQCIKMYFPDKKNGSRIVVSTQHVEIASLCTEKPYQVSKLKRLSYHQTLYLFHSKARSGAAAAEPIVDSTRVTIAGNDPAMPAGE…
Bradi4g25780.2	NB-ARC	MAETVITSVLSKCREVATQEILREAKVLLQVGEDIMLLRDRLEWLQAFVRDADRKRRVGADDLTRIWVRQTRDVVFQAEDVLDEFFHKYLMNREELQKVVGFEKDVERLVELLRREDHPQKMFISILGESGVGKYRLIKQTVITVSDSFNIVVQFIMPRGCSVEDALREVYRIALDPTKRQGSVSREAGIADVVKELRLLLADKRYLLILVGVSSKIFLNCMAASLPDGKRGSWVLLVLEPESKEVACHAATLNLKDINGTRYQLGRLDKEKSGHLFRCRVFGSQGEKLVQAHPRSEEENQMERYEKDVHNITGGHPLAIVVLAGLLRSKERPLEWDAVLQHFKPGTVEEETEDGGGTKDKSAVEWLHKMMTSPAPAEGEPKLSKRMAIERIFSSSFDD…
Bradi4g25810.1	NB-ARC	MAETAITSVLSKCGELATRELVREAKVLLKVGDDIMLLRDRLEWLQAFVRDADRKRRVGTDDLTRIWVRQTRDVAFEVEDALDEFFHKVDLDIQGRRGWKLWLGHLNINRLAIRHVLSSQIEKIKSRLDQISENQKEYNIEYAPSAICTSANMALLSREDLQKVVGIEKDATSLADLLLGLKDHRQKMSFISIVGESGAGKSTLGKEIHSKVVENFDIVVSYTMPPNCSMEDLLTQIYCIAQEQAGRAADELEGHGSSASCEEGGINKLHDLLRDKRYLLILGGISSKIILNCVAASLPDSKTSSCVVLLLEPENKEVASHAANLNHPDHIDGGTHQLSRLDEEGSADLFRWRVFGAEGEKMKGSRKKKKISWPVQYFQSQGDQKNQAQEEEQEVEQMK…
Bradi4g28177.1	NB-ARC	MVGTEMLVAAAVSQVARKISEIVSVAQGEVKLCCNFSDDLEKIKDTLVYLEDLLKNAEKNSFGSDRANLRHWLAQIKSLAFDIEDIVDDYYSSKEQFEGSSSYAQKGSLFCSFSNPVLSKASMVYKMKSKRELLQTRQHLPTQYHFISLINSVVDFDEKQTTSYRNSDITIFGRGRDLENLMDMIMQKSVDELSIISIVGRVGLGKTSLAQLVFNDTRTKAFRFRIWVHVSMGNVVLEKIGKDIVAQTSVRIEGNMQLQSIKNVVQTILIKYKCLIVLDSLWGKDEEVNELKQMLLTGRQTQSKIIVTTQSDKVADLVSTRPPYKLSALSKDDCLNIFSQRAMTGQGDPLFREYGEEIVKRCDGTPLVANFLGSVVNTQRQRREIWQAAKDKEMWKIEE…
Bradi4g28324.1	NB-ARC	YAIYLSYGDLSPCLKQCFLHFSLKPKNTKIYDMQFVGMWIGEGFVHGNPDRLEELGFEYYEELILRNLVEPDMSYPGQYICNMHDVVRSFDQFVTRDEALIAHHGEMDNSKLETKGVESGELGWRSLQQQKSLRSIMLIGNFKVQSGDSLLTFSSLRTLHIESANFVALVESLYQLKHLRYLSVESNDIHSLPENIQKMKFLQHICLGGCENLVKLPANIVKLQKLRYLNLDNTCINSVRRGFCALTNMRALYGFPVHVEGDWCSLEELGPLSQLMEIGLKARLGAKMHLSLMGLYCSSRLGDDGLVKDGVTEKDQGIIEKVFYELYPPPYMEDIRIGRYFGRQLPRWMMSTTMEPLESLRILSMIDLACCTQLPDGLCQLPCLEFLNVSRAPAIKRVG…
Bradi4g33350.1	NB-ARC	MEGQRKVPFYQDVPKDIPIATASLSIKTTGAGCRRGSDWSNPASPYLNSPSPPSSAFVSALQSPYISPRVTEPPPPHQETKVSNAAAATTTVPPPASCTSGFLSEDTDAPSASRTPPSERYDSRGTDLRRSSDGGDAPAAAQRVSFSFSMPRVSLTRGAVASPMSKSNNKLRSCDVYIGFHGEGIPLTRFCKWLKSELELQGIAAFMADRARYSGAHSHEVADRIICSVSFGIVVVTFSSFLNPFVLEEIRFFAQKRNLVPILFHTRVSDIAGLFDSKPEDREGMEALEGLMRCHELKLETDESTWRSSVSRVVAMLQLKLGRGTIGEKEGEGIEGLPFPRNRHFIGRENELAEIEGMLFGCTGDAEDAVCQSGTMPNCGSSGVSDGFADEESDTVRTS…
Bradi4g33467.1	NB-ARC	MAEHVVAAVLQRAGAAVIQEAASLRQVPAKVETLKSELRRMQCFLRDTDARMERGEMANHLVSEVRDVAYSIEIIIDMANILARENNIKRSFMGAMSKGAHYPFHCMHLYNIVKRIDRVTARVHAIFQEFTKYSIAGISLNEMRYSMEENASLRAKRLILPDFEDELDVIGFHTEINQIKDDLLDSENKDLTVISLVGPGGAGKSTVARKVYNLVAKKHFHSCVWICISQQFTVYGALKDIVKGTMGTQNSEELGKMSEAEIIKKIHNFLKDKTYLVVLDDVWRMEDWDMIQAAFPDVKNGSRMVVTTRNSAVSNHPNTRKIIQDLKLLNDEESIELFNRKAFPPYVVHDRNDMDSFREIGKALALKCNGLPLAIVVLGGFLSKNLRITEWRRMVASIN…
Bradi4g33467.2	NB-ARC	MAEHVVAAVLQRAGAAVIQEAASLRQVPAKVETLKSELRRMQCFLRDTDARMERGEMANHLVSEVRDVAYSIEIIIDMANILARENNIKRSFMGAMSKGAHYPFHCMHLYNIVKRIDRVTARVHAIFQEFTKYSIAGISLNEMRYSMEENASLRAKRLILPDFEDELDVIGFHTEINQIKDDLLDSENKDLTVISLVGPGGAGKSTVARKVYNLVAKKHFHSCVWICISQQFTVYGALKDIVKGTMGTQNSEELGKMSEAEIIKKIHNFLKDKTYLVVLDDVWRMEDWDMIQAAFPDVKNGSRMVVTTRNSAVSNHPNTRKIIQDLKLLNDEESIELFNRKAFPPYVVHDRNDMDSFREIGKALALKCNGLPLAIVVLGGFLSKNLRITEWRRMVASIN…
Bradi4g33467.3	NB-ARC	MAEHVVAAVLQRAGAAVIQEAASLRQVPAKVETLKSELRRMQCFLRDTDARMERGEMANHLVSEVRDVAYSIEIIIDMANILARENNIKRSFMGAMSKGAHYPFHCMHLYNIVKRIDRVTARVHAIFQEFTKYSIAGISLNEMRYSMEENASLRAKRLILPDFEDELDVIGFHTEINQIKDDLLDSENKDLTVISLVGPGGAGKSTVARKVYNLVAKKHFHSCVWICISQQFTVYGALKDIVKGTMGTQNSEELGKMSEAEIIKKIHNFLKDKTYLVVLDDVWRMEDWDMIQAAFPDVKNGSRMVVTTRNSAVSNHPNTRKIIQDLKLLNDEESIELFNRKAFPPYVVHDRNDMDSFREIGKALALKCNGLPLAIVVLGGFLSKNLRITEWRRMVASIN…
Bradi4g35317.2	NB-ARC	MKEEANLILRRCRGLPLAIATIGGLLANRPKTSREWMNLGDHLGSELEYDRDIMRVITSSYDGLPYHLKTCFLYLSIFPENYEIRCTRLLRRWMAEGYIAKPRDMTIEEVGRRHYKELINRSMIQPSKKVRASMAVERCRVHGVVLQIILSKSVEENQLFIMDNHCNEAPQSKIRHLVVTRRKKSENMSSINLSLIRSLTVFGECPLSLITPKLRLLRVLDLEDTIGLENDDLKHVGELRHLRYLGLRGTNISALPSSLQNLVCLETLDVQDTKVTWFPHGITKLENLRYLVGGINFAKDLVEKMGKKNATKGNNNCSKTLADFVCGCYGGYKEQSQCLCSGCTCEFSVRAPERIEKLRNLLVLGVLHIAQGSEVARNLGKLTNLRRLGVDLEADGGAW…
Bradi4g35317.3	NB-ARC	MKEEANLILRRCRGLPLAIATIGGLLANRPKTSREWMNLGDHLGSELEYDRDIMRVITSSYDGLPYHLKTCFLYLSIFPENYEIRCTRLLRRWMAEGYIAKPRDMTIEEVGRRHYKELINRSMIQPSKKVRASMAVERCRVHGVVLQIILSKSVEENQLFIMDNHCNEAPQSKIRHLVVTRRKKSENMSSINLSLIRSLTVFGECPLSLITPKLRLLRVLDLEDTIGLENDDLKHVGELRHLRYLGLRGTNISALPSSLQNLVCLETLDVQDTKVTWFPHGITKLENLRYLVGGINFAKDLVEKMGKKNATKGNNNCSKTLADFVCGCYGGYKEQSQCLCSGCTCEFSVRAPERIEKLRNLLVLGVLHIAQGSEVARNLGKLTNLRRLGVDLEADGGAW…
Bradi4g35317.4	NB-ARC	MKEEANLILRRCRGLPLAIATIGGLLANRPKTSREWMNLGDHLGSELEYDRDIMRVITSSYDGLPYHLKTCFLYLSIFPENYEIRCTRLLRRWMAEGYIAKPRDMTIEEVGRRHYKELINRSMIQPSKKVRASMAVERCRVHGVVLQIILSKSVEENQLFIMDNHCNEAPQIFGECPLSLITPKLRLLRVLDLEDTIGLENDDLKHVGELRHLRYLGLRGTNISALPSSLQNLVCLETLDVQDTKVTWFPHGITKLENLRYLVGGINFAKDLVEKMGKKNATKGNNNCSKTLADFVCGCYGGYKEQSQCLCSGCTCEFSVRAPERIEKLRNLLVLGVLHIAQGSEVARNLGKLTNLRRLGVDLEADGGAWMELCSSISRLVHLERLEVRSESLEFLKDT…
Bradi4g35317.5	NB-ARC	MKEEANLILRRCRGLPLAIATIGGLLANRPKTSREWMNLGDHLGSELEYDRDIMRVITSSYDGLPYHLKTCFLYLSIFPENYEIRCTRLLRRWMAEGYIAKPRDMTIEEVGRRHYKELINRSMIQPSKKVRASMAVERCRVHGVVLQIILSKSVEENQLFIMDNHCNEAPQIFGECPLSLITPKLRLLRVLDLEDTIGLENDDLKHVGELRHLRYLGLRGTNISALPSSLQNLVCLETLDVQDTKVTWFPHGITKLENLRYLVGGINFAKDLVEKMGKKNATKGNNNCSKTLADFVCGCYGGYKEQSQCLCSGCTCEFSVRAPERIEKLRNLLVLGVLHIAQGSEVARNLGKLTNLRRLGVDLEADGGAWMELCSSISRLVHLERLEVRSESLEFLKDT…
Bradi4g36976.1	NB-ARC	MESAAASAFLKSVMGRLFLVLEKEYNKQKGLRQDTLSIQQDLRMIAAAMDDRLHALGNSPRRTAVARLYSEEMLGLAHDAQDCIDRIVHRLTCRPRGGGGGGGASLVRRVAHELKKVQSRSGFADEIHKLKSRLKDAHQRVISIPIAAPTYHEFASPPPSSKTCRVARNPVGIGKPVEELLSLLDEVEGEPEQLRVISVVGFGGLGKTTVARAVYDSPHAAERFDCRAWVAAGRSTETNGDGVGEILRDILRQVLPEDGMDVGDDQRLEALLTEYLKHKRYLIVIDDIGMEQWSAINSTFEDNGERSRILLTTTIHSTANICSHGNGYVYQLNTLGEEDSKKIALQGVQSPELEQGSKTLLQKCGGLPLALVSVSDFLKSSGEPTGELCAKLCRNLGSH…
Bradi4g38170.2	NB-ARC	MDTVQWIMSVGTSFLEAIQLSNDLSHLRTSLPRARVLIDRAEWGRFKDKELEKLLLELKNTTYDSEDLLRKFDDQVLRQKMEDTNRSRAGQFISSSLNIAKGLISGSKTRVKEAQSKLDKVVAEIERMLDLMGFNVEPVQLGKQLMPETSSMITEPMVFGRDEERDKVIALLGVPPTNYRSATRTHTFIEGLTAKRMKGENSGAKLVIDDDKPCMEDPTVLPIVGIGGVGKTTLAQLVYNDSRVTTHFDVRIWVCVSDLFDKRRITKEIIQVLNQKRKETILSITTEEFYSPPSLDNLQMKLMEELMDQKFLLVLDDVWPNANQEWRGFSAPLRYGRKGSMILVTTRSLKVAEYVTTIEPVKLEGLPTDIFLEFFKKCAFGRESPESYPQLQDIGRSIV…
Bradi4g38170.3	NB-ARC	MPVSPAASAAVMASTDPLPSLSPSSCEGMRFVRHGVCAFRNRGRPALCPACARPARRNAGPGISSRAIFTEELERTTAMDTVQWIMSVGTSFLEAIQLSNDLSHLRTSLPRARVLIDRAEWGRFKDKELEKLLLELKNTTYDSEDLLRKFDDQVLRQKMEDTNRSRAGQFISSSLNIAKGLISGSKTRVKEAQSKLDKVVAEIERMLDLMGFNVEPVQLGKQLMPETSSMITEPMVFGRDEERDKVIALLGVPPTNYRSATRTHTFIEGLTAKRMKGENSGAKLVIDDDKPCMEDPTVLPIVGIGGVGKTTLAQLVYNDSRVTTHFDVRIWVCVSDLFDKRRITKEIIQVLNQKRKETILSITTEEFYSPPSLDNLQMKLMEELMDQKFLLVLDDVWPN…
Bradi4g38170.4	NB-ARC	MDTVQWIMSVGTSFLEAIQLSNDLSHLRTSLPRARVLIDRAEWGRFKDKELEKLLLELKNTTYDSEDLLRKFDDQVLRQKMEDTNRSRAGQFISSSLNIAKGLISGSKTRVKEAQSKLDKVVAEIERMLDLMGFNVEPVQLGKQLMPETSSMITEPMVFGRDEERDKVIALLGVPPTNYRSATRTHTFIEGLTAKRMKGENSGAKLVIDDDKPCMEDPTVLPIVGIGGVGKTTLAQLVYNDSRVTTHFDVRIWVCVSDLFDKRRITKEIIQVLNQKRKETILSITTEEFYSPPSLDNLQMKLMEELMDQKFLLVLDDVWPNANQEWRGFSAPLRYGRKGSMILVTTRSLKVAEYVTTIEPVKLEGLPTDIFLEFFKKCAFGRESPESYPQLQDIGRSIV…
Bradi4g38170.5	NB-ARC	MDTVQWIMSVGTSFLEAIQLSNDLSHLRTSLPRARVLIDRAEWGRFKDKELEKLLLELKNTTYDSEDLLRKFDDQVLRQKMEDTNRSRAGQFISSSLNIAKGLISGSKTRVKEAQSKLDKVVAEIERMLDLMGFNVEPVQLGKQLMPETSSMITEPMVFGRDEERDKVIALLGVPPTNYRSATRTHTFIEGLTAKRMKGENSGAKLVIDDDKPCMEDPTVLPIVGIGGVGKTTLAQLVYNDSRVTTHFDVRIWVCVSDLFDKRRITKEIIQVLNQKRKETILSITTEEFYSPPSLDNLQMKLMEELMDQKFLLVLDDVWPNANQEWRGFSAPLRYGRKGSMILVTTRSLKVAEYVTTIEPVKLEGLPTDIFLEFFKKCAFGRESPESYPQLQDIGRSIV…
Bradi4g38170.6	NB-ARC	MDTVQWIMSVGTSFLEAIQLSNDLSHLRTSLPRARVLIDRAEWGRFKDKELEKLLLELKNTTYDSEDLLRKFDDQVLRQKMEDTNRSRAGQFISSSLNIAKGLISGSKTRVKEAQSKLDKVVAEIERMLDLMGFNVEPVQLGKQLMPETSSMITEPMVFGRDEERDKVIALLGVPPTNYRSATRTHTFIEGLTAKRMKGENSGAKLVIDDDKPCMEDPTVLPIVGIGGVGKTTLAQLVYNDSRVTTHFDVRIWVCVSDLFDKRRITKEIIQVLNQKRKETILSITTEEFYSPPSLDNLQMKLMEELMDQKFLLVLDDVWPNANQEWRGFSAPLRYGRKGSMILVTTRSLKVAEYVTTIEPVKLEGLPTDIFLEFFKKCAFGRESPESYPQLQDIGRSIV…
Bradi4g38170.7	NB-ARC	MDTVQWIMSVGTSFLEAIQLSNDLSHLRTSLPRARVLIDRAEWGRFKDKELEKLLLELKNTTYDSEDLLRKFDDQVLRQKMEDTNRSRAGQFISSSLNIAKGLISGSKTRVKEAQSKLDKVVAEIERMLDLMGFNVEPVQLGKQLMPETSSMITEPMVFGRDEERDKVIALLGVPPTNYRSATRTHTFIEGLTAKRMKGENSGAKLVIDDDKPCMEDPTVLPIVGIGGVGKTTLAQLVYNDSRVTTHFDVRIWVCVSDLFDKRRITKEIIQVLNQKRKETILSITTEEFYSPPSLDNLQMKLMEELMDQKFLLVLDDVWPNANQEWRGFSAPLRYGRKGSMILVTTRSLKVAEYVTTIEPVKLEGLPTDIFLEFFKKCAFGRESPESYPQLQDIGRSIV…
Bradi4g38170.8	NB-ARC	MDTVQWIMSVGTSFLEAIQLSNDLSHLRTSLPRARVLIDRAEWGRFKDKELEKLLLELKNTTYDSEDLLRKFDDQVLRQKMEDTNRSRAGQFISSSLNIAKGLISGSKTRVKEAQSKLDKVVAEIERMLDLMGFNVEPVQLGKQLMPETSSMITEPMVFGRDEERDKVIALLGVPPTNYRSATRTHTFIEGLTAKRMKGENSGAKLVIDDDKPCMEDPTVLPIVGIGGVGKTTLAQLVYNDSRVTTHFDVRIWVCVSDLFDKRRITKEIIQVLNQKRKETILSITTEEFYSPPSLDNLQMKLMEELMDQKFLLVLDDVWPNANQEWRGFSAPLRYGRKGSMILVTTRSLKVAEYVTTIEPVKLEGLPTDIFLEFFKKCAFGRESPESYPQLQDIGRSIV…
Bradi4g38671.1	NB-ARC	MAGVLDALASYATDMLTEMAKEEVAMLIGVSGEIDNLGINLSDLKNFLADADKRNITDESVRGWVEELKRAMYDVTDILDLCQLKVIEQGPSKDMGCLDPLLFCMRNPLHAHDIGICIKALNEKLDGICTRGGKFNFAKLEAYNQKTTRSLVTDRKTDSLLERSGAVGEKIEEDTRALVNVLTKEADSDQSNCPMKVFNDEDIEGKFTKKIWLSITRDSNDVELLSTAITAAGGDLPGGGGARDKALLVLALRNAIKDKKFFLVLDDMWGVNEWDKLLMTPFSYGGPGSRVLITTRHHTVGRSIKAVHYHHVDKIRSEDAWSLLKKQVLTMEKDEPEVDILRDIGLQIIAKCDGLPLAVKVMGGLLCKKEKTRNDWEGVLNNDIWSVSQVPEELNYAIY…
Bradi4g39317.10	NB-ARC	MADIVLGLTKSVVEGMLSKVQSAIEEEAKLKVRVQHDLVFITGEFQMMQSFLKAVDREQVKDSVVRTWVKQLRDLAYDVEDCIEFVIHVDEKLIWWRCLLPSCMVASPPLDQAVSDVNQLKARVEDVSKRNMRYNLISDSSSSKPATTQQQPSTISGTTEFDMLIEARDTARNHCGLCDLTKLISKDDKDLQVISVWGTGSNLGTTSIIRKAFEDPEICQKFRFRGWVKLVYPFDPYKVIWSLLSEFIRNSYRQRGGNVNVEAMLSEAEAVADMQGGHVRNFINRVQNNRYLIVLEDLPTMVEWDAIRTYLPDMKNGSRIIVSTQQLEIASLCTGHPHQVSELEKISDDHSVCVFFKEGSQSDEDGKNTMMMASNDQTPVSKRTEALNWVERFQPVGRK…
Bradi4g39317.11	NB-ARC	MADIVLGLTKSVVEGMLSKVQSAIEEEAKLKVRVQHDLVFITGEFQMMQSFLKAVDREQVKDSVVRTWVKQLRDLAYDVEDCIEFVIHVDEKLIWWRCLLPSCMVASPPLDQAVSDVNQLKARVEDVSKRNMRYNLISDSSSSKPATTQQQPSTISGTTEFDMLIEARDTARNHCGLCDLTKLISKDDKDLQVISVWGTGSNLGTTSIIRKAFEDPEICQKFRFRGWVKLVYPFDPYKVIWSLLSEFIRNSYRQRGGNVNVEAMLSEAEAVADMQGGHVRNFINRVQNNRYLIVLEDLPTMVEWDAIRTYLPDMKNGSRIIVSTQQLEIASLCTGHPHQVSELEKISDDHSVCVFFKEGSQSDEDGKNTMMMASNDQTPVSKRTEALNWVERFQPVGRK…
Bradi4g39317.12	NB-ARC	MADIVLGLTKSVVEGMLSKVQSAIEEEAKLKVRVQHDLVFITGEFQMMQSFLKAVDREQVKDSVVRTWVKQLRDLAYDVEDCIEFVIHVDEKLIWWRCLLPSCMVASPPLDQAVSDVNQLKARVEDVSKRNMRYNLISDSSSSKPATTQQQPSTISGTTEFDMLIEARDTARNHCGLCDLTKLISKDDKDLQVISVWGTGSNLGTTSIIRKAFEDPEICQKFRFRGWVKLVYPFDPYKVIWSLLSEFIRNSYRQRGGNVNVEAMLSEAEAVADMQGGHVRNFINRVQNNRYLIVLEDLPTMVEWDAIRTYLPDMKNGSRIIVSTQQLEIASLCTGHPHQVSELEKISDDHSVCVFFKEGSQSDEDGKNTMMMASNDQTPVSKRTEALNWVERFQPVGRK…
Bradi4g39317.13	NB-ARC	MADIVLGLTKSVVEGMLSKVQSAIEEEAKLKVRVQHDLVFITGEFQMMQSFLKAVDREQVKDSVVRTWVKQLRDLAYDVEDCIEFVIHVDEKLIWWRCLLPSCMVASPPLDQAVSDVNQLKARVEDVSKRNMRYNLISDSSSSKPATTQQQPSTISGTTEFDMLIEARDTARNHCGLCDLTKLISKDDKDLQVISVWGTGSNLGTTSIIRKAFEDPEICQKFRFRGWVKLVYPFDPYKVIWSLLSEFIRNSYRQRGGNVNVEAMLSEAEAVADMQGGHVRNFINRVQNNRYLIVLEDLPTMVEWDAIRTYLPDMKNGSRIIVSTQQLEIASLCTGHPHQVSELEKISDDHSVCVFFKEGSQSDEDGKNTMMMASNDQTPVSKRTEALNWVERFQPVGRK…
Bradi4g39317.2	NB-ARC	MADIVLGLTKSVVEGMLSKVQSAIEEEAKLKVRVQHDLVFITGEFQMMQSFLKAVDREQVKDSVVRTWVKQLRDLAYDVEDCIEFVIHVDEKLIWWRCLLPSCMVASPPLDQAVSDVNQLKARVEDVSKRNMRYNLISDSSSSKPATTQQQPSTISGTTEFDMLIEARDTARNHCGLCDLTKLISKDDKDLQVISVWGTGSNLGTTSIIRKAFEDPEICQKFRFRGWVKLVYPFDPYKVIWSLLSEFIRNSYRQRGGNVNVEAMLSEAEAVADMQGGHVRNFINRVQNNRYLIVLEDLPTMVEWDAIRTYLPDMKNGSRIIVSTQQLEIASLCTGHPHQVSELEKISDDHSVCVFFKEGSQSDEDGKNTMMMASNDQTPVSKRTEALNWVERFQPVGRK…
Bradi4g39317.3	NB-ARC	MADIVLGLTKSVVEGMLSKVQSAIEEEAKLKVRVQHDLVFITGEFQMMQSFLKAVDREQVKDSVVRTWVKQLRDLAYDVEDCIEFVIHVDEKLIWWRCLLPSCMVASPPLDQAVSDVNQLKARVEDVSKRNMRYNLISDSSSSKPATTQQQPSTISGTTEFDMLIEARDTARNHCGLCDLTKLISKDDKDLQVISVWGTGSNLGTTSIIRKAFEDPEICQKFRFRGWVKLVYPFDPYKVIWSLLSEFIRNSYRQRGGNVNVEAMLSEAEAVADMQGGHVRNFINRVQNNRYLIVLEDLPTMVEWDAIRTYLPDMKNGSRIIVSTQQLEIASLCTGHPHQVSELEKISDDHSVCVFFKEGSQSDEDGKNTMMMASNDQTPVSKRTEALNWVERFQPVGRK…
Bradi4g39317.4	NB-ARC	MADIVLGLTKSVVEGMLSKVQSAIEEEAKLKVRVQHDLVFITGEFQMMQSFLKAVDREQVKDSVVRTWVKQLRDLAYDVEDCIEFVIHVDEKLIWWRCLLPSCMVASPPLDQAVSDVNQLKARVEDVSKRNMRYNLISDSSSSKPATTQQQPSTISGTTEFDMLIEARDTARNHCGLCDLTKLISKDDKDLQVISVWGTGSNLGTTSIIRKAFEDPEICQKFRFRGWVKLVYPFDPYKVIWSLLSEFIRNSYRQRGGNVNVEAMLSEAEAVADMQGGHVRNFINRVQNNRYLIVLEDLPTMVEWDAIRTYLPDMKNGSRIIVSTQQLEIASLCTGHPHQVSELEKISDDHSVCVFFKEGSQSDEDGKNTMMMASNDQTPVSKRTEALNWVERFQPVGRK…
Bradi4g39317.6	NB-ARC	MADIVLGLTKSVVEGMLSKVQSAIEEEAKLKVRVQHDLVFITGEFQMMQSFLKAVDREQVKDSVVRTWVKQLRDLAYDVEDCIEFVIHVDEKLIWWRCLLPSCMVASPPLDQAVSDVNQLKARVEDVSKRNMRYNLISDSSSSKPATTQQQPSTISGTTEFDMLIEARDTARNHCGLCDLTKLISKDDKDLQVISVWGTGSNLGTTSIIRKAFEDPEICQKFRFRGWVKLVYPFDPYKVIWSLLSEFIRNSYRQRGGNVNVEAMLSEAEAVADMQGGHVRNFINRVQNNRYLIVLEDLPTMVEWDAIRTYLPDMKNGSRIIVSTQQLEIASLCTGHPHQVSELEKISDDHSVCVFFKEGSQSDEDGKNTMMMASNDQTPVSKRTEALNWVERFQPVGRK…
Bradi4g39317.7	NB-ARC	MADIVLGLTKSVVEGMLSKVQSAIEEEAKLKVRVQHDLVFITGEFQMMQSFLKAVDREQVKDSVVRTWVKQLRDLAYDVEDCIEFVIHVDEKLIWWRCLLPSCMVASPPLDQAVSDVNQLKARVEDVSKRNMRYNLISDSSSSKPATTQQQPSTISGTTEFDMLIEARDTARNHCGLCDLTKLISKDDKDLQVISVWGTGSNLGTTSIIRKAFEDPEICQKFRFRGWVKLVYPFDPYKVIWSLLSEFIRNSYRQRGGNVNVEAMLSEAEAVADMQGGHVRNFINRVQNNRYLIVLEDLPTMVEWDAIRTYLPDMKNGSRIIVSTQQLEIASLCTGHPHQVSELEKISDDHSVCVFFKEGSQSDEDGKNTMMMASNDQTPVSKRTEALNWVERFQPVGRK…
Bradi4g39317.8	NB-ARC	MADIVLGLTKSVVEGMLSKVQSAIEEEAKLKVRVQHDLVFITGEFQMMQSFLKAVDREQVKDSVVRTWVKQLRDLAYDVEDCIEFVIHVDEKLIWWRCLLPSCMVASPPLDQAVSDVNQLKARVEDVSKRNMRYNLISDSSSSKPATTQQQPSTISGTTEFDMLIEARDTARNHCGLCDLTKLISKDDKDLQVISVWGTGSNLGTTSIIRKAFEDPEICQKFRFRGWVKLVYPFDPYKVIWSLLSEFIRNSYRQRGGNVNVEAMLSEAEAVADMQGGHVRNFINRVQNNRYLIVLEDLPTMVEWDAIRTYLPDMKNGSRIIVSTQQLEIASLCTGHPHQVSELEKISDDHSVCVFFKEGSQSDEDGKNTMMMASNDQTPVSKRTEALNWVERFQPVGRK…
Bradi4g39317.9	NB-ARC	MADIVLGLTKSVVEGMLSKVQSAIEEEAKLKVRVQHDLVFITGEFQMMQSFLKAVDREQVKDSVVRTWVKQLRDLAYDVEDCIEFVIHVDEKLIWWRCLLPSCMVASPPLDQAVSDVNQLKARVEDVSKRNMRYNLISDSSSSKPATTQQQPSTISGTTEFDMLIEARDTARNHCGLCDLTKLISKDDKDLQVISVWGTGSNLGTTSIIRKAFEDPEICQKFRFRGWVKLVYPFDPYKVIWSLLSEFIRNSYRQRGGNVNVEAMLSEAEAVADMQGGHVRNFINRVQNNRYLIVLEDLPTMVEWDAIRTYLPDMKNGSRIIVSTQQLEIASLCTGHPHQVSELEKISDDHSVCVFFKEGSQSDEDGKNTMMMASNDQTPVSKRTEALNWVERFQPVGRK…
Bradi4g40482.2	NB-ARC	MTTTRIHDVAKSCCSSHGDLVYKIQPLSAADSKKLFFKRIFDCEEKCPLNLKEASDNILKKCGGLPLAINAISSMLATGKTKEEWDHLRLSIGFARGKNSDIDTLDYILSLSYFDLPLYLRSCLLYLTMFPEDYEIEMQRLVQRWISEGLIHGEAGRDLIELGETYFHELVNRSLIQPVDIGYDGKASRCRVHDTVLDFLIYKSTEENFCTMLSSHVKSDSRVRRLSLMENEDPGSVEQLDLSHARSLFAFGFTRKYFPSLVNLNALRMLDLHGCRRLVNHHIKDIGRLFQLRYLNISWTAINELPRQIGDLEYLETLDASFTGLVELPESVTRLKRLARLFVPAKIKLPDEIGNMNSLQELWDINPFKQSLNFLEELGKLTNLRNLRIIWDSDGSDDA…
Bradi4g40583.2	NB-ARC	MVVSTMASASTGVMNSLLAKLATLMGEEYRKIKGVRNKVASLQGELNSMNALLVKLAGMDELDVQAKEWRDQVREMTYDIEDCIDDFMRDLAEKGTGTGFLKKTGERLKKLKVRYQIANKIQEIETRVNGVHERRMRYKIDEYTPSSTIVPVDPRVVAMYADAAGLVGIHAPRDELVKLLTGEEKELRVASVVGFGGLGKTTLANEVYRKLQGKFDCQAFVSVSQNPDMSSLLSNLLSKLGGQQSSQTGKLNDLIDSIRTHLMNKRYFIIIDDLWDSSAWNIIRCAFPQNIGGSRVLTTTRIHSVALACCSNRKEYIYKIKSLDEEDSRRLFFSRIFGPGENCPVEFEEVSADILKRCGGLPLAIISISSLLAGQSKPMWEYVRNSLGSMFEGNPTLDE…
Bradi4g40583.3	NB-ARC	MVVSTMASASTGVMNSLLAKLATLMGEEYRKIKGVRNKVASLQGELNSMNALLVKLAGMDELDVQAKEWRDQVREMTYDIEDCIDDFMRDLAEKGTGTGFLKKTGERLKKLKVRYQIANKIQEIETRVNGVHERRMRYKIDEYTPSSTIVPVDPRVVAMYADAAGLVGIHAPRDELVKLLTGEEKELRVASVVGFGGLGKTTLANEVYRKLQGKFDCQAFVSVSQNPDMSSLLSNLLSKLGGQQSSQTGKLNDLIDSIRTHLMNKRYFIIIDDLWDSSAWNIIRCAFPQNIGGSRVLTTTRIHSVALACCSNRKEYIYKIKSLDEEDSRRLFFSRIFGPGENCPVEFEEVSADILKRCGGLPLAIISISSLLAGQSKPMWEYVRNSLGSMFEGNPTLDE…
Bradi4g40583.4	NB-ARC	MVVSTMASASTGVMNSLLAKLATLMGEEYRKIKGVRNKVASLQGELNSMNALLVKLAGMDELDVQAKEWRDQVREMTYDIEDCIDDFMRDLAEKGTGTGFLKKTGERLKKLKVRYQIANKIQEIETRVNGVHERRMRYKIDEYTPSSTIVPVDPRVVAMYADAAGLVGIHAPRDELVKLLTGEEKELRVASVVGFGGLGKTTLANEVYRKLQGKFDCQAFVSVSQNPDMSSLLSNLLSKLGGQQSSQTGKLNDLIDSIRTHLMNKRYFIIIDDLWDSSAWNIIRCAFPQNIGGSRVLTTTRIHSVALACCSNRKEYIYKIKSLDEEDSRRLFFSRIFGPGENCPVEFEEVSADILKRCGGLPLAIISISSLLAGQSKPMWEYVRNSLGSMFEGNPTLDE…
Bradi4g40583.5	NB-ARC	MVVSTMASASTGVMNSLLAKLATLMGEEYRKIKGVRNKVASLQGELNSMNALLVKLAGMDELDVQAKEWRDQVREMTYDIEDCIDDFMRDLAEKGTGTGFLKKTGERLKKLKVRYQIANKIQEIETRVNGVHERRMRYKIDEYTPSSTIVPVDPRVVAMYADAAGLVGIHAPRDELVKLLTGEEKELRVASVVGFGGLGKTTLANEVYRKLQGKFDCQAFVSVSQNPDMSSLLSNLLSKLGGQQSSQTGKLNDLIDSIRTHLMNKRYFIIIDDLWDSSAWNIIRCAFPQNIGGSRVLTTTRIHSVALACCSNRKEYIYKIKSLDEEDSRRLFFSRIFGPGENCPVEFEEVSADILKRCGGLPLAIISISSLLAGQSKPMWEYVRNSLGSMFEGNPTLDE…
Bradi4g40583.6	NB-ARC	MVVSTMASASTGVMNSLLAKLATLMGEEYRKIKGVRNKVASLQGELNSMNALLVKLAGMDELDVQAKEWRDQVREMTYDIEDCIDDFMRDLAEKGTGTGFLKKTGERLKKLKVRYQIANKIQEIETRVNGVHERRMRYKIDEYTPSSTIVPVDPRVVAMYADAAGLVGIHAPRDELVKLLTGEEKELRVASVVGFGGLGKTTLANEVYRKLQGKFDCQAFVSVSQNPDMSSLLSNLLSKLGGQQSSQTGKLNDLIDSIRTHLMNKRYFIIIDDLWDSSAWNIIRCAFPQNIGGSRVLTTTRIHSVALACCSNRKEYIYKIKSLDEEDSRRLFFSRIFGPGENCPVEFEEVSADILKRCGGLPLAIISISSLLAGQSKPMWEYVRNSLGSMFEGNPTLDE…
Bradi4g40583.7	NB-ARC	MVVSTMASASTGVMNSLLAKLATLMGEEYRKIKGVRNKVASLQGELNSMNALLVKLAGMDELDVQAKEWRDQVREMTYDIEDCIDDFMRDLAEKGTGTGFLKKTGERLKKLKVRYQIANKIQEIETRVNGVHERRMRYKIDEYTPSSTIVPVDPRVVAMYADAAGLVGIHAPRDELVKLLTGEEKELRVASVVGFGGLGKTTLANEVYRKLQGKFDCQAFVSVSQNPDMSSLLSNLLSKLGGQQSSQTGKLNDLIDSIRTHLMNKRYFIIIDDLWDSSAWNIIRCAFPQNIGGSRVLTTTRIHSVALACCSNRKEYIYKIKSLDEEDSRRLFFSRIFGPGENCPVEFEEVSADILKRCGGLPLAIISISSLLAGQSKPMWEYVRNSLGSMFEGNPTLDE…
Bradi4g40605.1	NB-ARC	MMSHLLFQSSLVSGQYLTYDGGSHSMSSCYAKTTYVLSQPKMAQKIKKIKNQFGVILKERIDLNAIRNIQPVGSSVQPKERMEISISKNIDERRVFGRSEVKHKIIFEKNGKLLACISGQNSEHHNLRYMSKTISEKMCRRKFLIMFDDVWSKDRHGWEQFQQYFIATAPGSKILLTTRDREVAEMVKSNNVVNLEFLSDGDSWNFLYKKKDMNEWWALRDSILLNEVDTRSKILESLRASYFHLSDDLKECILLCSFMEQGNIYLFVSLFYIFQI
Bradi4g40727.1	NB-ARC	MEAVAVTIAVNAAKTVLERLLGMAENAVTKERALLRGVEGNVRFIRDELEMMRSFLKSSTAACPYAAAGGWCDGCGNCRRSAVRNTWARLLRGLAYDIEDCLLDADLVLEGGNLADRHRLAKRILGLRDRVEAHKERSQMYGVFLDGAHRPTPTEQQHLQHDDDDTRPLLSCEHNPHTDDEDDDGNDWWEVVIGRDDDKKALIKRVKKKNAGNNKVVSVRGMPGVGKTSLARMMYNDAKFIRRFDCRAWVTVPHHHTPPIGYFERRLREQLGVDDGRDVSAWLREKKCLVVVDDVSSPEEWQHIWQCLAAIGEDGRIVVTTRQKDLVRRCGCEYELKPLARKESLKLLFHKLVMILVSYFVFFVHFKVYKNELPNNTKGQANHILRRLGLPLGEYNGRG…
Bradi4g41708.1	NB-ARC	MEAALVSVGAGVMKPLLCKLYKVLKDERGKLKSLRPHVEETRKEMISMEVLADAEQLNSQMRGWRDEVRELSYDMEDCVDDFMARVDHEHDAPKSFFMGLFDKAKKLKPRRRINGKIKELKARAIEASKRQKRYKIDGLSPESSTCDIDPRVHALFVELRVVSIVGPGGLGKTTLTNAVFQSMKSEFSCVAFVSVSRKPDMKNVLREIAEKVKITPDTSSDTEQRLIERLRDHLQEKRYLVVIDDIWSEKAWKTIKDALPNNDSGSRIITTTRNRTLASFCSSQGYYTVSSKSIRSEASCPPHLKEVFERILKKCAGLPLAIITMSSLLADQTAERVWNRALAAVGSSLAKEDGAGEMTKISSLSYFDLPHYMKACLLYLSAYPEDRMIQKKSLIHKWM…
Bradi4g44217.4	NB-ARC	MELATGAMSSLLPKLAELVEGEYKLQIGVKKDVESLSRELESIEVALAKVAEVPLDQLDKQVRLWAKNVKQLSYGMEDIVDSFMVRVEGSEPDADLKRSKRFRKKIANFFKKGKTRHQIADKIQDIKVRVKEVADLREKYKVDDVRANPAVTNTVDPRIIALFKDQKELVGIEEPRNEVIKRLMMEGDDDGLLNSRMQLKILSIFGFGGLGKTTLAKAVYDLQQSNFVCKAFVSVGQNPSLKKVFMDILLQVDEAESSSNASMLNEEQLIRKLRRFLENKRYLIVIDDIWDKFPWNIMKCALIDSNCGSRIITTTRIFKVAEEADDVYKQKKLSSGTSKELFYTRLSIGKCKITSGQPIEISEKILQKCGGVPLAIITIASLLASKPWEDWSEVYDSIG…
Bradi4g44227.1	NB-ARC	MELATGAMSSLLPKLAELLQKEYNLQTGLKTDVQSLSRELESIEVALAKVAEVPLDQLDKQVRLWARNVKQLSYEMEDIVDSFMVRVEGSKPDADLKNSKRFRKKIANFFKKGKTRRQIADKIQDIKVRVKEVADLRDRYKVDDVRANPATTNTVDPRIMALFKDQKELVGIEEPRNEVIKRLMMEGDDDGLLNSRMQLKILSIFGFGGLGKTTLAKAVYDMQQSNFVCKAFVSVGQNPSLKKVFMDILLQVDEAESSSNASMLNEEQLIRKLRRFLENKRYLIVIDDIWDKIPWDIMKCALVDSNCGSRIITTTRILEVAEEADDVYKQKPLSSATSKELFYTRLSIGKCNITSGQPIEISDKILQKCGGVPLAIITIASLLASKPWEDWSEVYDSIG…
Bradi4g44227.2	NB-ARC	MELATGAMSSLLPKLAELLQKEYNLQTGLKTDVQSLSRELESIEVALAKVAEVPLDQLDKQVRLWARNVKQLSYEMEDIVDSFMVRVEGSKPDADLKNSKRFRKKIANFFKKGKTRRQIADKIQDIKVRVKEVADLRDRYKVDDVRANPATTNTVDPRIMALFKDQKELVGIEEPRNEVIKRLMMEGDDDGLLNSRMQLKILSIFGFGGLGKTTLAKAVYDMQQSNFVCKAFVSVGQNPSLKKVFMDILLQVDEAESSSNASMLNEEQLIRKLRRFLENKRYLIVIDDIWDKIPWDIMKCALVDSNCGSRIITTTRILEVAEEADDVYKQKPLSSATSKELFYTRLSIGKCNITSGQPIEISDKILQKCGGVPLAIITIASLLASKPWEDWSEVYDSIG…
Bradi4g44227.3	NB-ARC	MELATGAMSSLLPKLAELLQKEYNLQTGLKTDVQSLSRELESIEVALAKVAEVPLDQLDKQVRLWARNVKQLSYEMEDIVDSFMVRVEGSKPDADLKNSKRFRKKIANFFKKGKTRRQIADKIQDIKVRVKEVADLRDRYKVDDVRANPATTNTVDPRIMALFKDQKELVGIEEPRNEVIKRLMMEGDDDGLLNSRMQLKILSIFGFGGLGKTTLAKAVYDMQQSNFVCKAFVSVGQNPSLKKVFMDILLQVDEAESSSNASMLNEEQLIRKLRRFLENKRYLIVIDDIWDKIPWDIMKCALVDSNCGSRIITTTRILEVAEEADDVYKQKPLSSATSKELFYTRLSIGKCNITSGQPIEISDKILQKCGGVPLAIITIASLLASKPWEDWSEVYDSIG…
Bradi4g44227.5	NB-ARC	MELATGAMSSLLPKLAELLQKEYNLQTGLKTDVQSLSRELESIEVALAKVAEVPLDQLDKQVRLWARNVKQLSYEMEDIVDSFMVRVEGSKPDADLKNSKRFRKKIANFFKKGKTRRQIADKIQDIKVRVKEVADLRDRYKVDDVRANPATTNTVDPRIMALFKDQKELVGIEEPRNEVIKRLMMEGDDDGLLNSRMQLKILSIFGFGGLGKTTLAKAVYDMQQSNFVCKAFVSVGQNPSLKKVFMDILLQVDEAESSSNASMLNEEQLIRKLRRFLENKRYLIVIDDIWDKIPWDIMKCALVDSNCGSRIITTTRILEVAEEADDVYKQKPLSSATSKELFYTRLSIGKCNITSGQPIEISDKILQKCGGVPLAIITIASLLASKPWEDWSEVYDSIG…
Bradi4g44227.6	NB-ARC	MELATGAMSSLLPKLAELLQKEYNLQTGLKTDVQSLSRELESIEVALAKVAEVPLDQLDKQVRLWARNVKQLSYEMEDIVDSFMVRVEGSKPDADLKNSKRFRKKIANFFKKGKTRRQIADKIQDIKVRVKEVADLRDRYKVDDVRANPATTNTVDPRIMALFKDQKELVGIEEPRNEVIKRLMMEGDDDGLLNSRMQLKILSIFGFGGLGKTTLAKAVYDMQQSNFVCKAFVSVGQNPSLKKVFMDILLQVDEAESSSNASMLNEEQLIRKLRRFLENKRYLIVIDDIWDKIPWDIMKCALVDSNCGSRIITTTRILEVAEEADDVYKQKPLSSATSKELFYTRLSIGKCNITSGQPIEISDKILQKCGGVPLAIITIASLLASKPWEDWSEVYDSIG…
Bradi4g44227.7	NB-ARC	MELATGAMSSLLPKLAELLQKEYNLQTGLKTDVQSLSRELESIEVALAKVAEVPLDQLDKQVRLWARNVKQLSYEMEDIVDSFMVRVEGSKPDADLKNSKRFRKKIANFFKKGKTRRQIADKIQDIKVRVKEVADLRDRYKVDDVRANPATTNTVDPRIMALFKDQKELVGIEEPRNEVIKRLMMEGDDDGLLNSRMQLKILSIFGFGGLGKTTLAKAVYDMQQSNFVCKAFVSVGQNPSLKKVFMDILLQVDEAESSSNASMLNEEQLIRKLRRFLENKRYLIVIDDIWDKIPWDIMKCALVDSNCGSRIITTTRILEVAEEADDVYKQKPLSSATSKELFYTRLSIGKCNITSGQPIEISDKILQKCGGVPLAIITIASLLASKPWEDWSEVYDSIG…
Bradi4g44550.5	NB-ARC	MELATGAMSSLLPKLAELLQKEYNLQTGLKKDVQSLSRELERIEVALAKVAEVPLDQLDKQVRLWARNVKQLSYDMEDIVDSFMVRVEGSEPDADLKSSKRFRKKIANFFKKGKTRHQIADKIQDIKVRVKEVTDLRDRYKVDDVHANQAATNTIDPRMINLFKDQKELVGIEEPRKDLIKRLMEWGDVVSNSKLQLKIVSIFGFGGLGKTTLAKAVYDKLQEEFVCKAFISVGQKPNLKKVFMDILRQLDKNSYLNATMLDEVQLIDELRELLENKRYLIVIDDIWDKSSWNIMKCALIDSNCGSRIITTTRIFEVAEEADDVYKQKPLSSATSKELFYTRLSIGKCKITSGQPIEISEKILQKCGGVPLAIITIASLLASKPWEDWSEVYDSIGFGD…
Bradi4g44550.6	NB-ARC	MELATGAMSSLLPKLAELLQKEYNLQTGLKKDVQSLSRELERIEVALAKVAEVPLDQLDKQVRLWARNVKQLSYDMEDIVDSFMVRVEGSEPDADLKSSKRFRKKIANFFKKGKTRHQIADKIQDIKVRVKEVTDLRDRYKVDDVHANQAATNTIDPRMINLFKDQKELVGIEEPRKDLIKRLMEWGDVVSNSKLQLKIVSIFGFGGLGKTTLAKAVYDKLQEEFVCKAFISVGQKPNLKKVFMDILRQLDKNSYLNATMLDEVQLIDELRELLENKRYLIVIDDIWDKSSWNIMKCALIDSNCGSRIITTTRIFEVAEEADDVYKQKPLSSATSKELFYTRLSIGKCKITSGQPIEISEKILQKCGGVPLAIITIASLLASKPWEDWSEVYDSIGFGD…
Bradi4g44550.7	NB-ARC	MELATGAMSSLLPKLAELLQKEYNLQTGLKKDVQSLSRELERIEVALAKVAEVPLDQLDKQVRLWARNVKQLSYDMEDIVDSFMVRVEGSEPDADLKSSKRFRKKIANFFKKGKTRHQIADKIQDIKVRVKEVTDLRDRYKVDDVHANQAATNTIDPRMINLFKDQKELVGIEEPRKDLIKRLMEWGDVVSNSKLQLKIVSIFGFGGLGKTTLAKAVYDKLQEEFVCKAFISVGQKPNLKKVFMDILRQLDKNSYLNATMLDEVQLIDELRELLENKRYLIVIDDIWDKSSWNIMKCALIDSNCGSRIITTTRIFEVAEEADDVYKQKPLSSATSKELFYTRLSIGKCKITSGQPIEISEKILQKCGGVPLAIITIASLLASKPWEDWSEVYDSIGFGD…
Bradi4g44550.8	NB-ARC	MELATGAMSSLLPKLAELLQKEYNLQTGLKKDVQSLSRELERIEVALAKVAEVPLDQLDKQVRLWARNVKQLSYDMEDIVDSFMVRVEGSEPDADLKSSKRFRKKIANFFKKGKTRHQIADKIQDIKVRVKEVTDLRDRYKVDDVHANQAATNTIDPRMINLFKDQKELVGIEEPRKDLIKRLMEWGDVVSNSKLQLKIVSIFGFGGLGKTTLAKAVYDKLQEEFVCKAFISVGQKPNLKKVFMDILRQLDKNSYLNATMLDEVQLIDELRELLENKRYLIVIDDIWDKSSWNIMKCALIDSNCGSRIITTTRIFEVAEEADDVYKQKPLSSATSKELFYTRLSIGKCKITSGQPIEISEKILQKCGGVPLAIITIASLLASKPWEDWSEVYDSIGFGD…
Bradi4g44550.9	NB-ARC	MELATGAMSSLLPKLAELLQKEYNLQTGLKKDVQSLSRELERIEVALAKVAEVPLDQLDKQVRLWARNVKQLSYDMEDIVDSFMVRVEGSEPDADLKSSKRFRKKIANFFKKGKTRHQIADKIQDIKVRVKEVTDLRDRYKVDDVHANQAATNTIDPRMINLFKDQKELVGIEEPRKDLIKRLMEWGDVVSNSKLQLKIVSIFGFGGLGKTTLAKAVYDKLQEEFVCKAFISVGQKPNLKKVFMDILRQLDKNSYLNATMLDEVQLIDELRELLENKRYLIVIDDIWDKSSWNIMKCALIDSNCGSRIITTTRIFEVAEEADDVYKQKPLSSATSKELFYTRLSIGKCKITSGQPIEISEKILQKCGGVPLAIITIASLLASKPWEDWSEVYDSIGFGD…
Bradi4g44556.1	NB-ARC	MKLVTGAMSSLLPKLAELLQDEYNLQTGVKKDVESLSRELESIEVALAKVAEVPLDQLDKQVRLCSRNVKQLSYEMEDIVDGFMVRVEGSEPDADLKRSKRFRKKIANFFKKGKTRHQIADKIQDIKVRVREVADLRDRYKIDDVRANLSATNTVDHVHANLSATNTVDPRITALFKDQKELIGIEEPRNELIKRLMMEGDDDGLLSSRMQLKILSIFGFGGLGKTTLAKTVYDKLQGEFVCRAFISVGQNPSVKKVLMDILCKLDENSYLNATMLDEEQLIGKLCGLLENKRFPQAYSSVKLCEKLEGDDDGGVLNSKMQLKILSIFGFGGLGKTTLAKAVYDLLQSNFVCKAFVSVGQNPNLKKVFMDILLQLDEKSSLNASMLNEEQLIRKLRGFL…
Bradi4g44556.2	NB-ARC	MKLVTGAMSSLLPKLAELLQDEYNLQTGVKKDVESLSRELESIEVALAKVAEVPLDQLDKQVRLCSRNVKQLSYEMEDIVDGFMVRVEGSEPDADLKRSKRFRKKIANFFKKGKTRHQIADKIQDIKVRVREVADLRDRYKIDDVRANLSATNTVDHVHANLSATNTVDPRITALFKDQKELIGIEEPRNELIKRLMMEGDDDGLLSSRMQLKILSIFGFGGLGKTTLAKTVYDKLQGEFVCRAFISVGQNPSVKKVLMDILCKLDENSYLNATMLDEEQLIGKLCGLLENKRFPQAYSSVKLCEKLEGDDDGGVLNSKMQLKILSIFGFGGLGKTTLAKAVYDLLQSNFVCKAFVSVGQNPNLKKVFMDILLQLDEKSSLNASMLNEEQLIRKLRGFL…
Bradi4g44556.3	NB-ARC	MKLVTGAMSSLLPKLAELLQDEYNLQTGVKKDVESLSRELESIEVALAKVAEVPLDQLDKQVRLCSRNVKQLSYEMEDIVDGFMVRVEGSEPDADLKRSKRFRKKIANFFKKGKTRHQIADKIQDIKVRVREVADLRDRYKIDDVRANLSATNTVDHVHANLSATNTVDPRITALFKDQKELIGIEEPRNELIKRLMMEGDDDGLLSSRMQLKILSIFGFGGLGKTTLAKTVYDKLQGEFVCRAFISVGQNPSVKKVLMDILCKLDENSYLNATMLDEEQLIGKLCGLLENKRFPQAYSSVKLCEKLEGDDDGGVLNSKMQLKILSIFGFGGLGKTTLAKAVYDLLQSNFVCKAFVSVGQNPNLKKVFMDILLQLDEKSSLNASMLNEEQLIRKLRGFL…
Bradi4g44556.4	NB-ARC	MKLVTGAMSSLLPKLAELLQDEYNLQTGVKKDVESLSRELESIEVALAKVAEVPLDQLDKQVRLCSRNVKQLSYEMEDIVDGFMVRVEGSEPDADLKRSKRFRKKIANFFKKGKTRHQIADKIQDIKVRVREVADLRDRYKIDDVRANLSATNTVDHVHANLSATNTVDPRITALFKDQKELIGIEEPRNELIKRLMMEGDDDGLLSSRMQLKILSIFGFGGLGKTTLAKTVYDKLQGEFVCRAFISVGQNPSVKKVLMDILCKLDENSYLNATMLDEEQLIGKLCGLLENKRHILL
Bradi4g44556.5	NB-ARC	MKLVTGAMSSLLPKLAELLQDEYNLQTGVKKDVESLSRELESIEVALAKVAEVPLDQLDKQVRLCSRNVKQLSYEMEDIVDGFMVRVEGSEPDADLKRSKRFRKKIANFFKKGKTRHQIADKIQDIKVRVREVADLRDRYKIDDVRANLSATNTVDHVHANLSATNTVDPRITALFKDQKELIGIEEPRNELIKRLMMEGDDDGLLSSRMQLKILSIFGFGGLGKTTLAKTVYDKLQGEFVCRAFISVGQNPSVKKVLMDILCKLDENSYLNATMLDEEQLIGKLCGLLENKRHILL
Bradi4g44556.6	NB-ARC	MKLVTGAMSSLLPKLAELLQDEYNLQTGVKKDVESLSRELESIEVALAKVAEVPLDQLDKQVRLCSRNVKQLSYEMEDIVDGFMVRVEGSEPDADLKRSKRFRKKIANFFKKGKTRHQIADKIQDIKVRVREVADLRDRYKIDDVRANLSATNTVDHVHANLSATNTVDPRITALFKDQKELIGIEEPRNELIKRLMMEGDDDGLLSSRMQLKILSIFGFGGLGKTTLAKTVYDKLQGEFVCRAFISVGQNPSVKKVLMDILCKLDENSYLNATMLDEEQLIGKLCGLLENKRHILL
Bradi4g44575.1	NB-ARC	MELATGAMRSLLPKLVELVEGEYKLQTGVKKDVESLSRELESIEVALAKVAEVPLDKLDKQVRLWATNVKQLSYEMEDIVDSFMVRVEGSEPDADLKRSKRFRKKIANFFKKGKTRHQIADKIQDIKVRVKEVADLRDRYKVDDVHANQAATNTIDPRMINLFKDQKELVGIEEPRKDLIKRLMEGGDVVSNSKLQLKIVSIFGFGGLGKTTLAKAVYDKLQEEFICKAFISVGQKPNLKKAFMDILRQLDKNSYLNATMLDELQLIDELRELLENKRYLIVIDDIWDKSSWNIMKYALIDSNCGSRIITTTRIFEVAEEADDVYKQKPLSSATSKELFYTRLSIGKCKIISGQPIEISGKILQKCGGVPLAIITIASLLASKPWEDWSEVYDSIGFGD…
Bradi4g44575.2	NB-ARC	MELATGAMRSLLPKLVELVEGEYKLQTGVKKDVESLSRELESIEVALAKVAEVPLDKLDKQVRLWATNVKQLSYEMEDIVDSFMVRVEGSEPDADLKRSKRFRKKIANFFKKGKTRHQIADKIQDIKVRVKEVADLRDRYKVDDVHANQAATNTIDPRMINLFKDQKELVGIEEPRKDLIKRLMEGGDVVSNSKLQLKIVSIFGFGGLGKTTLAKAVYDKLQEEFICKAFISVGQKPNLKKAFMDILRQLDKNSYLNATMLDELQLIDELRELLENKRYLIVIDDIWDKSSWNIMKYALIDSNCGSRIITTTRIFEVAEEADDVYKQKPLSSATSKELFYTRLSIGKCKIISGQPIEISGKILQKCGGVPLAIITIASLLASKPWEDWSEVYDSIGFGD…
Bradi4g44590.1	NB-ARC	MELATGAMSSLLPKLAELLQKEYNLQTGLKKDVQSLSRELESIEVALAKVAEVPRDQLDKQVRLWARNVKQLTYEMEDIVDSFMVRVEGSEPDADLKRSKRFRKKIADFFKKGKTRHQIADKIQDIKVRVREVADLRDRYKVDDVCANSAATNTIDPRMINLFKDQKELVGIEEPRNEIIKRLMEGGDGVSNSKLQLKILSIVGFGGLGKTTLAKAVYDKLQEEFVCKAFISVGQNPNVKKVFMDILRQLDKYSYLNATMLDEVQLIDELRELLENKRNSTVPHWRMRTPSRDTPKIPEDFFREAEHRRVVAPT
Bradi4g44590.2	NB-ARC	MELATGAMSSLLPKLAELLQKEYNLQTGLKKDVQSLSRELESIEVALAKVAEVPRDQLDKQVRLWARNVKQLTYEMEDIVDSFMVRVEGSEPDADLKRSKRFRKKIADFFKKGKTRHQIADKIQDIKVRVREVADLRDRYKVDDVCANSAATNTIDPRMINLFKDQKELVGIEEPRNEIIKRLMEGGDGVSNSKLQLKILSIVGFGGLGKTTLAKAVYDKLQEEFVCKAFISVGQNPNVKKVFMDILRQLDKYSYLNATMLDEVQLIDELRELLENKSTVPHWRMRTPSRDTPKIPEDFFREAEHRRVVAPT
Bradi4g44590.4	NB-ARC	MELATGAMSSLLPKLAELLQKEYNLQTGLKKDVQSLSRELESIEVALAKVAEVPRDQLDKQVRLWARNVKQLTYEMEDIVDSFMVRVEGSEPDADLKRSKRFRKKIADFFKKGKTRHQIADKIQDIKVRVREVADLRDRYKVDDVCANSAATNTIDPRMINLFKDQKELVGIEEPRNEIIKRLMEGGDGVSNSKLQLKILSIVGFGGLGKTTLAKAVYDKLQEEFVCKAFISVGQNPNVKKVFMDILRQLDKYSYLNATMLDEVQLIDELRELLENKRNSTVPHWRMRTPSRDTPKIPEDFFREAEHRRVVAPT
Bradi4g44603.1	NB-ARC	MELATGAMSSLLPKLAELVEGEYKLQTGVKKDVESLSRELESIEVALAKVAEVPLDQLDKQVRLWARNVKQLSYEMEDIVDSFMVRVKGSEPDADLKRSKRFRKKIANFFKKGKTRHQIADKIQDIKVRVKEVADLRDRYKIDDVRANLSATNTVDPRITALFKDQKELVGIEEPRNEVIKRLMMEGGDDCLLNSRMQLKILSIFGFGGLGKTTLAKAVYDMLQSNYDCKAFVSVGQNPNLKKVFTDILLQLDEQSCSNASMLNEEQLIRKLRGFLENKRYLIVIDDIWDKNPWDIMKCALIDSNCGSRIITTTRIFEVAEEADDVYKQKPLSSATSKELFYTRLSIGICKITSGQPIEISEKILQKCGGVPLAIITIASLLANKPWEDWSEVYDSIGF…
Bradi4g44642.1	NB-ARC	MDLKRSKRFRKKIANFFKKGKTRYQIANKIQDIKVRLREVADLHDRYKVDDVRANPAATNTVDPRIMALFKDQKELVGIEEPRNEVIKRLMMEGDDDGLLSSRMQLKILSIFGFGGLGKTTLAKAVYDMQQSNFVCKAFVSVGQNPSLKKVFMDILLQVDEAESSSNASMLNEEQLIRKLRGFLENKRYLIVIDDIWDNSSWHMMKCVLVDSNCGSRIITTTRIFEVAEEAGDVYKQKPLSSATSKELFYTRLSIGKCKITYGQPIEISEKILQKCGGVPLAIITIASMLASKPWEDWSEVYDSIGFGDRANIHVDNTRKILLYSYYDLPCYLRACLLHLSIYLEDHEIRKDTLCNIPKFQTFTCALHP
Bradi4g44646.2	NB-ARC	MELATGAMSSLLPKLVELIEGEYKLQTGVKKDVESLSRELESIEVALAKVTEVPLDQRDKQVRLWATNVKQLSYEMEDIVDSFMVRVEGSEPDADLKRSKRFRKKIANFFKKGKTRHQIADKIQDIKVRVKEVADLRDRYKVDDVHANQAATNTIDPRMINLFKDQKELVGIEEPRKDLIKRLMEGGDVVSNSKLQLKIVSIFGFGGLGKTTLAKAVYDKLQEEFVCKAFISNSYLNATMLDEVQLIDELRELLENKRYLIVIDDIWESSWNIMKCALIDSNCGSRIITTTRIFDVAKEADDVYKQKTLSFGTSKELFDTRLSIGKCKITSGQPIEISDKIL
Bradi5g00451.1	NB-ARC	MVVGPLLSMVKDKASSYLLDQYKVMEGMEEQHEILKRKLPAILDIITDAEQAATHREGAKAWLEAIKKVAYEANEVFDEFKYEALRRQAKKSGHYNKLGVHVVKLFPTHNRFAFREKMGNKLCKIVQAIDVLVAEMNAFQFKYQQQPPVSKQWRQTDHVMFDPKKIISRSRDREKEKIVDVLVGQASNVDLMVIPIVAMGGLGKTTLAQLVYNQPEIQKHFNLLIWVCVSDSFDVDSLAKSIVEAALDKKDGTGAAPTKKSPLDRLQDVVSGQRYLLVLDDSYNLTALKDKFIKEIIETRAFSLHKEEERPSVLVNMVGEIVKRCCGSPLAATALGSILRTKTSEEEWKAISNSSNICTEETGILPILKLSYNDLSSHMKQCFAICAVFPKDYELDKKV…
Bradi5g00871.1	NB-ARC	MEATIGISAARWGVTRALGPILDGLLEPWAASSALGTKIHELKMELLYAQGMLDNARGRDVRSAALGQLLLELRRLAYAADDALDDLEYFRIQDELYGTKKATDDDDQGCLKGLVVNAHHTVKTHAGKLSKLLSYPCTACHDDSDEEQEDGSGGCLPRACSRYWENAQAANGGCVPKVVSCARAIGKRLPCTRTEHAPLLKFDRVEMSERMSKILDELKPVCAKVSTILGLELSGMNRTTTKETPLDRPETTHHIIQPKLYGRGSQIDHVVKDITGSKYSTNNLTVLSFYGQGGIGKTTFAQHIYDKAKSNFQIHLWICVSHGSNANMLARDIAKQIQSSSDKKGSAAPSGASDKKGSAAPSGASDKKGSAAPSGASDKKDSAEDQIEMAVQSKRFLLV…
Bradi5g01167.1	NB-ARC	MAEIVLLLVIEKIGVALANGAANQACAEFCKYATRLTELQASMGRVMRELRVMHDVLCQMDIRKRNHQAFESWLDGVRKVAHDMEDMVDEYLYRVGREHDIGCCFYLKKGFRKPRSLLSLNQIASGVKEIEKDLAHLSETKNRWISMINNGDTSSSIYIVQRSQELANISRTLDEEDLVGVDENREKLEQWLGGDNGERSVITLLGMGGLGKTVLAANVYKKEREKFHCHAWVSISQTYSIEDVLRNIIKELFKDKAGVSSDTAAMDITCLQETLKRFLEKKKYLIILDDVWTPEAFYDFSRTLVCNVKGSRLIITTRQRDVAALASQGHMLTLEALPEDEAWDLFCKKSFPREMNHECPEELKLLSKEIVSKCKGLPLAIVSVGSLLYVREKTVEEWK…
Bradi5g01167.2	NB-ARC	MAEIVLLLVIEKIGVALANGAANQACAEFCKYATRLTELQASMGRVMRELRVMHDVLCQMDIRKRNHQAFESWLDGVRKVAHDMEDMVDEYLYRVGREHDIGCCFYLKKGFRKPRSLLSLNQIASGVKEIEKDLAHLSETKNRWISMINNGDTSSSIYIVQRSQELANISRTLDEEDLVGVDENREKLEQWLGGDNGERSVITLLGMGGLGKTVLAANVYKKEREKFHCHAWVSISQTYSIEDVLRNIIKELFKDKAGVSSDTAAMDITCLQETLKRFLEKKKYLIILDDVWTPEAFYDFSRTLVCNVKGSRLIITTRQRDVAALASQGHMLTLEALPEDEAWDLFCKKSFPREMNHECPEELKLLSKEIVSKCKGLPLAIVSVGSLLYVREKTVEEWK…
Bradi5g01546.1	NB-ARC	MEEIVIGLSKSVVEGTLSKVKAAIEDETKLKLTVQSDLVFITGEFEMMQSFLNVADAGERIKNKAVKTWVRQLRDLAYDAEDCIELVIHLDPKPSWWRRLLILPCLPAVTLPIDDAAAEIKELKDRVEYVSQRNMRYNLIADFGSGANIKSAAVQLDLERRRLDISIPVEEAKNKGSLVIDLTELIPNTEDHPDLGVISVWGTGGDLGVASIIRKAYDDSEIRNNFQCRGWAKLTHPFNPLKILRSLLIQFCTNTSTGPPNRQGEALDADSLPRTVASEGQVIREFVNHVNTKRYLVVLEDLSTIAEWDALRIYLPDRGNGSHVIVSTQHFDVASLCVGQPHKVSEFRKFTPDHSVYVFSKEVIGAGDVGCDADDLIGRDTEKVELINQIDEVSCVISV…
Bradi5g01924.1	NB-ARC	MVLVAEAFIVAAVGWFVSPHITKLMEVARSCASSMCGKLSKGTKEKLQRLAQDLEDIKGFLDPDNMGFVNGQTRLDRLWRLKDAIHDAEEILDLFQLEIHEAETAKVNTNNLGKKKTKKMKMKRQSGAGSSKSAGIAAAGTSSKASLDQLDKVLKNLDELRGRAQELYRDSHRGDSSILKREETGPNPAKDQKSFFGYQDEYTQLVSMLQKDGKLQEQEKKVIAIVGDAGMGKTELARQAYRDVQEKFDLRIWVHAYDKNTEFDLLKEIWKSAAGDKPVGKMNVSSLQTELGKLLMSKRCLLVLDDVWNHESATTATARKQARVALDSFTRFAGHGSRIVLTTRAKICATTLGAADATIVLNGIKPKEMTLLINETANLIGTTGDPRSQELLHKQVHKL…
Bradi5g01924.2	NB-ARC	MVLVAEAFIVAAVGWFVSPHITKLMEVARSCASSMCGKLSKGTKEKLQRLAQDLEDIKGFLDPDNMGFVNGQTRLDRLWRLKDAIHDAEEILDLFQLEIHEAETAKVNTNNLGKKKTKKMKMKRQSGAGSSKSAGIAAAGTSSKASLDQLDKVLKNLDELRGRAQELYRDSHRGDSSILKREETGPNPAKDQKSFFGYQDEYTQLVSMLQKDGKLQEQEKKVIAIVGDAGMGKTELARQAYRDVQEKFDLRIWVHAYDKNTEFDLLKEIWKSAAGDKPVGKMNVSSLQTELGKLLMSKRCLLVLDDVWNHESATTATARKQARVALDSFTRFAGHGSRIVLTTRAKICATTLGAADATIVLNGIKPKEMTLLINETANLIGTTGDPRSQELLHKQVHKL…
Bradi5g01936.1	NB-ARC	MELMEAAASGLDPAAARLAEAPKHLRSASRAMEGLAAEIQSRDDLYGCEEERWAPSCRGKVAGLEAEVMKAYMLKIWFISAGAGNKVLALQARDATYLIEDLEDMIDYRRLQSNLARRAKARRHQSDLLRALMCGWKRLIGCHGPSSSSPKSIIRGISVVNEETRRLGQLLGNGAGPSSNPAPLDSGRETGHTVVSRRHKERGEIVQMLIQPCHKTVPEMIVCIVGIGGIGKTTLAQMVFNDARVGQHFDVKCWVSVSNNKMNLTAEILRSAQPAWDGSAEKMVDFEMLKSELLRFVASKRYLIVLDDVCNSTDEMLLDILSALRSADIGSRILVTSRMNMMPCMLVTSQLYTVNPLNSDDCWALLKEHAFPSNSEDVHPDLELIGRQIAAKINGSPLI…
Bradi5g02360.1	NB-ARC	MGLPLEFDLTRRAERLVSERAPYSIQKSPRRLLPFSMDPIFLASAAATWALNKLLDHLKETAINALLRSKGLDKEVKPLIHALNRANLVLGGVNAGATGTAGVEIKNDKSLAAQIRLVHDQAVKLAKYLDVLEYYEIKEKIKKMKLKEGNKITSKVKSSITQLAHPKTNIKISDIQSIAATAKDLHMICDSLHDALVIQKLTELRIVTQNKSTDTRETAENFAGTKDFERDEKADILKQISASASSGQKLFVLPIVGDGGVGKTTLAQQVYSDPSLKDFNIKIWIYVSANFDEIKLAQGILEQIPGWEHKNTKNLNVLQSEMKKYLLTRRFLLVLDDMWEESQGRWDKLLAPLTCTPIKGNVILVTTRKLSVAKITNRMGAHIILKGMEKDLFWRFFKR…
Bradi5g02360.2	NB-ARC	MGLPLEFDLTRRAERLVSERAPYSIQKSPRRLLPFSMDPIFLASAAATWALNKLLDHLKETAINALLRSKGLDKEVKPLIHALNRANLVLGGVNAGATGTAGVEIKNDKSLAAQIRLVHDQAVKLAKYLDVLEYYEIKEKIKKMKLKEGNKITSKVKSSITQLAHPKTNIKISDIQSIAATAKDLHMICDSLHDALVIQKLTELRIVTQNKSTDTRETAENFAGTKDFERDEKADILKQISASASSGQKLFVLPIVGDGGVGKTTLAQQVYSDPSLKDFNIKIWIYVSANFDEIKLAQGILEQIPGWEHKNTKNLNVLQSEMKKYLLTRRFLLVLDDMWEESQGRWDKLLAPLTCTPIKGNVILVTTRKLSVAKITNRMGAHIILKGMEKDLFWRFFKR…
Bradi5g02367.1	NB-ARC	MENEVVPATSAGGREGDLQIWASGSGIGEEVGLLNSALRQMKSVLADVERKEIQNVQLVRSLKEAHHAASQAEDLRGELEYYRIQEKVEREEHDCMDGLIDEQDMVLQELTYLFQAEEDTTESSTFCTEDSSPASPIVVPAGNISPGHLLAISSEINDHIESCHNMIKDLPEALEIEEWNDLIRIEMKKQSTGTDPRETSSCPTEPKVYGRDQEQDLIINKLTSEKSAGENLSVLAIVGYGGVGKTTLANAVFNDSRVSKHFEERLWVYVSVYFDQAKIMHKLLESLIGDKHEKLTSLKELQDNLKYALKSKRVLLVLDDMWEDTQEERWRDLLTPLLSNDVQGNRVLVTTRKPSVAKFTRATDHINLDGLKPDDFWKLFKEWVFGNENFTGERILQEV…
Bradi5g02367.2	NB-ARC	MENEVVPATSAGGREGDLQIWASGSGIGEEVGLLNSALRQMKSVLADVERKEIQNVQLVRSLKEAHHAASQAEDLRGELEYYRIQEKVEREEHDCMDGLIDEQDMVLQELTYLFQAEEDTTESSTFCTEDSSPASPIVVPAGNISPGHLLAISSEINDHIESCHNMIKDLPEALEIEEWNDLIRIEMKKQSTGTDPRETSSCPTEPKVYGRDQEQDLIINKLTSEKSAGENLSVLAIVGYGGVGKTTLANAVFNDSRVSKHFEERLWVYVSVYFDQAKIMHKLLESLIGDKHEKLTSLKELQDNLKYALKSKRVLLVLDDMWEDTQEERWRDLLTPLLSNDVQGNRVLVTTRKPSVAKFTRATDHINLDGLKPDDFWKLFKEWVFGNENFTGERILQEV…
Bradi5g02367.3	NB-ARC	MVLQELTYLFQAEEDTTESSTFCTEDSSPASPIVVPAGNISPGHLLAISSEINDHIESCHNMIKDLPEALEIEEWNDLIRIEMKKQSTGTDPRETSSCPTEPKVYGRDQEQDLIINKLTSEKSAGENLSVLAIVGYGGVGKTTLANAVFNDSRVSKHFEERLWVYVSVYFDQAKIMHKLLESLIGDKHEKLTSLKELQDNLKYALKSKRVLLVLDDMWEDTQEERWRDLLTPLLSNDVQGNRVLVTTRKPSVAKFTRATDHINLDGLKPDDFWKLFKEWVFGNENFTGERILQEVGKKIVVQLKGNPLAAKSVGTVLRNKLDVDFWTTVLTHNEWKHGEDDYDIMPALMISYKYLPDDLKPCFSYCAVFPKYHRYDKECLVNMWIALGLICSTDMHKRL…
Bradi5g02786.1	NB-ARC	MLPSMEGVNAGPSDIKFLRKELEAMHAFLLVMSDVEQPDEQAKIRVKAVRDLSYDIEDNIDKFMQLVEPESSSNDSGFMDLISKCKRKVKDIKTRHEIAKEVKHIKDQVKEVSERYARYTIDGFSAKPRNAKVDPRVMAVIKDASELVGIDGPRDELVRYLGQDGDESTRHLKFVSLVGYGGLGKITLANQVYQKLGANFECQAMVSISRDPDMTKILSSVLSQISNGGKIHGRSGDQQAKISQIREFLENKWYLIVIDDIWDVPTWRILECALFKNRCGSRIMITTRINDVAKSCCSSIGDLVYKMKPLNKDDSKKLFYKRIFGSEENCPFDFKEASADILKKCGGLPLAINSISSLLATRQTKEEWDQVRCSIGFAKGQSSEIEAMNYILSLSYFEL…
Bradi5g02786.2	NB-ARC	MLNSDIKFLRKELEAMHAFLLVMSDVEQPDEQAKIRVKAVRDLSYDIEDNIDKFMQLVEPESSSNDSGFMDLISKCKRKVKDIKTRHEIAKEVKHIKDQVKEVSERYARYTIDGFSAKPRNAKVDPRVMAVIKDASELVGIDGPRDELVRYLGQDGDESTRHLKFVSLVGYGGLGKITLANQVYQKLGANFECQAMVSISRDPDMTKILSSVLSQISNGGKIHGRSGDQQAKISQIREFLENKWYLIVIDDIWDVPTWRILECALFKNRCGSRIMITTRINDVAKSCCSSIGDLVYKMKPLNKDDSKKLFYKRIFGSEENCPFDFKEASADILKKCGGLPLAINSISSLLATRQTKEEWDQVRCSIGFAKGQSSEIEAMNYILSLSYFELPHYLRNYKI…
Bradi5g02860.2	NB-ARC	MAASAIGGWVASALITKLVEKACSYAEDRYEYQRKDTKEKLRILEKNLSSIQTVVHIAERAHAKNTTMGSWLQRIKDAACQAEDVLDSFDYRVLQAQAEEKGKVNSVASYIDGSSSSSTTTITTASTITSSGSTVKQSVHIVKRFLFSDEDIDELISVVDKFVEIHTEMQTFLELVKLEDRRSEQAVQWRTTTSMPGSRKFFGRINEEKHLKKLLVRINEQSSQPYDVISVVGIAGVGKTALVQKVYNHYHTTATGHFDFTVWLHVSDKFNVERLTKEMANLIISVDLNSSSLDQAQRILADKLNGNMTLIVLDDVWNELSSQWENLCKPLQFAGKGSKVIVTTRSQNVANINGATEMMHLHGLEHEDYWGYFSQYAFGDANPSDFPQLENIGRQVVKK…
Bradi5g03110.1	NB-ARC	MAEAILLAVSKIGTLLLNEAIIAVVEKLSRKAHNLKELPAKVRRIEKELSMMNHVIKDLDTAHVSSNVIKNWIACVRKLAHNVEDVIDKYSYEALKLKEEGFLSKYIGRGGHINTFNKIADEVVQIEEEIKQVKDLQNYWSNTSQPIKREHADIGRQRSGGCFPELVKDDDLVGIEENRSKLTEWLGTDEGESTVITVSGMGGLGKTTLVKNVYDREKANFPDAHAWIVVSQTYGVGDLLETLLRKIDHTKQPVNTGAKDDDYELTEAIKKILQGRKCLIVLDDVWDRKAYTQICSAFHGVQGSRVIITTRKEDVATLALPTRRLLVQPLGSTESFNLFCKKAFHNYPDRKCPPELQNVATAVVRRCHGLPLAIVSAGSLLSTKQPTDHAWCLTYNHLQ…
Bradi5g03110.2	NB-ARC	MAEAILLAVSKIGTLLLNEAIIAVVEKLSRKAHNLKELPAKVRRIEKELSMMNHVIKDLDTAHVSSNVIKNWIACVRKLAHNVEDVIDKYSYEALKLKEEGFLSKYIGRGGHINTFNKIADEVVQIEEEIKQVKDLQNYWSNTSQPIKREHADIGRQRSGGCFPELVKDDDLVGIEENRSKLTEWLGTDEGESTVITVSGMGGLGKTTLVKNVYDREKANFPDAHAWIVVSQTYGVGDLLETLLRKIDHTKQPVNTGAKDDDYELTEAIKKILQGRKCLIVLDDVWDRKAYTQICSAFHGVQGSRVIITTRKEDVATLALPTRRLLVQPLGSTESFNLFCKKAFHNYPDRKCPPELQNVATAVVRRCHGLPLAIVSAGSLLSTKQPTDHAWCLTYNHLQ…
Bradi5g03140.2	NB-ARC	MAEAILLAVSAIGSVLLDQTVSAVLEKVSRKVDHLKELPAKIKTIEEELRMINAVIQFMGAPHLRNDVVKNWIACVRRMAYHVEDVIDKFSYEALKLREEGFLHKYVFRGTRHIKVFSKIAADVVVIEGEIKQVKELRTYWSNTDQPIKDEHADVDRQRFGGCFPELVNDDDLVGIEENRKKLTEWLCTNEGESTVVTVSGMGGLGKTTLVKNVYDREKANFPDAHAWIVVSQKYDAVHLMEKLWRQIDHTEHPDNPAVKADVYQLTEAIKTILQRKKCLIVLDDVWDSKACTHICSVFHGLQGSRIIITTRKEDVAALAPPIRRLLVQPLGSTESFKLFCKRAFHNFPGRNCPPDLVKVAGDVVESMFPEDYAISRESLVRLWVAEGFALKRDNSTPE…
Bradi5g03140.3	NB-ARC	MAEAILLAVSAIGSVLLDQTVSAVLEKVSRKVDHLKELPAKIKTIEEELRMINAVIQFMGAPHLRNDVVKNWIACVRRMAYHVEDVIDKFSYEALKLREEGFLHKYVFRGTRHIKVFSKIAADVVVIEGEIKQVKELRTYWSNTDQPIKDEHADVDRQRFGGCFPELVNDDDLVGIEENRKKLTEWLCTNEGESTVVTVSGMGGLGKTTLVKNVYDREKANFPDAHAWIVVSQKYDAVHLMEKLWRQIDHTEHPDNPAVKADVYQLTEAIKTILQRKKCLIVLDDVWDSKACTHICSVFHGLQGSRIIITTRKEDVAALAPPIRRLLVQPLGSTESFKLFCKRAFHNFPGRNCPPDLVKVAGDVVESMFPEDYAISRESLVRLWVAEGFALKRDNSTPE…
Bradi5g03986.1	NB-ARC	MEPLLFCPHNHCIAISVGANFQHSLAMEKFLVSASTGAMSSLLGKLGTMLRNEYKLLKNVRGDIEFLKDELEAIRAFLLMMADVEEPDKQAKLRADAVRDLSYDIEDKIDKFMLLEDHEYSSDSDSFRELFCKSMKKIADVKTRHKIAKDVKDIKSQVKEISDRYARYKIEESSRPRHEKVDPRLCAVYKDASDLVGIDGPVDELVKWMSCEKDKSAHQVKVASIVGYGGLGKTALARQRIFDSEEKCPPNLKEASEDILKKCGGLPLAINAISGLLVTGKTKEEWEHVRRSIGFAQGRNSDIDAMNYMLPLNYFDLPLCLRSCLLYLTMFPEDYAIGRQRLIHRWISEGFIYGEEGEDLVELEPTIIIISSSNSWRFQQLQIFQFNLCVREFMFEVGA…
Bradi5g03989.1	NB-ARC	MAELLVGASTGALGSLLRKLAAMLRDEYKLLKNVCGDIKFLKGELEAMHAFLLDMADVQEPDRQAKLRADAVRELSYDIEDKIDKFMLLVDHESSVGSDGFRELFSKTMKKIADLKTRHKITKDVKDIKSQIKEVTERHARYKIDESSRTINRKVDPQLCAVYKNGSELVGIDGPRDELAKWLCDKEGESAHRLKAVSIVGYGGLGKTTLAKQVYDNLGANFECRAFVSISRSPDMMKILNSILSQLCNQDYAHAGTQDPQHIIDQIRDFLKDKRYFIIIDDLWDIPTWRILECAFAKNSCGSSIMTTTRKVDVAKSCCSSQWNLVYEIKPRGDSDSRKLFFKRIFDQENCPPNLKEASGYILKKCGGLPLAINAISSLLVTRKRKEDWERVRCSIGFA…
Bradi5g17527.1	NB-ARC	MAEMIAISLSAKVAAALSRKAAIDLSSLVAIRSGIAAAARDLELLRAFLRFADSRRVTDALASAWVDQVRDVGFELEDVADEYVFLSGSGFIRACANIGAWFALARRLRKARERLRDLSGAKERYGIRPAQASASSSAPDGGTVPAIGRKLAEAAHFVEDEEIVGFVAHRRSLMEWLTEDTHSRRTLVSVCGMGGVGKTTLVTNVYNEIAASRHFDCAAWVAVSKKFTPEDLLRKIAKELHRGVSAGMPWDINEMDYLSLVEALRGHLARKRYLLLLDDVWDAHAWYEIRSAFVDDGTGSRIIITTRSQDVASLAASNRIIMLEPLPEKEAWSLFCNTTFREDANRECPYHLQNWAFKILDRCCGLPLAIVSVGNLLALKQKTEFAWKNVHDSLEWNES…
Bradi5g22146.1	NB-ARC	MASPEDTSLEPQIGWLAETILGTLQIEKLDTWIRRAELDDVVQKLKSEVERVEMVVAAVRGRATGNKPLSRSLARLKDLLYDADDAVDELDYYRLQQQVERDPIHNPESTHGAEAERVDETSRGAAAAADIPNSSGGHLRSKHWKDFTVITWESGKAVEAKCNLCGAHPIKCGSGNGTSVLSNHLKSKGCIRKRRGPPNPSSTDDATEIARPIVIGDSSSGKRKRADHESSKFTATNTDTPWDKAELSNRIQKITSQLQDIRGKVSEILKIHGPDFPSSSNNHRIAASDHHLRTTSSLAPRKVYGRVAEKKAIIKMIMQNKSNGVTVLPIVGTAGVGKTTLAQLVYNDPDVESHFDTKLWLRVSHNFDEVRLTREMLDFVPQDRCVGSLHINERHEGIS…
Bradi5g22146.2	NB-ARC	MASPEDTSLEPQIGWLAETILGTLQIEKLDTWIRRAELDDVVQKLKSEVERVEMVVAAVRGRATGNKPLSRSLARLKDLLYDADDAVDELDYYRLQQQVERDPIHNPESTHGAEAERVDETSRGAAAAADIPNSSGGHLRSKHWKDFTVITWESGKAVEAKCNLCGAHPIKCGSGNGTSVLSNHLKSKGCIRKRRGPPNPSSTDDATEIARPIVIGDSSSGKRKRADHESSKFTATNTDTPWDKAELSNRIQKITSQLQDIRGKVSEILKIHGPDFPSSSNNHRIAASDHHLRTTSSLAPRKVYGRVAEKKAIIKMIMQNKSNGVTVLPIVGTAGVGKTTLAQLVYNDPDVESHFDTKLWLRVSHNFDEVRLTREMLDFVPQDRCVGSLHINERHEGIS…
Bradi5g22162.1	NB-ARC	MEAAEDSSLEPAIGWLAQTILETLLMDKLDAWIRRAGLADAVESLKSEVERVEMVVAAVRGRGIGNKPLSRSLARLKDLLYDADDVVDELDYYRLQQQVEGVVYDDPESTHGAERVDKTSRGAAAAADIQNSSGGNLRSKHWKDFTVITWESGKAVEAKCNLCGAHPIKCGSGNGTSVLSNHLKSKGCIRKRRGPPNPSSTGDDTEIARHIVIGDSSSRKRKRADEESSEITATDTGTPWDKAELSNRIQKLTSQLQDIRGQVREFLKLHGSDSASCSNYHHRTVVDQHLRTTSSLAPSKVYGRVAEKNDIIKMIMEDKSNGVTVLPIVGIAGVGKTTLAQLVYNDPDVESHFDTKLWLWVSHNFDEVRLTREMLDFVPQDRRVGSLHINERHEGISSF…
Bradi5g22187.1	NB-ARC	MEAAIAWLAGTILATLLIDKLVEWIRQVGLADDVEKLKFEIQRVNRVVSAVNGRAARNQPLADSLARLEELLYDADDLVDELHYYTLQQQVEGVTADDPEVVLVPAAEEVDDTSRGNADMPSNRSGKKLRSESWNEFDVTEKENEKPVKARCKHCLVEVKCGTKNGTSGMRNHLNVCKKHQSQNLSSTGDATTAHVAPIVIGDSSSRKRKRTDEVSVQITAPNTHRPSDKAELSSRIQKITSQLQDIRGAVSEVLNLLHGSDFASSSNHPADDHLGTSSLVSMIVYGRVSEKNSIMKLMMAGDRSDSVTVLPIVGIAGVGKTTLAQLVYNDPKVEDHFDLRIWVWVSRNFDKVGLTRKMLDSVQSERILDSVPQERHEGLNCFAKLQEILKSHVTSKRV…
Bradi5g22547.1	NB-ARC	METVGLPAASWVVGKALSPLSGGVLEAWGASSMLGPNMEALKLQLLYAQAMLNNVRGREIHNPALGEMLDKLRQLAYGAEDVLDELDYFRIQDELDGTYHAADAHAAGCVQDLALNVRHTARSCVNKLKFPVCSPTARRAVPDKQHYGGKQGCLSGLRSCGRRENSSSPPSPANQQGVQEVHCGCMPKAAHNVGKYLPCCSLLPSVDHDAQTGMVGNSNMTGNEHRFRFACAGPSKIKQTNHETKIPKLKFDRVEMSRKILEITEQLKPVCAQVFNILNLEIMKSSQTPNKGIGVDRPKTSPQIIEPKLYGREHQKDIVIGEIVKSECCELTVLPIVGPGGIGKTTFTQHIYEQMKSHFHVPIWICVSLDFDANRLAKDILKKIPKVNNENKNCSAEEL…
Bradi5g22842.1	NB-ARC	METVGLPAASWVVGKALSPLSGGVLEAWGASSMLGSNMEALKMQLLYAQAMLNNVRGREIHNPALGEMLDKLRQLAYGAEDVLDELDYFRIQDELDGTYHAADAHAAGCVQDLALNVRHTARSCVNKLKFPVCSPTARRAVPDEQHDGGKQGCLSGLRSCGRREISSSSPPPANQLGVQEVNGGCMPKAAHNVGKYLPCCSLLPSVDHDAQTGMVSNSNTNGNKHRFRFACAGPSKIKQTNHETKIPKLKFHRVEMSRKILEITEQLKPVCAQVFNILNLEIMNSSQTPNKGIGVDRPKTSPQIIEPKLYGREHQKDIVIDEIVKGECCELTVLPIVGPGGIGKTTFTKHIYEQMKSHFHVPIWICVSLDFDANRLAKDILKKIPEVNNENKNCSDEEL…
Bradi5g27069.1	NB-ARC	MDLGVSAFRAVLPCLGKLLKHEWGLKEKVKNGVKSLQIELERMEPALAKISSTPPDKLDPQVKPWAGEVSELSYDMQTRLHTFMVHIEHLESTKGTLRSPVSKFAKWKINHEIASYISKIMAKIKEVSERHARYLHRLMETTPTEKVNSRIIALCTKESDPVGIDGATDELIQMLSKLNHVSIVGMGGLGKTTLARAVCIKIKGEFDCEALVPIGQCACPEKVLRDILIELQAEDRVNELHHQYQLIKILRKFLVDKRCLIVIDDIWDKKTWDLIKCAFEGSDGSKIIITTRNHDVAKEVAGVYTIKRLSSPSSIELLRTKVFGADTKSPGTDALSEFDSLSDKFLRKCGGVPIAIIAIGSLLANKPWQKWSEVYKSSGLDQAKKEEVLENVRMIMSLS…
Bradi5g27069.2	NB-ARC	MDLGVSAFRAVLPCLGKLLKHEWGLKEKVKNGVKSLQIELERMEPALAKISSTPPDKLDPQVKPWAGEVSELSYDMQTRLHTFMVHIEHLESTKGTLRSPVSKFAKWKINHEIASYISKIMAKIKEVSERHARYLHRLMETTPTEKVNSRIIALCTKESDPVGIDGATDELIQMLSKLNHVSIVGMGGLGKTTLARAVCIKIKGEFDCEALVPIGQCACPEKVLRDILIELQAEDRVNELHHQYQLIKILRKFLVDKRCLIVIDDIWDKKTWDLIKCAFEGSDGSKIIITTRNHDVAKEVAGVYTIKRLSSPSSIELLRTKVFGADTKSPGTDALSEFDSLSDKFLRKCGGVPIAIIAIGSLLANKPWQKWSEVYKSSGLDQAKKEEVLENVRMIMSLS…
Bradi5g27069.3	NB-ARC	MDLGVSAFRAVLPCLGKLLKHEWGLKEKVKNGVKSLQIELERMEPALAKISSTPPDKLDPQVKPWAGEVSELSYDMQTRLHTFMVHIEHLESTKGTLRSPVSKFAKWKINHEIASYISKIMAKIKEVSERHARYLHRLMETTPTEKVNSRIIALCTKESDPVGIDGATDELIQMLSKLNHVSIVGMGGLGKTTLARAVCIKIKGEFDCEALVPIGQCACPEKVLRDILIELQAEDRVNELHHQYQLIKILRKFLVDKRCLIVIDDIWDKKTWDLIKCAFEGSDGSKIIITTRNHDVAKEVAGVYTIKRLSSPSSIELLRTKVFGADTKSPGTDALSEFDSLSDKFLRKCGGVPIAIIAIGSLLANKPWQKWSEVYKSSGLDQAKKEEVLENVRMIMSLS…
Bradi5g27069.4	NB-ARC	MDLGVSAFRAVLPCLGKLLKHEWGLKEKVKNGVKSLQIELERMEPALAKISSTPPDKLDPQVKPWAGEVSELSYDMQTRLHTFMVHIEHLESTKGTLRSPVSKFAKWKINHEIASYISKIMAKIKEVSERHARYLHRLMETTPTEKVNSRIIALCTKESDPVGIDGATDELIQMLSKLNHVSIVGMGGLGKTTLARAVCIKIKGEFDCEALVPIGQCACPEKVLRDILIELQAEDRVNELHHQYQLIKILRKFLVDKRCLIVIDDIWDKKTWDLIKCAFEGSDGSKIIITTRNHDVAKEVAGVYTIKRLSSPSSIELLRTKVFGADTKSPGTDALSEFDSLSDKFLRKCGGVPIAIIAIGSLLANKPWQKWSEVYKSSGLDQAKKEEVLENVRMIMSLS…
Carubv10000162m	NB-ARC	MAEAVVTFGLQKLWELLVRETNRLKGVHKQATELQSDLKRLKSFVKDAETKKSKSERVRNCVDEIVEIVYDAEDIIESFLIKEEKCGRERGIKKHLRSVSCITFSDQEFGLQIRSIITRISKVIDSMERFGVREIINKEEEEELVGKFVEIRQSFPSVSESSLVGVERSVEELVSHLVGENGVQVVSIYGMGGVGKTTLARQVFHHEMVQRYFSGFAWVFVSQECRQKHVWRAILQSLRPKSEEQRIVDMTVSGLQDELFKLLEIEKCLIVLDDLWSSAAWELIKPAFPHRSASKVLLTSRNEGVGLHPDLRSVIFRPRCLTHEESWEVFQNIALFERNDIEFQVDDIFEEIQQMLKHCGGLPLAVKTLGGLLATKRTASEWIKVHNNIGSHIVGEIGE…
Carubv10003447m	NB-ARC	MMEGNLEALENTMQELEAKRDDLLRRVVLEEDRENVASQVNDLLKARSDQTRRLCLCGYCSQNLISSCDYGKKLAKKLIAEKLVAEKFSVPKVKEKHIQTTVGLDTTVESVWNHLMRDGSRTLGFLEVVSGFDIVIWVVVSKDLQNEVIQEQILVRLVLDKECTQKTEMEKASYIYNILNRKKLVLLLDNIWSKVDLNKIGVPPRTQRNGSKILVTTRSKEFCNDMEVGETMEVKCLSPNEAWDLCQRKVGEITLKSHNDIPALAGKVAEKCCGLPLALSVIGKAMSCKETIQEWHHAVDAWSYDGLKDEKVKSCFLYCSLFPEDSEIGFIDGNGDKDVANYQGHDIIGSLVRAHLLMNCV
Carubv10003836m	NB-ARC	MGNCFSASISLDEPVKKVFEWLLEKRGYTHNLVNNLVALEATMEELKAKRDDLLRRRKREEDIGQLMLEKFQVWLNTVETIACKVNDIVNARNLERQSFMSRYLYGESVFLTLRKVEELKNEDFEVIVVTHEVEELPLQPTIVGQETMLEKAWNHLIKDGVGLMGMYGMGGVGKTTLLTQIYNKFSTDRRGFDYVIWVVVSKELQMEKIQDDIAEKVGLGGKQWEEKTKRQKADRLFNFLKEKRFVLFLDDIWEKMELVEIGVPDPRTQKRCKLAFTTRSTDVCARMGVEKPMEVQCLGGNDAFDLFQMKVGQTTLGRDPGIPVLAKEVAKKCSGLPLALNSIGETMSSKKTVQEWRNAIDVLNSYAAEFSGMEDKILPLLKYSYDNLKGEQVKQCFLY…
Carubv10004009m	NB-ARC	RKLQRKRKTKRAIQEMAKKNETSRDEIVNKIMESLGPDGVASRTVLVGEAGIGKTWLAKEVSKRVIQESYNVLWLHLNKRIEDVKSLYENLASQLSLIYEFEEGEGPDELDYSVETLEEKITQEMSSHKKNNLLLILDDEGSMTTENHVMKELNLQNFLKLHYSTTVKTLVTKRDEKEEKESTTIKVPPLTEMESLDLLHNSKDLLASFTNEDWLVLLQRLCDDGEIKKPTLMSCILSKSKGLPAAIVVLTKSLDNIKSLSAKQRKIFKELILSSDSLDAAAACKNAIDRRLYNPVLRLSYELLKLDDTVKRPVIACFWHILDFYNYSGCAYYRDLIVHWMLEGYFDPVKSVEKAYQEGHSILMDFMNRGILKIQEDNIVVPEFAMNNLLDLQDCGFFG…
Carubv10004109m	NB-ARC	MAEGVVSFGVEKLWDLLTRESERLQGIDEQIDGLKLQLRRLRSLLKDADAKKHGSERVRSSLEDVQDLVYDAEDIIESFTLKESIRGKENGIKKHVKKLACFLSDRHKVASDIEGLTERISKVIEDMQSFGIQQIIDHGGRSLTFQERQRAQREIRHTFANSPENDLVGVEQSVGELVGHLVENDRFQVVSISGMGGIGKTTLARQVFHHDLVRRHFDGFAWVCVSQHFTQKHVWQMILQQLQPHDGEILQMDENVLQSKLYQLLETVRYLVVVDDVWKEEDWDRIKEVFPRKRGWKMLLTSRNEGVGLHVDLTCLPFRARILNAVESWKLFESIVSRRDETALPLFDKEMKAMGKEMVSYCGGLPLIVKVLGGLLASKRTVREWKRVSDNIGVQIATT…
Carubv10006796m	NB-ARC	MYPVQYVGRVLREDDENCLWSYVANITALLADDAVDRVALWGLEGCGKSLIANTLNTNIGKRTCALQFDLVIWVECCKEFNFTRQLHQIATRLTLYYSKDAPETVIAGLIFRKLQKFKTCLIILDDAQRSIDLDRLGIPWRNYQGDSGVRVKVLITTRDRRVCRNLLVDHILKPAFLSADDAWKYFCSVVGKAATSDPGEPFAKQVCNKLKGYPFAISVVGKIQRSRSSHFGWMIIALEELEYPHRASTITSEIIYASLKMTYDCLQDKKMKPCFLLCASYPASCVIKVKEVVRLMVANGIIQDSEGCHMEGLMLVEGLKDVCLLEDCLNDETVTMHEVIHDFARWLMSTDEGNMYGCSINLQNIEQEVQLDQSSPMENL
Carubv10007066m	NB-ARC	MAEGIILFGIEKLWDLVSRESEQFNGVDEQVSELKRQLGRLWSLLKDADAKKHGSERVRNFLEDIKDIVYDAEDIIESFLIKQGRRKQKGIKKRVTRLSYILVDHRKIVSDIKAITQRISDVIAAMQSFGILQMIDGGSSSLSLEDKQREIRNTFPNNSDNNLVGMDQTVEDLVSQLVGNDHTRVVSISGMGGIGKTTLARQVFHHDIVRRHFDGFAWICVSKQFTQKHLLETYRYLIVLDDIWKAEDWDRIKEVFPQKRSWKMLLTSRNESVGLHADPTCFSYRPRCLTLEQSWTLCQRLAFPRRGEAEYMIDEELQIMGKEMVTHCGGLPLAIKVLGGLLATKHTVPEWKRVHENIGPHIVGGSGLNSNSVYRILSLSYEDLPMDLKHCFLYLAHFP…
Carubv10007388m	NB-ARC	FFSETQEELMGQEKKSTSDIDEKLATIQLSFDIEYAKWLSRNQSGSFSKHGNLSTDGDSSPTRNSSSISKKVRPKANRVETSSELPDHHIHGFVNEKLFLKNFLLKQKESEEFKSLAIVGKYGVGKTTLCQDVFNDEKVKQVYILRIWVSMYSKETKEDEDPKIDVVKKILRSLGIEDEMFEHIKTEAEEEKSINDEAGEPEEETVKEKELSRLLYALHLNLIGKKYLIVLDDVWEDNEWNQRLDDKKNQQDKSHLSCGFPKGFGGRVIMTSRDERLAKEIVGEEENLQHLFPRSDAESVLEIYKDAVKAELKIEVNPRYPGRFKQELMDKSCGIPLAARMLARIEPVKVDETGDMERKKSF
Carubv10008110m	NB-ARC	MKLVGNLSGFVWREDSADDDMIGLVVKRVLAEVSNTPETVGEYTVGLESRVQDLMDMFDVESSSGVQILGIYGMGGIGKTTLSKAFYNKIIGNFNHRVFIKNVRERSSDQDGIVNLQKEFINVLTSLVPQIEDVDRGREKIKENVPEKKILAVLDDVDNINQVDALVGETRWYGEGSLIIIITRDEEILSKLSVTQQYEVQCLTEEQALKLFSYHSLRKEKPTESLLDLSTKIVRISGYLPLAVEVFGSLLFDKKGVKEWQIQLGKLKNTQPDNLKDVLALSFESLDDEEKKVFLDIACLFLRMQMTKEEVVEVLKGCGFNAEAALSVLRQKSLIKIFADNTLWMHDQIRDMGRQMDLIEIPGDSTMRSRFWDRTEIMTLLNNMKGTSSIQGIIFDFKK…
Carubv10008215m	NB-ARC	MAEGVVLFGVQKLWELLHRESARLNGSDEEVDELKRQLGRLQALMKDADARKHDSERVRNFLEDVKDIVYDAEDVIESFLLKKFRGKEKRITRHARRLACFLVDRWEFALDIEGITKRISEVIEGMQRFGIQQIIDGGSLLSLQERHREQKEIRQTFANSSESDLVGMEQSVEALAGHLVENDNIQVVSISGMGGLGKTTLARQVLHHDMVQRHFDGFAWVCVSQQFTQKYVWQRIWKELQPHNGEISHMDEHILQGKLFKLLETGRYLVVLDDVWKEEDWDRIKAVFPRKRGWKILLTSRNEGVGVHADPACFGFRPKFLSPEESWKLCEKIVFHRRDETGTTLSEVRVDEEMESMGKEMVTYCGGLPLAVKVLGGLLAKKHTFSEWKRVYENIGTQI…
Carubv10008237m	NB-ARC	MAEAVVSVTVQKLGELLLEEPLFLFGIGDQVKQLQDELKRLKCFLKDADENQHKSERVRNWVAGIREASYDAEDILEAVFLKAESRKQKGMARVIRRLACILNEAVLLHSVGSEIREITTRLSKIAASMLDYGIKEAIGRDGLSLSDSQKEQRQSFPYVVEHNLVGLQRSLAKLVNDLVSGGVKLRVTSICGMGGLGKTTLAKQIFHHHKVRRHFDRFAWVFVSQECRRRHVWQEIFLNLSYKDENQRILNLRDEQLGEELHRFLERNKCLIVLDDIWGKDAWDCLKHVFPNETGSKIILTTRNKEVALYADPRGVLHEPQLLNYEESWELLEKISLSGRENIEPMLITKLEAIGKQMLVRCGGLPLAITVLGGLLATKSTWNEWQRVHENIKSYVSNG…
[truncated: 11,860 more rows]

## Sheet: Table S3
Table S3 Classification of NBS genes and their copy number in plant species
[truncated: 170 more rows]

## Sheet: Tbale S4
Table S4 List of genes IDs, domain architecture and class number
Gene_IDs	Domain_architecture	Class No.
Potri.001G404800.3	zf-BED--NBS--LRR--	168
[truncated: 12,821 more rows]

## Sheet: Table S5
Table S5 statistical summary of evolutionary analysis of NBS genes in land plant
[truncated: 19 more rows]

[truncated: 29 more sheets: Table S6, Table S7, Table S8, Table S9, Table S10, Table S11, Table S12, Table S13, Table S14, Table S15, Table S16, Table S17, Table S18, Table S19, Table S20, Table S21, Table S22, Table S23, Tbale S24, Table S25 …]
